# Supplementary material for: Cervicovaginal microbiota and local immune response modulate the risk of spontaneous preterm delivery
Source: Nat Commun. 2019 Mar 21;10:1305. doi: 10.1038/s41467-019-09285-9 (PMC6428888; doi:10.1038/s41467-019-09285-9)
Supplement: Supplementary file 4 — Supplementary Data 1 [file 41467_2019_9285_MOESM4_ESM.xlsx]

## Sheet: Taxa Relative Abundance
Supplementary Data 1. Taxonomic assignment tables of taxa relative abundance and associated metadata
Metadata																			Taxonomic assignment (relative abundance)
SampleID	subjID	visit	race	sPTB	raceChar	delStatus.n	delStatus	cst	nullip	hxPTB	nSamples	delGA	delStatus <34w	delStatus <32w	Beta-defensins @V1 (pg/ml)	bacterialLoad	Total Sequences		Lactobacillus iners	Lactobacillus crispatus	Gardnerella vaginalis	Lactobacillus jensenii	BVAB1	Lactobacillus gasseri	Megasphaera sp 2	Atopobium vaginae	g Prevotella	Finegoldia magna	Prevotella amnii	Sneathia sanguinegens	Aerococcus christensenii	Prevotella timonensis	Prevotella bivia	g Heliorestis	Peptoniphilus sp	Anaerococcus prevotii	g Slackia	Lactobacillus reuteri frumenti	Bifidobacterium breve	BVAB2	Lactobacillus sp 9	Bifidobacterium dentium	Gemella haemolysans	Lactobacillus acidophilus	Streptococcus agalactiae	Bifidobacterium longum	Lactobacillus coleohominis	Corynebacterium coyleae lipophiloflavum	Staphylococcus epidermidis aureus
0046.V1	46	V1	1	1	black	1	sPTB	I	1	NA	1	21	1	1	14386.5	1.11237e+08	71721		0.89653	96.6425	0.262127	0.121303	0.129669	0.0850518	0.0683203	0.0529831	0.0153372	0.147795	0	0.0250973	0.0153372	0.0195201	0	0	0.0362516	0.214721	0.0125486	0	0	0.00836575	0.235635	0	0	0	0	0	0.0780803	0.126881	0.0153372
0052.V1	52	V1	1	1	black	1	sPTB	I	0	0	3	29	1	1	5851.7	3.99171e+07	65554		1.06935	96.3526	0.378314	0.788663	0.189157	0.144919	0.111359	0.0579675	0.0289837	0.0427129	0	0.0152546	0	0	0.0533911	0.00610184	0.0106782	0.0213564	0.00610184	0.0579675	0	0.00915276	0.21509	0	0	0	0	0.0122037	0.0137291	0.0259328	0.0137291
0052.V2	52	V2	1	1	black	1	sPTB	I	0	0	3	29	1	1		2.24161e+08	75206		0.357684	96.1798	0.109034	2.27641	0.0718028	0.0545169	0.0452092	0.0172859	0	0.0172859	0	0	0	0	0	0	0.00664841	0.0146265	0.00398904	0.0611653	0	0.00265936	0.263277	0	0	0	0.00797809	0	0.0265936	0.0385608	0.0425498
0052.V3	52	V3	1	1	black	1	sPTB	I	0	0	3	29	1	1		4.28966e+08	66446		0.639617	91.4427	0.108359	2.06784	0.0421395	0.0436445	0.0481594	0.0210697	0.0150498	0.893959	0	0.0105349	0	0	0.913524	0	0.267887	0.36872	0	0.0647142	0	0.00601993	0.216717	0	0	0	0	0	0.0270897	0.0105349	0.412365
0115.V1	115	V1	1	1	black	1	sPTB	I	0	1	1	19	1	1	4471.06	349076819	50205		12.2856	46.0253	3.90399	13.1361	0.133453	3.52754	0.0617468	0.404342	0	1.38632	0	0	0.00796733	0.794742	0.00796733	0	0.77084	1.10945	0.0139428	0.734987	1.84842	0.0059755	0.115526	0	0	0	0	0.0139428	0.782791	0	0
0118.V1	118	V1	2	1	other	1	sPTB	V	0	1	1	36	2	2	4229.21	5.72207e+07	62721		0.851389	0.357137	0.127549	0.0876899	0.119577	95.4513	0.0701519	0.0318872	0.0398591	0.0589914	0	0.00797181	0.0127549	0.1132	0.0223211	0.0127549	0.135521	0.479903	0.00956617	1.64538	0	0	0	0.0398591	0.00956617	0.0255098	0	0	0	0.0302929	0
0122.V1	122	V1	1	0	black	0	TERM	IV-A	0	1	3	38	0	0	11166.3	2.79985e+07	50056		6.76043	0.621304	21.7936	0.125859	39.8294	0.131852	8.19882	1.54027	6.52869	1.23462	5.32803	0.819083	0.713201	0.245725	0	0	0.407544	0	3.07855	0.0139843	0	0.841058	0	0	0.23174	0	0.0179799	0	0.00998881	0.00998881	0
0122.V2	122	V2	1	0	black	0	TERM	IV-A	0	1	3	38	0	0		2.51576e+08	76056		10.604	0.14989	19.6106	0.0302409	50.2656	0.00525928	8.67782	1.31614	3.08325	0.663984	1.5173	0.266909	0.723151	0.142001	0.0105186	0.036815	0.214316	0.0105186	0.779689	0.00920374	0.00920374	0.431261	0	0	0.0525928	0	0.00920374	0	0.00394446	0	0.0118334
0122.V3	122	V3	1	0	black	0	TERM	IV-A	0	1	3	38	0	0		7.34966e+08	68933		16.3405	0.161026	25.9992	0.0565767	28.9078	0.0536753	14.5939	1.57834	7.21135	0.446811	1.23888	0.333657	1.02128	0.0797876	0	0.00580274	0.179885	0	0.448261	0	0	0.301742	0	0	0.0101548	0	0	0	0	0	0.00435205
0123.V1	123	V1	1	0	black	0	TERM	IV-A	0	1	3	38	0	0	7723.08	1.24721e+08	36795		3.0303	0.741949	23.3048	0.252752	21.9215	0.176654	3.91358	8.19405	6.93572	3.04661	0	1.19038	0.57073	0.0951216	0	0.747384	3.61734	0.304389	0.712053	0	0	3.1526	0	0	0.516375	0	0	0	0.0135888	0	0
0123.V2	123	V2	1	0	black	0	TERM	IV-A	0	1	3	38	0	0		103305433	57516		16.2111	0.158217	27.7279	0.0347729	10.1415	0.0173865	12.4261	5.17943	14.6516	1.50393	0.0521594	0.459003	0.0121705	0.387718	0.00695459	4.364	0.610265	0.0226024	1.02406	0	0	0.279922	0	0	0.0104319	0	0	0	0	0	0.0243411
0123.V3	123	V3	1	0	black	0	TERM	IV-A	0	1	3	38	0	0		1.66495e+08	65835		15.674	0.139743	24.0055	0.0501253	19.6582	0.0318979	15.469	2.82828	6.814	0.744285	0.0243032	2.22526	0.167084	0.103289	0	4.04344	0.328093	0.0379737	1.60553	0	0	0.496696	0	0	0.300752	0	0	0	0	0	0.0182274
0139.V1	139	V1	1	1	black	1	sPTB	III	0	1	3	34	2	2	97117.2	5.57629e+07	68554		80.0055	0.319456	0.953992	15.6169	0.147329	0.959827	0.0700178	0.121072	0.0175044	0.137118	0	0.211512	0.0627243	0.0379263	0.0875222	0.00875222	0.0350089	0.0802287	0.0131283	0.520757	0	0.0262567	0	0	0.0102109	0	0	0	0	0	0.0116696
0139.V2	139	V2	1	1	black	1	sPTB	III	0	1	3	34	2	2		6.46366e+07	71774		88.1127	0.181124	0.784407	7.3606	0.0557305	0.547552	0.0292585	0.172765	0	0.326023	0	0.359462	0.0139326	0.211776	0.341349	0.00417979	0.224315	0.316271	0.0306518	0.0766294	0	0	0	0	0.114247	0	0	0.00278652	0	0	0.190877
0139.V3	139	V3	1	1	black	1	sPTB	III	0	1	3	34	2	2		1.50871e+08	60265		58.1731	0.219033	3.64391	9.77018	0.12445	2.94864	0.0796482	0.824691	0.358417	4.10354	0	6.76844	0.0663735	1.55646	2.03269	0.00995603	0.965735	3.18593	0.0896042	0.295362	0	0.192483	0	0	0.360076	0	0	0	0	0	0.265494
0148.V1	148	V1	1	1	black	1	sPTB	I	0	1	1	19	1	1	11825.6	1.79014e+08	64539		9.306	77.3579	0.280451	10.7145	0.0495824	0.289747	0.0573297	0.0449341	0.0108462	0.0325385	0	0.017044	0.0123956	0.0139451	0.0402857	0.017044	0	0.0061978	0	0	0	0.00774725	0.195231	0	0	0	0.0108462	0	0.50822	0	0.0263407
0160.V1	160	V1	1	1	black	1	sPTB	IV-B	0	1	2	23	1	1	8596.32	1.18455e+08	62565		67.282	0.415568	18.8396	0.0927036	0.15344	0.137457	8.32734	0.148645	0	1.02294	0	0.00959003	0.0191801	0.175817	0.129465	0.0127867	0.497083	0.417166	0.0319668	0	0	0	0	0	0	0	0.0335651	0	0	0.118277	0
0160.V2	160	V2	1	1	black	1	sPTB	III	0	1	2	23	1	1		3.88797e+07	55975		56.879	0.137561	0.471639	0.0518088	1.28093	13.5489	1.21304	0.0393033	0.23046	6.53506	0	0	0	0.0553819	0.898615	0.00893256	4.35552	2.54578	0.0107191	0.073247	0	0.00714605	0	0.107191	0	0	0.0142921	0	0	0.728897	0.101831
0168.V1	168	V1	1	0	black	0	TERM	III	0	1	3	39	0	0	19822.4	1.74276e+07	47603		71.1069	0.214272	0.126042	26.2736	0.086129	0.0714241	0.0588198	0.035712	0.00630212	0.035712	0	0	0.0231078	0	0	0	0.0105035	0	0	0	0	0.00630212	0	0	0	0	0	0	1.80661	0	0.0189064
0168.V2	168	V2	1	0	black	0	TERM	III	0	1	3	39	0	0		4.53952e+07	55809		88.3298	0.204268	0.272358	8.96271	0.139762	0.0125428	0.0770485	0.0394202	0.0179183	0.0232937	0.0143346	0.00895913	0	0	0	0.0071673	0.0071673	0	0.0071673	0	0	0	0	0	0	0	0.0215019	0	1.69686	0	0.0071673
0168.V3	168	V3	1	0	black	0	TERM	III	0	1	3	39	0	0		221454999	62883		78.8846	0.0715615	0.117679	16.7804	0.0477076	0.0159025	0.0318051	0.0206733	0	0.321231	0.00795127	0	0.0508882	0.516833	0.56454	0	0.18606	0.176518	0.00795127	0	0.0286246	0.00477076	0	0	0	0	0	0.00795127	1.06229	0	0.00954153
0183.V1	183	V1	1	1	black	1	sPTB	IV-B	0	1	2	34	2	2	606.477	8.93103e+07	64991		65.6245	0.358511	11.6293	0.109246	2.31417	0.0738564	6.2424	0.327738	0.203105	0.817036	0.0184641	1.62792	0.178486	0	2.65421	0.00461602	0.0200028	0.0384669	0.0107707	0.00923205	0	0.00769337	0	0.0138481	0.116939	0	0	0	0	0.0138481	0
0183.V2	183	V2	1	1	black	1	sPTB	III	0	1	2	34	2	2		5.11898e+07	75085		94.4583	0.157155	0.35027	0.0239728	0.0799094	0.0159819	1.57688	0.0186455	0	0.0359592	0.0119864	0.0146501	0	0.0146501	0	0.00932277	0.00799094	0.090564	0	0	0	0.00399547	0	0	0	0	0	0	0	0.0119864	0.00799094
0184.V1	184	V1	1	1	black	1	sPTB	IV-A	0	1	2	24	1	1	4550.8	3.88751e+07	57121		13.1895	0.322123	7.22851	0.0945362	36.7851	0.0385147	11.2708	0.267852	13.3629	0.525201	0.106791	3.6554	0.141804	0.283608	0	3.76219	0.62674	0.180319	2.16908	0	0	0.402654	0	0	0.217083	0	0	0	0.00700268	0	0.021008
0184.V2	184	V2	1	1	black	1	sPTB	IV-A	0	1	2	24	1	1		7.06685e+07	54571		21.8211	0.157593	14.3464	0.0971212	34.2526	0.034817	7.00189	0.379322	6.71419	0.375657	0	0.723828	0.166755	0	0	8.92965	0.205237	0.0476444	2.65159	0	0	0.437962	0	0	0.128273	0	0	0	0	0	0
0213.V1	213	V1	1	0	black	0	TERM	IV-A	0	1	3	38	0	0	11997.9	2.21074e+08	53544		4.58501	0.296952	23.6871	0.0765725	33.8843	0.0634992	16.056	1.01599	8.324	1.58561	0.0709697	1.08509	0.496788	0.00747049	0	0.0186762	0.029882	0	2.65389	0	0	0.457568	0	0	0	0	0	0	0	0	0.0224115
0213.V2	213	V2	1	0	black	0	TERM	IV-A	0	1	3	38	0	0		7.31451e+08	34355		5.58288	0.282346	27.961	0.314365	43.9732	0.160093	13.4857	0.969291	1.9706	0	0	0	2.12778	0	0	2.51201	0.00873235	0	0.203755	0	0	0.00873235	0	0	0	0	0	0	0.0116431	0	0
0213.V3	213	V3	1	0	black	0	TERM	IV-A	0	1	3	38	0	0		1298641228	43907		22.3085	0.154873	18.6963	0.102489	36.5181	0.029608	14.8906	1.45079	3.97431	0.0341631	0	0.0113877	0.38946	0	0.00683262	1.0545	0	0.0159428	0.116155	0.0387182	0.0182203	0	0	0	0	0	0	0.00683262	0	0	0
0223.V1	223	V1	1	0	black	0	TERM	III	0	1	3	39	0	0	941976	6.1568e+08	56251		95.7299	0.33955	0.639989	2.35196	0.0604434	0.0497769	0.0266662	0.0106665	0	0.00711098	0	0.097776	0.232885	0.0302217	0	0	0.00533324	0	0	0	0	0	0	0	0.00888873	0	0	0	0.138664	0	0.0693321
0223.V2	223	V2	1	0	black	0	TERM	III	0	1	3	39	0	0		6.75719e+07	34547		74.8169	0.280777	0.170782	24.1352	0.066576	0.0405245	0.0260515	0.0318407	0.0115784	0	0	0.0115784	0	0	0	0	0	0	0	0	0	0	0	0	0	0	0.0115784	0	0.248936	0	0.0115784
0223.V3	223	V3	1	0	black	0	TERM	III	0	1	3	39	0	0		7.38087e+07	61102		91.0756	0.180027	0.10147	8.18958	0.0294589	0.0229125	0.0261857	0	0	0.00490982	0	0	0	0	0	0	0	0	0	0	0	0	0	0	0	0	0	0	0.324048	0	0
0224.V1	224	V1	1	1	black	1	sPTB	I	0	1	2	27	1	1	1498.1	1.83909e+08	72304		1.78967	90.7419	1.09538	1.01378	0.134156	0.136922	0.0954304	0.0456406	0.0110644	0.200542	0	0.0152135	0.0124474	0	2.01649	0.00691525	0.0815999	0.377572	0.00968135	0.286291	0	0.0055322	0.262779	0	0	0	0	0	0.082983	0.0373423	0.00691525
0224.V3	224	V3	1	1	black	1	sPTB	I	0	1	2	27	1	1		8.86061e+07	60563		2.27532	92.966	0.693493	1.08977	0.047884	0.137047	0.0214653	0.0363258	0	0.0809075	0	0	0.00660469	0	0.389677	0	0.0544887	0.199792	0.00825587	0.467282	0	0	0.208048	0	0	0	0	0	0.0297211	0	0.0132094
0226.V1	226	V1	1	1	black	1	sPTB	III	0	1	1	36	2	2	2968.67	5.28433e+07	54946		79.4981	10.7578	6.97776	0.0527791	0.143778	0.0327594	0.0527791	0.060059	0.0181997	0.187457	0.0127398	0.143778	0	0.0509591	0.296655	0.0181997	0.0618789	0.0727987	0.0418593	0	0	0.0163797	0.0272995	0	0.0891785	0	0.0291195	0.0145597	0.627889	0.0163797	0.0181997
0236.V1	236	V1	1	1	black	1	sPTB	IV-A	0	0	1	21	1	1	10935.6	1.35883e+08	51357		15.9258	0.159667	15.7291	0.0895691	22.6435	0.050626	12.2963	0.815858	6.87345	2.20028	0.130459	0.924898	0.231711	1.09235	0	0.362171	1.09041	0.0272602	1.48763	0	0	1.41558	0	0	0.389431	0	0	0.0116829	0.0194715	0.0778862	0
0245.V1	245	V1	99	1	NA	1	sPTB	III	1	NA	2	22	1	1	30834.2	6.8995e+07	64404		95.7658	0.223589	0.217378	0.066766	0.136637	0.510838	0.0652133	0.0279486	0.0139743	0.192535	0	0.00931619	0.0124216	0	0	0	0.0357121	0.0170797	0.0108689	0.0885038	0	0.00931619	0	0	0	0	0.0776349	0	0	0	1.68934
0245.V2	245	V2	99	1	NA	1	sPTB	I	1	NA	2	22	1	1		3.16745e+06	11606		1.44753	0.766845	0.404963	0.232638	0.241255	5.91074	0.0947786	0.112011	0	1.0081	0	0	0	0	0.0689299	0.0258487	0.310184	0.861623	0	0	0.0430812	0	0	0	0	0	0.646217	0	0	6.08306	20.903
0254.V1	254	V1	1	1	black	1	sPTB	III	0	1	3	29	1	1	3174.47	1179263060	70221		85.2993	0.277695	0.189402	0.0683556	0.142408	0.0583871	0.0683556	0.0341778	0.0242093	2.4665	0	0.018513	0.0284815	1.61348	0.479913	0.0056963	1.39275	1.98231	0.0640834	0	0	0.00854445	0	0	0.0512667	0	0.00996853	0	0	0.158072	0.246365
0254.V2	254	V2	1	1	black	1	sPTB	III	0	1	3	29	1	1		8.47234e+07	46852		98.3544	0.221976	0.0725689	0.130197	0.0981815	0.0832408	0.0341501	0	0	0.138735	0	0	0	0.00640314	0.00853752	0	0.0661658	0.0192094	0.0149407	0	0	0	0	0	0	0	0	0.0106719	0	0	0.0426876
0254.V3	254	V3	1	1	black	1	sPTB	III	0	1	3	29	1	1		372451150	70894		90.617	0.160803	0.05078	0.0451378	0.0268006	0.0169267	0.0098739	0.0169267	0	1.30618	0	0	0.0098739	0.290575	0.0183372	0	0.411883	1.00291	0.0225689	0	0	0.00564223	0	0	0	0	0.0098739	0.10156	0	0	0.0606539
0255.V1	255	V1	1	0	black	0	TERM	IV-B	0	1	3	39	0	0	NA	1.01426e+08	69417		46.7638	0.12677	21.3881	0.0533011	25.197	0.0547416	2.62184	1.39879	0.244897	0.133973	0.0619445	0.0619445	1.17262	0	0	0	0.00576228	0	0.123889	0	0	0.0144057	0	0	0	0	0.00432171	0	0	0	0
0255.V2	255	V2	1	0	black	0	TERM	IV-B	0	1	3	39	0	0		1.3495e+08	48088		53.5976	0.316087	24.2389	0.120612	11.7119	0.0707037	5.7478	1.78007	0.0124771	0	0	0	2.07952	0	0	0.0103976	0	0	0.0790218	0	0	0	0	0	0.00831808	0	0	0	0	0	0
0255.V3	255	V3	1	0	black	0	TERM	IV-B	0	1	3	39	0	0		1007884485	65771		56.3744	0.139879	24.7602	0.0532149	13.7416	0.0136838	2.28672	1.30149	0.00456128	0	0	0	1.09775	0	0	0	0	0	0.0456128	0	0.0167247	0	0	0	0	0	0	0	0	0	0
0262.V1	262	V1	1	0	black	0	TERM	III	1	NA	3	41	0	0	58511.8	4.93819e+07	51488		98.9143	0.343769	0.260255	0.09711	0.116532	0.0563238	0.0757458	0.0213642	0.0174798	0	0	0	0.0233064	0	0.009711	0.0077688	0	0	0.0077688	0	0.009711	0	0	0	0.0058266	0	0.0058266	0	0	0.009711	0
0262.V2	262	V2	1	0	black	0	TERM	III	1	NA	3	41	0	0		3.35863e+07	37221		98.5116	0.362698	0.386878	0.217619	0.142393	0.0832863	0.0402998	0.0241799	0	0	0	0	0.0161199	0	0	0.0134333	0	0.00805997	0.0161199	0	0	0	0	0	0	0	0	0	0	0	0.0134333
0262.V3	262	V3	1	0	black	0	TERM	III	1	NA	3	41	0	0		171727408	68406		99.3261	0.133029	0.270444	0.0643218	0.0438558	0.0570125	0	0.0073093	0	0.0073093	0	0	0.0073093	0.00438558	0	0	0	0	0	0	0	0	0	0	0	0	0	0	0	0	0.0175423
0264.V1	264	V1	0	0	white	0	TERM	II	1	NA	3	39	0	0	1179.91	1.6589e+08	62159		0.341061	0.194662	0.101353	96.2805	0.0965266	0.0353931	0.0402194	0.0128702	0	0.0305668	0	0.00804389	0	0	0	0	0.00643511	0.00965266	0	0	0.0128702	0	0	0	0	0	0.635467	0	0	0	0.028958
0264.V2	264	V2	0	0	white	0	TERM	II	1	NA	3	39	0	0		1.12459e+08	44647		0.394203	0.226219	0.145586	98.3426	0.114229	0.10303	0.0201581	0.0246377	0	0.0179183	0	0	0	0.0201581	0	0	0.0201581	0	0	0	0	0	0	0	0	0	0	0	0	0	0.0313571
0264.V3	264	V3	0	0	white	0	TERM	II	1	NA	3	39	0	0		3.91967e+07	49610		0.268091	0.290264	0.0786132	96.2649	0.0604717	0.058456	0.0100786	0.0100786	0.0141101	0.302358	0	0	0	0.0765975	0	0	0.0826446	0.29228	0	0	0	0	0	0	0	0	0	0.0201572	0	0	0.058456
0268.V1	268	V1	1	0	black	0	TERM	III	0	1	3	39	0	0	461.153	1.46086e+06	27506		95.3465	0.774376	0.269032	0.843452	0.229041	0.15633	0.0436268	0.0399913	0	0.0472624	0	0	0	0	0.025449	0	0.0545336	0.0472624	0	0	0	0	0	0	0	0	0	0	1.59602	0	0.0545336
0268.V2	268	V2	1	0	black	0	TERM	II	0	1	3	39	0	0		972426	3299		31.8581	4.42558	2.27342	50.6214	1.57624	0.879054	0.575932	0.242498	0	0.303122	0	0	0	0	0	0.181873	0.181873	0.212186	0	0	0	0	0	0	0	0	0	0	3.39497	0	0.27281
0268.V3	268	V3	1	0	black	0	TERM	III	0	1	3	39	0	0		6.46641e+07	52203		84.9185	0.180066	0.136008	12.3288	0.057468	0.0402276	0.04789	0.0210716	0.0134092	0.0976955	0	0	0.0057468	0	0	0	0.0306496	0.00766239	0	0	0	0	0	0	0	0	0.00766239	0	1.02868	0.0249028	0.0881175
0269.V1	269	V1	1	0	black	0	TERM	II	1	NA	3	39	0	0	18058.8	2.32055e+07	66945		0.521323	0.552693	27.1223	53.3796	0.0522817	0.179252	0.025394	0.0268877	1.55351	2.46172	0	0	0	0.197177	0.0343566	0	2.14504	0.319665	0	0	0	0.0119501	0	0	0	0	0	0	0	0	0.0104563
0269.V2	269	V2	1	0	black	0	TERM	II	1	NA	3	39	0	0		9.35254e+07	47899		0.352826	0.254703	31.8942	49.4374	0.133614	0.104386	0.0334036	0.0250527	2.22343	2.30276	0	0	0.0146141	0.250527	0.0542809	0.0125264	2.32364	0.766196	0	0	0	0	0	0	0	0	0	0	0	0	0
0269.V3	269	V3	1	0	black	0	TERM	II	1	NA	3	39	0	0		5.90196e+07	59435		0.218726	0.186759	17.1481	24.6757	0.0538403	0.0353327	0.0151426	0.0100951	8.19046	7.13384	0	0	0	0.477833	0.619164	0	5.66501	1.05325	0	0	0	0	0	0	0	0	0	0	0	0.0235551	0.0252377
0273.V1	273	V1	1	1	black	1	sPTB	IV-B	1	NA	3	36	2	2	10622.1	3.47006e+08	61141		26.3048	0.569176	27.5871	0.192997	0.0915916	0.225708	12.0459	14.4911	1.23322	1.98067	4.35223	0.897924	2.87369	0.909373	0	0.0474313	0.372909	0.0196268	2.17203	0.0114489	0	2.35194	0	0	0.256784	0	0	0	0.0964983	0	0
0273.V2	273	V2	1	1	black	1	sPTB	IV-B	1	NA	3	36	2	2		1.1012e+08	48313		28.2822	0.1304	21.044	0.0579554	0.0434666	0.0351872	5.74794	10.136	2.17126	1.23983	5.67963	0.434666	0.722373	0.567135	0	16.3144	0.434666	0.219403	4.22661	0	0.0558856	1.35781	0	0	0.0848633	0	0	0	0.0724443	0	0.0517459
0273.V3	273	V3	1	1	black	1	sPTB	IV-B	1	NA	3	36	2	2		1.92334e+06	8300		57.0482	1.66265	16.6988	0.722892	0.120482	0.204819	5.10843	4.55422	2.31325	0.421687	5.06024	0.349398	0.578313	0	0	2.01205	0	0	0.927711	0	0	0.819277	0	0	0.060241	0	0	0	0.204819	0.108434	0
0277.V1	277	V1	1	0	black	0	TERM	IV-B	1	NA	3	40	0	0	3150.18	5.32267e+07	31922		29.7099	0.745567	26.6055	0.153499	0.128438	0.128438	9.90539	6.05539	0.920995	1.59138	6.92939	0.780026	0.848944	5.46332	0	0.00626527	1.0557	0.23808	3.40204	0	0.0187958	2.74419	0	0	0.260009	0	0.00939791	0.0125305	0	0	0
0277.V2	277	V2	1	0	black	0	TERM	IV-B	1	NA	3	40	0	0		1.82195e+08	42362		44.4573	0.231339	25.9643	0.108588	0.0401303	0.0401303	6.71829	2.8705	0.089703	1.14017	2.337	0.250224	0.790803	0.97257	0.0401303	0.00708182	0.401303	0.238421	8.97502	0	0	0.472121	0	0	0.382418	0	0	0	0	0	0.0283273
0277.V3	277	V3	1	0	black	0	TERM	IV-B	1	NA	3	40	0	0		6.35997e+06	28739		68.3322	0.278367	8.28491	0.0730714	0.0347959	0.0382755	14.0054	1.76415	0.146143	0.605449	0.570653	0.0695918	0.730714	0.114827	0.107867	0.0139184	0.469745	0.313163	0.107867	0	0	0.243571	0	0	0.0417551	0	0	0	0	0.288806	0.0243571
0278.V1	278	V1	1	0	black	0	TERM	IV-A	1	NA	3	38	0	0	24524.2	1.95296e+07	8584		4.12395	0.0698975	33.8071	0	28.39	0.186393	1.22321	3.51817	1.13001	2.66775	0.82712	2.49301	1.82898	1.00186	0	0	0.256291	3.83271	7.21109	0	0	0.780522	0	0	3.02889	0	0	0	0	0.256291	0.163094
0278.V2	278	V2	1	0	black	0	TERM	IV-A	1	NA	3	38	0	0		5.52378e+07	14861		9.32642	0.0740192	30.9131	0	31.9898	0	8.71408	1.45347	1.74282	1.89086	1.25833	0.524864	0.645986	0.188413	0	0	0.41047	0.76038	5.43032	0	0	1.0901	0	0	0.262432	0	0	0	0	0	0.174955
0278.V3	278	V3	1	0	black	0	TERM	IV-A	1	NA	3	38	0	0		4.86848e+07	12448		18.1796	0	20.8949	0	51.6951	0	1.50225	0.35347	0.883676	1.33355	0.32937	0.28117	0	0	0	0	0.257069	0.433805	1.60668	0	0	0.208869	0	0	0.249036	0	0	0	0	0	0.160668
0279.V1	279	V1	1	0	black	0	TERM	III	1	NA	3	41	0	0	208759	1.6562e+08	57204		72.64	0.552409	0.307671	7.62884	0.0961471	0.409062	0.0437032	0.0332145	0.0122369	0.0297182	0	0.0122369	0.0104888	0	0.0384588	0.00524439	0.0262219	0.0209776	0.0104888	0	0	0	0	0	1.37228	0	0	0	0	0.0192294	1.00343
0279.V2	279	V2	1	0	black	0	TERM	II	1	NA	3	41	0	0		3.96037e+07	35674		38.2155	0.179402	0.0840949	52.4836	0.0616696	1.6847	0	0.0196221	0	1.04838	0	0	0	0.277513	0.140158	0.00840949	0.574648	0.515782	0	0	0	0	0	0	0	0	0	0	3.08628	0.0420474	0.100914
0279.V3	279	V3	1	0	black	0	TERM	II	1	NA	3	41	0	0		7.19093e+07	56700		43.0741	0.227513	0.0440917	51.8007	0.00705467	0.338624	0.015873	0.00881834	0	0.109347	0	0	0	0.015873	0.0194004	0.00705467	0.0123457	0.037037	0	0	0	0	0	0	0	0	0	0	2.03704	0.409171	0.283951
0283.V1	283	V1	1	1	black	1	sPTB	I	1	NA	1	36	2	2	130321	1079030008	50373		1.60999	82.0479	2.3326	4.44683	0.125067	8.2445	0.0655113	0.041689	0.0297779	0.0992595	0.0138963	0.0277927	0.0158815	0	0.073452	0	0.00794076	0.0436742	0.0258075	0	0	0.00595557	0.184623	0	0.0258075	0	0.0138963	0	0.192563	0.0277927	0.0158815
0285.V1	285	V1	1	1	black	1	sPTB	II	0	0	3	36	2	2	63206.4	4.80549e+07	55474		39.788	0.818401	0.286621	49.023	0.0937376	0.753506	0.0486714	0.0450662	0	0.885099	0	0	0.0198291	0.328082	0	0.00721059	0.793164	0.904928	0.0144212	0.0198291	0	0	0	0	0	0	0.00721059	0	0	1.12305	0.00901323
0285.V2	285	V2	1	1	black	1	sPTB	II	0	0	3	36	2	2		5.90326e+07	38960		28.1391	0.302875	0.120637	69.5996	0.130903	0.174538	0.0410678	0.0154004	0	0.0795688	0	0	0.0102669	0	0	0.00770021	0.0924025	0.087269	0	0	0	0	0	0	0	0	0.00770021	0	0	0.356776	0.0154004
0285.V3	285	V3	1	1	black	1	sPTB	II	0	0	3	36	2	2		503983	1998		35.1852	6.20621	3.003	48.7487	0.800801	0.750751	0.650651	0.3003	0.4004	0	0	0	0	0	0	0	0	0.500501	0.25025	0	0	0.15015	0	0	0.1001	0	0	0	0	0	0
0286.V1	286	V1	1	1	black	1	sPTB	I	0	1	3	26	1	1	7535.73	7.96132e+07	71573		0.495997	93.4542	0.178838	0.500189	0.0670644	0.655275	0.0433124	0.0167661	0	0.00978022	0.00419152	0	0.00698587	0	0	0	0.117363	0	0.00838305	0.265463	0.0293407	0.00419152	3.93025	0	0	0	0	0	0.0251491	0	0
0286.V2	286	V2	1	1	black	1	sPTB	I	0	1	3	26	1	1		2.22053e+08	45365		0.387964	88.6719	0.205004	1.61137	0.154304	2.47548	0.0440869	0	0.00881737	0	0	0.0110217	0.0176347	0	0	0.0154304	0.0749476	0	0.00881737	0.967706	0.0440869	0.00881737	4.81869	0	0	0	0	0	0.297586	0	0.00661303
0286.V3	286	V3	1	1	black	1	sPTB	I	0	1	3	26	1	1		1.16183e+06	5445		2.6079	85.2342	0.661157	0	0.367309	0.293848	0.348944	0.220386	0	0.110193	0	0	0.0918274	0	0.20202	0	0	0	0	0	0	0	8.98072	0	0	0	0	0	0	0	0
0287.V1	287	V1	1	0	black	0	TERM	I	0	1	3	40	0	0	78540.7	4.68394e+07	63714		0.621527	94.1567	0.251122	1.12848	0.0502244	0.265248	0.0439464	0.0502244	0.00941708	0.202467	0	0.00784757	0	0.0109866	0.0690586	0.00313903	0.061211	0.0345293	0	1.21637	0	0.00784757	0.252692	0	0	0	0	0	0.32175	0	0.296638
0287.V2	287	V2	1	0	black	0	TERM	I	0	1	3	40	0	0		2.40703e+07	28281		0.275804	91.0824	0.134366	0.841554	0.063647	0.106078	0.0141438	0	0.0141438	0.0495032	0	0	0	0	0.0459673	0	0.0424313	0	0	1.15272	0	0.0106078	0.339451	0	0	0	0	0	0.233372	0	1.56642
0287.V3	287	V3	1	0	black	0	TERM	I	0	1	3	40	0	0		1.54051e+08	55323		0.242214	85.628	0.0741102	3.26989	0.0343438	0.197025	0.0253059	0.0162681	0	0.647109	0	0	0	0.0216908	0.258482	0	0.139183	0.0741102	0	1.77865	0	0	0.20787	0	0.0162681	0	0.0723027	0	0.350668	0	0.764601
0291.V1	291	V1	1	0	black	0	TERM	IV-A	0	0	3	38	0	0	9688.56	3.99566e+07	46516		3.36873	0.804024	20.3543	0.270875	59.4247	0.283773	2.79044	0.152636	1.79508	1.11145	0	0.0128988	1.6059	0	0	1.5715	0.414911	0.0193482	0.466506	0	0	0.73953	0	0	0.608393	0	0	0	0.0838421	0	0.00859919
0291.V2	291	V2	1	0	black	0	TERM	IV-A	0	0	3	38	0	0		4.51156e+08	53011		4.69525	0.226368	20.856	0.137707	60.3441	0.056592	6.91177	0.230141	0.905472	0.28296	0	0	0.230141	0	0	3.69923	0.0735696	0	0.196186	0	0	0.0490464	0	0	0.0320688	0	0	0	0.139594	0	0.0056592
0291.V3	291	V3	1	0	black	0	TERM	IV-B	0	0	3	38	0	0		8.18258e+06	30533		0.514198	0.307864	72.3774	0.127731	0.127731	0.0360266	17.165	5.79701	0.212884	0.022926	0	0	0.0163757	0	1.28713	0	0	0	0.0491272	0	0.78931	0.0131006	0	0	0	0	0	0	0	0	0.0262012
0296.V1	296	V1	0	0	white	0	TERM	V	0	0	2	40	0	0	1071.15	5.33126e+08	57801		0.309683	0.503451	0.121105	0.0916939	0.0501721	94.6783	0.0432518	0.0138406	0	0.555354	0	0	0.00519022	0	0	0	0.069203	0.276812	0.00519022	0.278542	0	0	0	0	0	0	0	0	0	2.10204	0.046712
0296.V2	296	V2	0	0	white	0	TERM	V	0	0	2	40	0	0		30231718	31961		0.387973	0.228403	0.150183	0.0750915	0.112637	96.2579	0.0438034	0.0594475	0.0219017	0.168956	0	0	0	0	0	0.0187729	0.137668	0.147054	0.00938644	0.294108	0	0.00938644	0	0	0	0	0	0	0	1.07318	0.0344169
0298.V1	298	V1	1	0	black	0	TERM	IV-A	0	0	3	40	0	0	17322.8	6.25714e+06	44949		35.082	0.654075	21.54	0.144608	24.946	0.120136	9.49076	0.0489444	2.94111	0.307015	0	0.00889897	2.24477	0	0	1.51505	0.0333712	0.360408	0.0111237	0	0	0.00889897	0.102338	0	0	0	0	0	0.0889897	0	0
0298.V2	298	V2	1	0	black	0	TERM	IV-A	0	0	3	40	0	0		3.41157e+08	49973		9.73125	0.192104	11.4282	0.0700378	55.514	0.0460249	4.77658	0.440238	6.34743	0.75841	0.00800432	0.218118	1.82899	0.0840454	0	1.60687	0.154083	0.0780421	3.74402	0	0	0.324175	0	0	0.282152	0	0	0	0.0320173	0.0600324	0.00800432
0298.V3	298	V3	1	0	black	0	TERM	IV-B	0	0	3	40	0	0		147206	3742		5.55852	3.26029	64.1368	1.20257	1.25601	0.427579	15.7135	4.81026	0.427579	0.080171	0	0	0	0	0.962052	0.106895	0	0	0.133618	0	0.774987	0	0	0	0	0	0.160342	0	0	0	0
0302.V1	302	V1	0	0	white	0	TERM	V	1	NA	2	41	0	0	7939.81	6.73537e+07	50225		0.649079	0.786461	27.0841	0.161274	0.123444	58.7735	0.0418118	9.68442	0.0099552	0.0199104	0.0099552	0	0	0	0	0	0	0	0	1.24042	0	0.0119462	0	0	0	0	0	0	1.32205	0	0
0302.V2	302	V2	0	0	white	0	TERM	V	1	NA	2	41	0	0		3.44559e+07	34880		0.450115	0.366972	5.99771	0.226491	0.186353	86.8664	0.0659404	0.427179	0.0344037	0.0200688	0	0.00860092	0	0	0	0.0114679	0	0	0.0229358	0.819954	0.756881	0	0	0	0	0	0	0	3.63532	0	0
0303.V1	303	V1	0	1	white	1	sPTB	IV-B	1	NA	2	35	2	2	50206.3	1.76164e+07	42420		0.825083	0.855728	97.3126	0.245167	0.165017	0.256954	0.0919378	0.0589345	0	0.0259312	0	0	0.0235738	0	0	0	0.00942951	0	0	0	0	0	0	0	0	0	0.00707214	0	0	0	0
0303.V2	303	V2	0	1	white	1	sPTB	IV-B	1	NA	2	35	2	2		6.47588e+07	33741		0.30823	0.245992	98.7582	0.0948401	0.0652026	0.035565	0.0385288	0	0	0.0533476	0	0	0	0	0	0.00592751	0.02371	0	0	0	0	0	0	0	0	0	0.243028	0	0	0	0
0311.V1	311	V1	0	0	white	0	TERM	I	1	NA	3	40	0	0	3175.71	1.31177e+08	49059		3.60586	80.8863	0.118225	1.21894	0.050959	0.0652276	0.0305754	0	0	2.05875	0	0	0	0.58501	1.71834	0	1.08645	0.44844	0	0	0	0	5.09998	0	0	0	0	0	0.719542	0	0
0311.V2	311	V2	0	0	white	0	TERM	I	1	NA	3	40	0	0		1.66788e+08	51149		0.664725	84.1268	0.158361	5.85935	0.0957985	0.0918884	0.0351913	0.0156406	0	0.651039	0	0.00586522	0	0.00782029	0.0430116	0.0136855	0.162271	0.052787	0	0	0	0.00586522	5.92191	0	0.0156406	0	0	0	1.33922	0.0195507	0.160316
0311.V3	311	V3	0	0	white	0	TERM	I	1	NA	3	40	0	0		1.64542e+06	7276		3.62837	70.4783	1.11325	5.92358	0.357339	0.329852	0.261132	0.192413	0	0.123694	0	0	0	0.0549753	0	0	0	0	0	0	0	0.0412314	15.3793	0	0	0	0.0412314	0	0.371083	0	0
0313.V1	313	V1	0	1	white	1	sPTB	I	1	NA	3	33	1	2	5215.66	480675060	69611		0.578931	90.2343	0.183879	5.57814	0.0833202	0.317479	0.051716	0.0330408	0	0.782922	0	0	0	0.0215483	0.225539	0	0.238468	0.114924	0	0	0	0.00718277	0.235595	0	0	0	0.00430966	0	0	0.025858	0.0186752
0313.V2	313	V2	0	1	white	1	sPTB	I	1	NA	3	33	1	2		8.66051e+07	44806		0.227648	96.3264	0.740972	1.44177	0.0781145	0.33924	0.0178548	0.00892738	0.0111592	0.0178548	0	0.0111592	0	0	0.0357095	0.00669553	0.0156229	0.00892738	0	0	0	0	0.263358	0	0.00446369	0	0	0	0	0	0
0313.V3	313	V3	0	1	white	1	sPTB	I	1	NA	3	33	1	2		2.94763e+08	54748		0.184482	77.0165	18.9614	1.39001	0.0310514	0.288595	0.016439	0.0219186	0	0.315993	0	0	0	0.0602762	0.442025	0	0.235625	0.241105	0.00547965	0	0	0	0.180829	0	0.00547965	0	0	0	0	0.0255717	0.0767151
0316.V1	316	V1	0	0	white	0	TERM	IV-B	0	0	3	39	0	0	21949.7	2.5893e+07	42199		64.4992	0.374416	18.773	0.109007	0.236972	0.101898	13.6283	1.65881	0.0213275	0.0829404	0.0118486	0.0094789	0.0545037	0	0	0.026067	0.0118486	0.0094789	0.0236972	0.0094789	0	0	0	0	0	0	0	0	0	0	0.0805706
0316.V2	316	V2	0	0	white	0	TERM	IV-A	0	0	3	39	0	0		7.78656e+07	54124		27.3612	0.0720568	13.6557	0.0351046	40.1596	0.0147809	2.25224	2.97096	3.17789	0.297465	5.88464	0.897938	0.330722	0	0.0258665	0	0.266056	0	0.648511	0	0	0.524721	0	0	0.495159	0	0.0110857	0	0	0	0.0277141
0316.V3	316	V3	0	0	white	0	TERM	IV-A	0	0	3	39	0	0		2339468593	29076		0.983629	0.347366	17.7913	0.165085	37.6771	0.065346	15.1706	2.28711	10.9678	0.952676	3.55964	0.663778	0.337048	0	0	0.0103178	0.784152	0	3.08846	0	0	0.760077	0	0	0.275141	0	0	0	0	0.0309534	0.0137571
0317.V1	317	V1	0	0	white	0	TERM	V	0	0	3	39	0	0	1353	4.0573e+07	39323		0.478092	0.549297	0.251761	0.114437	0.162755	79.0199	0.0381456	0.0406887	0	1.02485	0	0	0.124609	0	0.0279735	0.0152582	0.719681	0.745111	0.0127152	0	0	0	0	0	0	0	0	0	0	1.44953	0.358569
0317.V2	317	V2	0	0	white	0	TERM	V	0	0	3	39	0	0		1.86322e+07	29862		0.532449	0.241109	0.214319	0.190878	0.113857	79.5392	0.0334874	0.0100462	0	0.971134	0	0	0.150693	0	0.150693	0.013395	1.41317	1.74804	0.0167437	0	0	0	0	0	0	0	0	0	0	0.676445	0.602773
0317.V3	317	V3	0	0	white	0	TERM	V	0	0	3	39	0	0		2.27326e+07	48177		0.25946	0.188887	0.10586	0.0477406	0.0975569	76.8728	0.0207568	0.0269838	0	1.20805	0	0.00622704	0.36532	0	0.157752	0	1.12917	0.792909	0	0	0	0	0	0	0	0	0	0	0	0.626855	0.469104
0318.V1	318	V1	2	0	other	0	TERM	II	1	NA	3	39	0	0	82925.9	8.18639e+07	52253		41.5957	0.679387	1.02961	53.4304	0.141619	0.174153	0.0631543	0.103343	0	0.164584	0	0	0.0133964	0.057413	0.0631543	0.00956883	0.0421028	0.0153101	0.0172239	1.26309	0	0.0133964	0	0	0.0229652	0	0	0	0	0	0.34065
0318.V2	318	V2	2	0	other	0	TERM	II	1	NA	3	39	0	0		3.08951e+07	39695		32.9664	0.153672	0.249402	62.5646	0.115884	0.0680186	0.0403073	0.0226729	0	0.0755763	0	0.012596	0.00755763	0.0151153	0.0403073	0.0151153	0.0403073	0.0100768	0.0251921	3.37322	0	0	0	0	0	0	0	0	0	0	0
0318.V3	318	V3	2	0	other	0	TERM	II	1	NA	3	39	0	0		2.94154e+08	54742		34.3557	0.272186	0.822038	51.5838	0.07307	0.0548025	0.021921	0.0383618	0	5.59351	0	0	0	0.0200943	0.127873	0	0.259399	0.153447	0	3.40324	0	0	0	0.0109605	0.00913375	0	0	0.00548025	0	0	0.0931643
0320.V1	320	V1	0	0	white	0	TERM	II	0	0	3	40	0	0	36091.6	1.08672e+08	71712		0.423918	0.539659	33.0196	56.0325	0.0808791	9.63716	0.0432285	0.0292838	0	0	0.0111557	0	0	0	0	0	0.00557787	0	0.00697233	0.0153391	0	0	0	0	0	0	0	0	0	0	0
0320.V2	320	V2	0	0	white	0	TERM	II	0	0	3	40	0	0		1.43042e+08	46106		0.249425	0.0672364	35.4531	59.5909	0.0932633	4.03635	0.0347026	0.00867566	0	0	0	0	0.0108446	0	0	0	0	0	0	0	0	0	0	0	0	0	0	0	0	0	0.0130135
0320.V3	320	V3	0	0	white	0	TERM	II	0	0	3	40	0	0		1.70676e+08	59315		15.8931	0.298407	0.488915	81.519	0.0623788	0.311894	0.0337183	0.0337183	0	0.0134873	0	0	0.00842957	0	0	0	0	0.00674366	0.00842957	0	0	0	0	0.0252887	0	0	0.00674366	0	0	0	0.247829
0321.V1	321	V1	1	0	black	0	TERM	I	1	NA	3	41	0	0	3198.11	1.82275e+07	77812		0.276307	97.3217	0.100242	0.034699	0.0796792	0.0398396	0.0334139	0	0	0.00899604	0	0.0102812	0	0	0	0.0102812	0	0.00385545	0	0	0	0.00642574	1.7478	0	0	0	0	0	0	0	0
0321.V2	321	V2	1	0	black	0	TERM	I	1	NA	3	41	0	0		1.42508e+08	47118		0.252557	96.8674	0.110361	0.106117	0.0679146	0.0530583	0.0169786	0.00636699	0	0.0169786	0	0	0	0	0	0.00848932	0	0	0.00636699	0	0	0	1.95254	0	0	0	0	0	0	0	0.0148563
0321.V3	321	V3	1	0	black	0	TERM	I	1	NA	3	41	0	0		3.39955e+08	62988		0.323871	97.8504	0.0936686	0.0730298	0.0127008	0.0587413	0.0174636	0.0190512	0	0.0285769	0	0.00635042	0.00793802	0	0	0	0.0142884	0.0142884	0	0	0	0	1.19388	0	0	0	0.00793802	0	0	0	0.0111132
0323.V1	323	V1	0	1	white	1	sPTB	III	0	0	2	35	2	2	41896.3	1.79888e+07	56137		98.7994	0.187042	0.14429	0.0908492	0.0712543	0.0445339	0.055222	0.0160322	0.0285017	0.080161	0	0	0	0.0231576	0	0	0.0374085	0.0516593	0.0124695	0	0	0.00534407	0	0	0	0	0	0.0106881	0	0.049878	0
0323.V2	323	V2	0	1	white	1	sPTB	III	0	0	2	35	2	2		2.00173e+08	45625		97.5978	0.129315	0.089863	0.105205	0.0789041	0.394521	0.019726	0	0	0.199452	0	0	0	0.0394521	0	0.00876712	0.0854795	0.127123	0.0109589	0	0.0109589	0	0	0	0	0	0.0131507	0	0	0.162192	0.0175342
0324.V1	324	V1	0	0	white	0	TERM	I	0	0	3	38	0	0	2788.68	1.07218e+08	77825		0.849341	94.5956	0.158047	2.17411	0.0629618	0.134918	0.0449727	0.0244137	0.00642467	0.0154192	0.0115644	0.0038548	0	0	0	0	0.0038548	0	0	1.46226	0	0	0.115644	0	0	0	0.00513974	0	0	0	0.0231288
0324.V2	324	V2	0	0	white	0	TERM	I	0	0	3	38	0	0		3.56045e+08	46526		0.249323	94.6503	0.0601814	3.04991	0.0300907	0.0429867	0	0.0107467	0	0.0300907	0	0	0	0.0150454	0.012896	0	0	0	0	0.732924	0	0	0.103168	0	0	0	0	0	0	0	0.025792
0324.V3	324	V3	0	0	white	0	TERM	I	0	0	3	38	0	0		2.07226e+08	56059		0.692128	95.0445	0.112382	2.33682	0.0392444	0.174816	0.0231899	0.0196222	0.00891917	0.042812	0	0.0053515	0.010703	0.0160545	0.0231899	0	0	0	0	0.975758	0	0	0.0945432	0.0160545	0	0	0	0	0	0	0.0445959
0325.V1	325	V1	1	0	black	0	TERM	V	0	0	3	40	0	0	61044.4	1.24951e+07	42864		0.655562	0.627566	20.3971	0.200635	0.12598	25.3383	0.060657	0.055991	0	1.51176	0	0.0349944	0.0209966	0	0.375607	0	0.436264	0.492255	0.0186637	3.21015	0	0.0116648	0	0	0.0349944	0	0.0116648	0	0	0.438596	0.221631
0325.V2	325	V2	1	0	black	0	TERM	V	0	0	3	40	0	0		3.31965e+08	44735		0.279423	0.333073	39.7116	0.0804739	0.0223539	20.456	0.0156477	0.114005	0	0.140829	0	0	0.00894154	0.0156477	0.0536493	0.00894154	0.100592	0.05812	0.00894154	4.86196	0	0	0	0.0245892	0.0380016	0	0	0.02906	0	0	0.0335308
0325.V3	325	V3	1	0	black	0	TERM	V	0	0	3	40	0	0		6.56297e+07	48619		0.427816	0.454555	10.1874	0.129579	0.0904996	11.0451	0.0246817	0.224192	0.0226249	0.547111	0	0	0	0.252988	0.345544	0	0.255044	0.14809	0.010284	8.63654	0	0.00411362	0	0.0226249	0	0	0	0	0	0.115181	0.137806
0327.V1	327	V1	0	0	white	0	TERM	III	0	0	3	41	0	0	4989.37	2.83646e+07	63728		78.6138	0.197715	0.120826	18.5884	0.101996	0.0643359	0.0235375	0.0156917	0	0.111411	0	0	0.00784584	0	0	0.00627668	0.0627668	0.0988576	0	1.16589	0	0	0	0	0	0	0.00470751	0	0	0	0.0392292
0327.V2	327	V2	0	0	white	0	TERM	III	0	0	3	41	0	0		7.40286e+07	41618		85.1459	0.278726	0.233072	12.3312	0.0528617	0.139363	0.0384449	0.0288337	0.0192225	0.0240281	0	0	0.0144168	0	0	0.00480561	0	0.0552645	0.00720842	0.82176	0	0.00720842	0	0	0.012014	0	0	0	0	0	0.00720842
0327.V3	327	V3	0	0	white	0	TERM	III	0	0	3	41	0	0		4.54423e+08	44590		89.381	0.479928	0.195111	1.60798	0.0560664	0.168199	0.0224266	0.0246692	0.00897062	1.97354	0	0	0.0156986	1.75824	0.123346	0	0.43059	0.749047	0	0.688495	0	0	0	0.0313972	0	0	0	0	0	0.0538237	0.28706
0328.V1	328	V1	0	0	white	0	TERM	I	1	NA	3	40	0	0	21061.9	1.84607e+07	48954		0.524983	96.0126	0.177718	0.130735	0.0776239	0.161376	0.0428974	0.0183846	0	0.529068	0	0	0.0142991	0.0674102	0	0.00408547	0.179761	0.0714957	0.0102137	0.710871	0	0	0.263513	0	0	0	0	0	0	0.114393	0.0857948
0328.V2	328	V2	0	0	white	0	TERM	I	1	NA	3	40	0	0		2.15941e+08	48679		0.262947	95.912	0.0718996	0.0431398	0.0369769	0.0349227	0.0143799	0	0	0.46632	0	0	0	0.0328684	0.0554654	0	0.472483	0.497134	0	0.907989	0	0	0.285544	0	0	0	0.00616282	0	0	0.0986051	0.0164342
0328.V3	328	V3	0	0	white	0	TERM	I	1	NA	3	40	0	0		3.71629e+08	60044		0.3181	95.4783	0.109919	0.128239	0.0433016	0.123243	0.00666178	0.0166545	0	0.477983	0	0	0	0.114916	0.0649524	0	0.293118	0.239824	0	0.682833	0	0	0.214842	0.0199853	0.00333089	0	0	0	0	0.0649524	0.0399707
0330.V1	330	V1	1	0	black	0	TERM	I	1	NA	3	39	0	0	10694.5	1.85027e+08	60755		0.842729	83.6902	4.27948	0.446054	0.0510246	0.253477	0.0181055	0.248539	0.00987573	2.29775	0	0.0905275	0.0197515	1.0781	0.71599	0.00493787	0.918443	1.15875	0.0592544	0.531643	0.0115217	0.0296272	0.245247	0	0.121801	0	0	0	0	0	0.037857
0330.V2	330	V2	1	0	black	0	TERM	I	1	NA	3	39	0	0		1.39355e+08	44014		0.754305	94.2745	0.140864	1.01559	0.0318081	0.254464	0.0386241	0	0	0.329441	0	0	0.01136	0.0613441	0.1136	0	0.286273	0.224928	0.020448	0.949698	0	0	0.270369	0	0.015904	0	0	0	0	0	0.109056
0330.V3	330	V3	1	0	black	0	TERM	I	1	NA	3	39	0	0		2.4322e+08	63479		0.573418	93.0591	0.365475	0.521432	0.0110273	0.475748	0.0220545	0.0378078	0.0551363	0.326092	0	0	0.0220545	0.138629	0.21897	0	0.234723	0.527734	0.0362325	0.871154	0.0126026	0	0.244175	0.0252052	0.0362325	0	0	0	0	0	0.51198
0331.V1	331	V1	2	0	other	0	TERM	I	1	NA	3	39	0	0	2559.03	7.31949e+06	48660		0.2836	97.4969	0.102754	0.651459	0.0431566	0.0863132	0.0205508	0.0143855	0	0.178792	0	0	0	0	0	0.00616523	0	0	0.0082203	0.0184957	0	0	0.314427	0.0123305	0	0	0	0	0	0	0.0102754
0331.V2	331	V2	2	0	other	0	TERM	I	1	NA	3	39	0	0		1.82253e+08	47913		0.258802	97.4955	0.125227	0.57187	0.0313067	0.131488	0.0208712	0.0208712	0	0.0751362	0	0	0	0	0.0375681	0	0.0521779	0.0333939	0	0.0104356	0	0	0.23167	0	0	0	0	0.0208712	0	0.0333939	0.00834846
0331.V3	331	V3	2	0	other	0	TERM	I	1	NA	3	39	0	0		2.23417e+08	63013		0.312634	91.4986	0.155523	3.92141	0.0349134	0.142828	0.0142828	0.0238046	0.0317395	1.16008	0	0	0.0063479	0.0238046	0.258677	0.00952184	0.0745878	0	0	0.0158697	0	0.00476092	0.180915	0.0238046	0	0	0	0	0	0.247568	0.0555441
0333.V1	333	V1	2	0	other	0	TERM	V	1	NA	3	41	0	0	44136.6	6.58448e+08	44133		51.4672	0.40106	21.229	0.101965	0.0203929	19.7653	0.0407858	0.0362541	0	0.795323	0	0.00906351	0.0135953	0.0815716	0.679763	0	0.267374	0.101965	0	2.08914	0	0.00453176	0	0.0521152	0	0	0.0203929	0	0	0.00906351	0
0333.V2	333	V2	2	0	other	0	TERM	V	1	NA	3	41	0	0		1194937643	35222		46.5419	0.388961	31.98	0.0993697	0.0709784	16.7168	0.0397479	0.0255522	0	0.124922	0	0	0.00567827	0.0283913	0.309466	0	0.0255522	0.085174	0	1.54449	0	0	0	0.0283913	0	0	0	0	0	0	0
0333.V3	333	V3	2	0	other	0	TERM	V	1	NA	3	41	0	0		8.93726e+08	47348		40.7092	0.295683	20.6661	0.0591366	0.0316803	31.4163	0.0549126	0.0168962	0	0.0760328	0	0	0.00844809	0.0126721	0.105601	0.0126721	0.0316803	0.0295683	0	3.45949	0	0	0	0	0	0	0.00844809	0	0	0	0
0334.V1	334	V1	0	0	white	0	TERM	IV-B	0	0	3	39	0	0	1946.07	8.45692e+07	58296		0.373954	0.226431	92.0218	0.0703307	0.0377384	0.168108	0.0274461	0.0274461	0.00857692	1.18533	0	0	0.00514615	0.0360231	0.0446	0	0.367092	0.581515	0	0	0	0.0120077	0	0.0377384	0	0	0.440854	0	0	0	0.159531
0334.V2	334	V2	0	0	white	0	TERM	IV-B	0	0	3	39	0	0		7.48987e+07	36154		0.519998	0.412126	96.5592	0.118936	0.0359573	0.124468	0.0138297	0.0387232	0	0.165957	0	0	0	0	0	0	0.00829784	0.0304254	0	0	0	0	0	0.0304254	0	0	0.237871	0	0	0	0.638933
0334.V3	334	V3	0	0	white	0	TERM	IV-B	0	0	3	39	0	0		8.43264e+07	46925		0.302611	0.475226	93.3681	0.123601	0.0277038	0.119339	0.0191795	0.0127864	0	0.519979	0	0	0.0127864	0.10016	0.0191795	0.0149174	0.127864	0.0404901	0	0	0	0	0	0	0	0	0.0383591	0	0	0	0.170485
0335.V1	335	V1	0	0	white	0	TERM	II	1	NA	3	40	0	0	43429.3	6.61073e+07	58231		38.6701	0.240422	0.12708	54.5088	0.0377806	0.20951	0.00686919	0	0	0.575295	0	0.0120211	0.0154557	0.06354	0.0446498	0	0.0910168	0.10819	0	3.19589	0	0.00686919	0	0.00858649	0.00686919	0	0	0	0	0.207793	0.103038
0335.V2	335	V2	0	0	white	0	TERM	II	1	NA	3	40	0	0		1.1194e+08	41826		53.7584	0.327547	0.184096	38.8132	0.0286903	0.172142	0.0143451	0.0119543	0	0.521207	0	0	0	0.0645531	0.0143451	0	0.22235	0.236695	0	2.76144	0.00956343	0	0	0.0191269	0	0	0	0	0	0.387319	0.0406446
0335.V3	335	V3	0	0	white	0	TERM	II	1	NA	3	40	0	0		1.98303e+08	47365		38.9971	0.358915	0.187902	54.3397	0.0506703	0.135121	0.0274464	0.031669	0	0.667159	0	0	0.0168901	0.0696717	0.080228	0	0.206904	0.325135	0	3.60182	0	0	0	0.0147788	0	0	0	0	0	0.152011	0.00844505
0337.V1	337	V1	0	0	white	0	TERM	V	0	0	3	38	0	0	3919.67	9.2715e+07	54059		0.284874	0.225679	0.0961912	0.0480956	0.0499454	62.4836	0.0295973	12.2736	0	5.78627	0	0	0	1.43177	1.0507	0	2.32524	0.843523	0	0.632642	2.93198	0.00739932	0	0	0	0	0	0	0	0.608594	0.011099
0337.V2	337	V2	0	0	white	0	TERM	V	0	0	3	38	0	0		6.41462e+07	39618		0.328134	0.426574	0.18426	0.116109	0	62.8048	0.047958	25.0568	0	0.671412	0	0	0	0.18426	0.391236	0	0.307941	0.169115	0	0.986925	6.10833	0.0100964	0	0.0252411	0	0	0	0	0	0.151446	0.00757232
0337.V3	337	V3	0	0	white	0	TERM	V	0	0	3	38	0	0		1.01625e+08	54392		0.33277	0.154434	0.0900868	0.0588322	0.0514782	74.3804	0.0220621	16.0759	0	1.04059	0	0	0	0.229813	0.641638	0	0.501912	0.970731	0	1.08472	0.428372	0	0	0	0	0	0.00551552	0	0	0.472496	0.19672
0338.V1	338	V1	1	0	black	0	TERM	II	1	NA	3	39	0	0	41146.5	1.1399e+07	59664		0.368732	0.217887	0.558126	23.4145	0.0284929	2.25429	0.0251408	0.0201126	0	0.375436	0	0	0.0134084	0.0385492	0.0251408	0.00335211	0.487731	0.695562	0	0	0	0	0	0.0150845	0	69.9333	0.0100563	0.0150845	0	0	0.0184366
0338.V2	338	V2	1	0	black	0	TERM	II	1	NA	3	39	0	0		4.10883e+07	33111		0.471143	1.06007	3.81444	10.1749	0.0694633	3.96847	0.0181209	0.042282	0.0241612	1.10235	0	0	0.0181209	0.0120806	0.0271813	0	0.761076	0.984567	0	0.196309	0	0.00906043	0	0.0604029	0	70.1519	0	0	0	0.21745	0.0543626
0338.V3	338	V3	1	0	black	0	TERM	II	1	NA	3	39	0	0		1.18217e+08	47796		0.44146	0.640221	5.16989	14.1246	0.0418445	1.23651	0.0271989	0.0104611	0.0104611	0.125534	0	0	0	0.0104611	0.01883	0	0.165286	0.311742	0	0.596284	0	0	0	0.0230145	0	76.4959	0	0	0	0.0481212	0
0339.V1	339	V1	0	0	white	0	TERM	III	1	NA	3	40	0	0	61514.1	2.21218e+07	48627		92.0764	0.41952	0.232381	0.0843153	0.0596376	0.127501	0.0102824	0.0287906	0.0555247	1.24005	0	0	0.00822588	1.13312	0.201534	0	0.958315	1.69659	0.00616941	0	0	0.00616941	0	0.0226212	0.00822588	0	0.0143953	0.113106	0	0.0802024	0
0339.V2	339	V2	0	0	white	0	TERM	III	1	NA	3	40	0	0		2.73527e+07	37939		98.0231	0.158149	0.274124	0.055352	0.0369013	0.0527162	0.0289939	0	0	0.353199	0.0131791	0.0105432	0	0.0369013	0	0	0.134426	0.289939	0	0	0	0	0	0.0237223	0	0	0	0	0	0	0.0237223
0339.V3	339	V3	0	0	white	0	TERM	III	1	NA	3	40	0	0		9.8647e+07	64876		95.8752	0.363771	0.323694	0.0755287	0.0585733	0.0724459	0.0246624	0.0200382	0.023121	0.954128	0	0.00770701	0.00616561	0.114064	0.00770701	0	0.360688	0.426968	0	0.0755287	0	0.00462421	0	0.0339108	0	0	0	0.0878599	0	0.030828	0.0924841
0342.V1	342	V1	1	1	black	1	sPTB	I	1	NA	3	33	1	2	5787.92	1.06591e+08	66319		0.33173	97.8061	0.179436	0.628779	0.0346809	0.125153	0.0241258	0.0286494	0	0.0452359	0	0.00301573	0.00753932	0.00904718	0	0	0.0211101	0.0150786	0	0	0	0	0.263876	0.0392045	0	0	0.00452359	0	0.0512674	0.0256337	0.0165865
0342.V2	342	V2	1	1	black	1	sPTB	I	1	NA	3	33	1	2		1.00244e+08	41260		20.1285	64.0087	5.56471	8.47552	0.0169656	0.0848279	0.0242365	0.0193892	0	0.0169656	0	0	0	0	0	0.00969462	0.0290839	0	0	0.27872	0.0387785	0	0.15269	0	0	0	0	0	0.356277	0.0242365	0.0290839
0342.V3	342	V3	1	1	black	1	sPTB	I	1	NA	3	33	1	2		5.00576e+08	57871		1.09381	91.5381	0.093311	4.48066	0.0207358	0.0967669	0.0103679	0.0190078	0.00863991	0.103679	0	0	0	0.00691192	0	0	0.100223	0.0518394	0	0.532218	0	0	0.212542	0	0	0	0	0	0.584058	0	0.101951
0345.V1	345	V1	1	0	black	0	TERM	III	0	0	3	39	0	0	3082.07	8.25615e+07	58820		79.2333	0.236314	0.154709	0.0969058	0.0391023	19.5767	0.0323019	0.0204012	0	0.0153009	0	0	0	0.00680041	0	0	0.0119007	0.0153009	0	0.066304	0	0.0153009	0	0.0476029	0	0	0	0	0	0	0.0306018
0345.V2	345	V2	1	0	black	0	TERM	III	0	0	3	39	0	0		4.61647e+07	35870		82.523	0.281572	0.175634	0.0780597	0.0223028	15.9716	0.036242	0	0	0.0139392	0	0	0	0.0223028	0	0	0.00836353	0.0223028	0	0.390298	0	0.0195149	0	0.0139392	0	0	0	0	0	0.0195149	0
0345.V3	345	V3	1	0	black	0	TERM	III	0	0	3	39	0	0		1.48032e+08	59325		84.027	0.352297	0.111252	0.109566	0.0522545	13.48	0.0168563	0.0202276	0	0.0825959	0	0	0.00842815	0.0303413	0.0404551	0	0.0269701	0.0303413	0	0.222503	0	0	0	0.0252845	0	0	0	0.0101138	0	0.504003	0.0151707
0348.V1	348	V1	0	0	white	0	TERM	IV-B	0	0	3	39	0	0	1266.62	4.82882e+07	41659		0.492091	0.480088	35.7018	0.112821	0	0.204038	13.6441	13.8049	0.124823	1.14741	0.0144027	0.148827	7.48698	17.9313	0	0	0.235243	0.0264049	0.780144	0	0	6.08512	0	0.060011	0.0792146	0	0.0120022	0	0	0	0
0348.V2	348	V2	0	0	white	0	TERM	IV-B	0	0	3	39	0	0		6.34662e+08	48839		0.24161	1.04015	37.5561	0.045046	0.0368558	0.0307132	11.6178	12.8954	0.268228	1.15481	0	0.0737116	3.30269	23.4587	0	0.00614263	0.550789	0	0.886587	0	0	3.63849	0	0.00819018	0.22523	0	0	0	0	0	0
0348.V3	348	V3	0	0	white	0	TERM	IV-B	0	0	3	39	0	0		3.92608e+08	54568		0.309705	0.260226	44.0551	0.0623076	0.0256561	0.0568099	11.0358	17.9244	0.0769682	1.0464	0	0.060475	3.92904	16.1395	0.0109955	0.00366515	0.047647	0.0384841	0.262058	0	0	2.40434	0	0	0.0329864	0	0	0	0	0	0.012828
0349.V1	349	V1	2	0	other	0	TERM	V	1	NA	3	40	0	0	42066.5	1.19656e+07	54836		0.31731	0.255307	44.9267	0.0784156	0.0328252	53.0582	0.0237071	0.0310015	0.00547086	0.260778	0	0	0	0.0419432	0.33737	0	0.0492377	0	0	0	0	0	0	0.0401196	0	0	0	0	0	0.0109417	0.052885
0349.V2	349	V2	2	0	other	0	TERM	V	1	NA	3	40	0	0		9.63197e+07	49877		0.29272	0.318784	44.6619	0.0801973	0.028069	48.0883	0.0140345	0.0120296	0	2.09716	0	0	0	0.463139	0.75185	0	0.631554	0.0962367	0	0	0	0	0	0.0100247	0	0	0	0	0	0.170419	0.0661628
0349.V3	349	V3	2	0	other	0	TERM	V	1	NA	3	40	0	0		2.89805e+08	50261		0.433736	0.212889	46.3043	0.077595	0.10147	50.8068	0.0557092	0.0238754	0.0218858	0.171107	0.00596884	0	0	0.0238754	0.107439	0.0139273	0.0159169	0.0179065	0	0.00795846	0	0.00596884	0	0	0.00596884	0	0	0	0	0.399912	0.109429
0350.V1	350	V1	1	0	black	0	TERM	IV-B	0	0	3	40	0	0	85027.7	1.52287e+08	69920		47.347	0.143021	36.9322	0.0243135	0.799485	0.048627	9.41219	1.62471	0.0915332	0.148741	0	0.0243135	2.66018	0	0	0.00858124	0.00286041	0	0.220252	0	0	0.00715103	0	0	0.055778	0	0	0	0	0	0.0314645
0350.V2	350	V2	1	0	black	0	TERM	IV-B	0	0	3	40	0	0		2045901510	47847		32.7251	0.286329	28.6852	0.0647899	10.9349	0.0982298	14.1367	2.49963	4.30539	0.643719	0	0.449349	1.79531	0	0	0	0	0.01045	2.16733	0	0	0.209	0	0.0292599	0.01045	0	0	0	0.00417999	0	0
0350.V3	350	V3	1	0	black	0	TERM	III	0	0	3	40	0	0		4.20241e+07	51166		98.5635	0.285346	0.32248	0.0547238	0.0781769	0.0547238	0.0390885	0.0117265	0.00586327	0.00977211	0.0117265	0.00586327	0	0	0	0.0117265	0.013681	0	0	0	0	0.00586327	0	0.0195442	0	0	0	0	0.00586327	0	0.0214987
0353.V1	353	V1	0	0	white	0	TERM	III	1	NA	3	39	0	0	4514.71	6.96961e+07	56347		84.2831	0.269757	0.0709887	0.0603404	0.012423	14.1197	0.0230713	0.0230713	0	0.0443679	0	0	0	0.012423	0	0	0.012423	0	0	0	0	0	0	0	0.0159725	0	0	0	0.00532415	0.0727634	0.0372691
0353.V2	353	V2	0	0	white	0	TERM	V	1	NA	3	39	0	0		1.08459e+08	33739		70.6275	0.210439	0.115593	0.0681704	0.041495	28.6968	0.0148196	0	0	0.00889179	0	0	0	0	0	0	0	0	0	0	0	0	0	0	0	0	0	0	0	0	0.0237114
0353.V3	353	V3	0	0	white	0	TERM	III	1	NA	3	39	0	0		2.23037e+07	45411		87.8091	0.460241	0.178371	0.127722	0.0990949	8.88992	0.0374359	0.0352338	0.019819	0.169562	0	0	0.0132127	0.0330316	0.0132127	0	0.112308	0.136531	0	0	0	0	0	0.0374359	0	0	0	0.00880844	0	0.436018	0.182775
0356.V1	356	V1	2	0	other	0	TERM	V	0	0	3	41	0	0	4572.12	6.83739e+07	51930		0.248411	0.234932	0.1425	0.0673984	0.0269594	98.9659	0.0269594	0.017331	0	0.017331	0	0	0	0.00962835	0	0	0.00962835	0.00770268	0	0	0	0	0	0.0192567	0	0	0	0	0	0	0
0356.V2	356	V2	2	0	other	0	TERM	V	0	0	3	41	0	0		9.50178e+07	41299		0.322042	0.363205	0.169496	0.0702196	0.0556914	98.7603	0.0314778	0.0217923	0	0.00484273	0	0	0	0	0	0	0	0	0	0	0	0	0	0.0435846	0	0	0	0	0	0	0
0356.V3	356	V3	2	0	other	0	TERM	V	0	0	3	41	0	0		1.17589e+08	56109		0.823397	0.319022	0.0712898	0.15862	0.0178225	98.3407	0.0160402	0.0106935	0	0	0	0	0	0	0.00712898	0	0	0	0	0	0	0	0	0.0160402	0.00712898	0	0	0	0	0	0.0106935
0358.V1	358	V1	0	0	white	0	TERM	V	0	0	3	39	0	0	5590.42	1.60164e+08	52177		0.306649	0.120743	0.107327	0.0440807	0.0402476	97.6886	0.0210821	0.0191655	0	0.118826	0	0	0	0.11691	0	0	0.00574966	0.0421642	0.00574966	1.0771	0	0	0	0.0229986	0	0	0	0.0210821	0	0	0.00766621
0358.V2	358	V2	0	0	white	0	TERM	V	0	0	3	39	0	0		27874157	35180		0.272882	0.278567	0.105173	0.0682206	0.0397953	90.4179	0.0198977	0.0170551	0	1.40705	0	0.00852757	0	0.355316	0	0	0.341103	0.474702	0	1.22797	0	0	0	0.224559	0	0	0	0.287095	0	0.00568505	0.395111
0358.V3	358	V3	0	0	white	0	TERM	V	0	0	3	39	0	0		8.71013e+07	55560		0.277178	0.37077	0.0953924	0.115191	0.0395968	96.4507	0.012599	0	0	0.403168	0	0	0	0.0593952	0	0.00719942	0.0593952	0.0899928	0	1.63607	0	0	0	0.0449964	0	0.025198	0	0.0197984	0	0	0
0361.V1	361	V1	0	0	white	0	TERM	II	1	NA	3	40	0	0	4526.44	6.46111e+07	57565		0.326587	0.281421	0.112916	28.1855	0.0347433	3.5056	0.0277947	0.010423	5.50682	3.57335	0	0	0	9.84105	0.621906	0	3.84609	16.5448	0	0	0	0.0052115	0	0.0225832	0	0	0	0	0	0	0.0434292
0361.V2	361	V2	0	0	white	0	TERM	II	1	NA	3	40	0	0		1.56691e+08	44974		0.25348	0.155645	0.128963	39.0781	0.0667052	4.45591	0.0511407	0.0289056	3.66434	4.18019	0	0	0.00667052	3.78219	0.269044	0.0155645	3.82888	12.5784	0	0	0	0	0	0	0	0	0	0	0	0.0333526	0.0266821
0361.V3	361	V3	0	0	white	0	TERM	II	1	NA	3	40	0	0		2.40593e+08	67635		0.267613	0.238042	0.102018	57.1331	0.0606195	1.98122	0.0325275	0.0251349	5.08612	2.16456	0	0.0059141	0	5.09647	0.0369631	0.00443557	3.13299	9.22599	0	0	0	0.00739262	0	0	0	0	0	2.12316	0	0.128632	0
0362.V1	362	V1	0	0	white	0	TERM	III	0	0	3	40	0	0	NA	1.71045e+07	61634		92.7459	0.266087	0.548399	4.58026	0.0519194	0.632768	0.0389395	0.047052	0	0.243372	0	0	0	0.0308271	0.0113574	0	0.149268	0.186585	0.00486744	0	0	0.00324496	0	0.0486744	0	0	0	0	0	0.181718	0.0146023
0362.V2	362	V2	0	0	white	0	TERM	III	0	0	3	40	0	0		9.63685e+07	39826		81.2735	0.213428	0.213428	14.0762	0.0477075	0.251092	0.0376638	0.0100437	0	0.426857	0	0	0	0.0376638	0.0276201	0.0125546	0.193341	0.436901	0	0	0	0.00502185	0	0	0	0	0	0	0	1.06212	0.419324
0362.V3	362	V3	0	0	white	0	TERM	III	0	0	3	40	0	0		5.04846e+08	57826		78.7206	0.110677	0.138346	16.2418	0.0570678	0.141805	0.0432331	0	0	0.38564	0	0	0	0.0328572	0	0	0.273233	0.396016	0	0	0	0.0121053	0	0	0.00345865	0	0	0	0	0.544738	0.107218
0363.V1	363	V1	0	0	white	0	TERM	I	1	NA	3	39	0	0	1328.74	7.21184e+06	69159		0.161946	95.7171	0.0621756	0.0202432	0.0130135	0.0375945	0	0.0144594	0	0.795269	0	0	0	0.334013	0.174959	0	0.264608	0.357148	0	0	0	0	0.205324	0.0187973	0	0	0	0	0	0.0187973	0.00433783
0363.V2	363	V2	0	0	white	0	TERM	I	1	NA	3	39	0	0		2.53065e+08	46236		0.324423	80.5628	0.177351	0.082187	0.209793	0.164374	0.0432563	0.023791	0	3.48214	0	0	0.00648845	3.87144	0.209793	0.0108141	1.47288	1.92707	0	0	0	0.00648845	0.181677	0.0259538	0	0	0	0	0	0.116792	0.0194654
0363.V3	363	V3	0	0	white	0	TERM	I	1	NA	3	39	0	0		4.90115e+07	61716		0.225225	81.8199	0.0923585	0.0729146	0.0340268	0.405081	0.0275455	0	0	3.35569	0	0	0	1.95411	0.309482	0	1.54579	2.14369	0	0.0064813	0	0	0.1993	0.0162033	0	0	0	0	0	0.278696	0.0631927
0364.V1	364	V1	0	0	white	0	TERM	I	0	0	3	39	0	0	2306.91	13785.6	45340		0.487428	0.361712	0.224967	0.0838112	0.055139	0.154389	0.0286723	0.0330834	0.494045	3.30172	0	0	0.0132333	1.23291	0.511689	0.00661667	2.75254	0.981473	0.00661667	0	0	0.0154389	0	79.8875	0	0	0	0	0.00441112	0	0.0176445
0364.V2	364	V2	0	0	white	0	TERM	I	0	0	3	39	0	0		4.55811e+07	35538		0.340481	0.267319	0.0928583	0.329225	0.0309528	0.0534639	0.0168833	0.0196972	0.0787889	0.664078	0	0	0	0	0.104114	0	0.574033	0.301086	0	0	0	0	0	93.756	0	0	0	0	0	0	0.0309528
0364.V3	364	V3	0	0	white	0	TERM	I	0	0	3	39	0	0		1.34392e+08	47454		0.282379	0.267628	0.149619	0.0885068	0.0505753	0.115902	0.0358242	0.0421461	0.183335	1.25385	0	0.0126438	0	0.223374	0.18755	0	0.516289	0.143297	0	0	0	0	0	88.2918	0	0	0.0147511	0	0	0.0105365	0.069541
0365.V1	365	V1	1	0	black	0	TERM	I	1	NA	3	39	0	0	17707.2	13626.2	74196		0.181951	97.9891	0.0970403	0.793843	0.030999	0.0646935	0.01213	0.00673891	0.00404334	0.0283034	0	0	0.00404334	0.0202167	0.0161734	0.00404334	0.0148256	0.01213	0	0.146908	0	0	0.239905	0	0	0	0	0	0.160386	0	0.0188689
0365.V2	365	V2	1	0	black	0	TERM	I	1	NA	3	39	0	0		2.41881e+08	45976		0.308857	96.8397	0.156603	0.489386	0.0348008	1.07012	0.0239255	0.0152253	0	0.0348008	0	0	0	0	0.0108752	0.00870019	0.00652514	0.00870019	0	0.341483	0	0	0.239255	0.0130503	0	0	0	0	0.269706	0	0
0365.V3	365	V3	1	0	black	0	TERM	I	1	NA	3	39	0	0		3.4669e+08	63545		0.212448	98.3209	0.0975687	0.385554	0.0613738	0.184121	0.0236053	0.0173106	0.00786844	0.00786844	0	0	0	0	0.0157369	0	0.00786844	0	0	0.0519317	0	0	0.259659	0	0	0	0	0	0.195137	0	0
0366.V1	366	V1	0	0	white	0	TERM	I	1	NA	3	40	0	0	403212	12364.7	51010		22.6877	68.3219	0.386199	0.0352872	0.103901	0.511664	0.0470496	0.0352872	0	0.223486	0	0	0.0039208	0.0431288	0.303862	0.0117624	0.0940992	0.0666536	0	1.33895	0	0.0078416	0.207802	0	0	0	0	0	0.780239	0	0.113703
0366.V2	366	V2	0	0	white	0	TERM	I	1	NA	3	40	0	0		3.24549e+08	43928		0.38472	79.6667	0.118376	0	0.0569113	0.154799	0.0295939	0	0.050082	0.198051	0	0	0	0.0591878	0.204881	0.00682936	0.293662	0.0933345	0	0.942451	0	0	0.17984	0	0	0	0	0	0.0364232	0	0
0366.V3	366	V3	0	0	white	0	TERM	I	1	NA	3	40	0	0		1.0327e+08	48175		0.313441	77.4364	0.110016	0.0913337	0.0518941	0.0664245	0.0145304	0.0228334	0	0.0062273	0	0	0	0	0	0	0.0435911	0.0228334	0.00415153	0.797094	0	0.0062273	0.201349	0.035288	0	0	0	0	0	0	0.0643487
0369.V1	369	V1	1	0	black	0	TERM	II	0	1	3	39	0	0	3999.45	12380.6	64043		0.196743	0.159268	35.9305	51.62	0.0421592	0.062458	0.017176	0.017176	0.0296676	0.541823	0.00780725	0	2.84496	0.654248	0.0281061	0.0124916	0.435645	0.608966	0	0	0.337273	0	0	0.00936871	0	0	0	3.64286	0	0.0811954	0.0156145
0369.V2	369	V2	1	0	black	0	TERM	II	0	1	3	39	0	0		2.50055e+08	46751		0.213899	0.0812817	23.6466	37.15	0.0235289	0.0235289	0.0278069	0	0.256679	5.32609	0	0	2.93256	5.97634	0.0598918	0	2.39995	1.58071	0	0	0.320849	0	0	0	0	0	0	6.26083	0	0.10695	0
0369.V3	369	V3	1	0	black	0	TERM	II	0	1	3	39	0	0		5.28458e+08	40668		0.322121	0.20901	18.4814	25.3713	0.0713091	0.0836038	0.0221304	0	0.076227	2.94335	0	0	1.85158	16.406	0.0983574	0	2.47615	11.857	0	0	0.0590145	0.00491787	0	0	0	0	0	6.0121	0	0.0590145	0
0370.V1	370	V1	0	0	white	0	TERM	I	0	0	3	39	0	0	134620	11778.6	69944		0.323116	98.2443	0.183004	0.0986503	0.0443212	0.141542	0.0328834	0.0243052	0.00571886	0.0386023	0	0	0	0.0114377	0.0157269	0.00285943	0.0271646	0.0157269	0	0.417477	0	0.0114377	0.160128	0.0314537	0	0	0	0	0	0.00714858	0.020016
0370.V2	370	V2	0	0	white	0	TERM	I	0	0	3	39	0	0		2.92552e+08	48962		1.11515	92.4697	0.304318	1.21319	0.0245088	0.447286	0.0183816	0	0	0.67195	0	0	0	0	1.47461	0	0.0653568	0.0551448	0	0.874147	0	0.010212	0.157265	0.0163392	0	0	0	0.0326784	0	0	0.177689
0370.V3	370	V3	0	0	white	0	TERM	I	0	0	3	39	0	0		1.1299e+08	86926		0.409544	97.7049	0.0264593	0.203621	0.0368129	0.0471666	0.0184065	0.00805283	0	0.0621218	0	0	0	0.00920323	0.011504	0	0.0207073	0.0195569	0	0.806433	0	0	0.164508	0	0	0	0	0	0	0	0.213975
0371.V1	371	V1	1	0	black	0	TERM	IV-B	1	NA	3	40	0	0	2787.83	583631	24284		30.588	0.535332	35.6202	0.0782408	0.0370614	0.102948	12.918	8.90298	0.905946	1.11596	0.14001	0.296492	0.527096	0	0	0.37885	0.325317	0.156482	0.930654	0	0	2.05485	0	0.0288256	0.345907	0	0	0	0.0411794	0.0535332	0.177071
0371.V2	371	V2	1	0	black	0	TERM	IV-B	1	NA	3	40	0	0		1.12041e+08	51237		22.6379	0.210785	22.9561	0.0468411	0.0195171	0.0858754	6.90907	11.7298	7.69561	2.25618	4.79536	0.302516	0.177606	0	0	13.8318	0.755314	0.0624549	1.35449	0	0.402053	1.38962	0	0.0234206	0.388391	0	0	0	0.0312274	0	0
0371.V3	371	V3	1	0	black	0	TERM	IV-B	1	NA	3	40	0	0		1.27531e+08	56453		22.8739	0.352506	20.339	0.0814837	0.0425132	0.0354277	9.53714	15.3703	6.8216	1.68282	0.809523	0.279879	1.57122	0	0	16.4597	0.0283422	0.00708554	1.63322	0	0.0301135	0.533187	0	0	0.118683	0	0	0	0.0478274	0	0.0549129
0374.V1	374	V1	0	0	white	0	TERM	I	0	0	3	39	0	0	3619.68	5.83389e+06	47905		0.423755	0.292245	0.206659	0.089761	0.058449	8.08475	0.0396618	0.0229621	0	23.557	0	0.00834986	0	0	0	0.00626239	15.155	7.1266	0.00626239	0	0	0.00626239	0	0.0375744	0	0	0	0.133598	0	5.9117	1.08339
0374.V2	374	V2	0	0	white	0	TERM	I	0	0	3	39	0	0		950096	2304		3.94965	2.08333	2.12674	0	1.12847	45.0955	0.477431	0	0	7.03125	0	0	0	0	0	0	2.21354	1.5191	0	0	0	0	0	0	0	0	0.173611	0.260417	0	7.42188	5.85938
0374.V3	374	V3	0	0	white	0	TERM	V	0	0	3	39	0	0		2.83476e+07	49416		0.491744	0.26712	0.139631	0.109276	0.107253	80.1562	0.06678	0.04452	0	1.2243	0	0	0	0	0	0.0141655	1.05836	1.55011	0	0	0	0	0	0	0	0	0	0	0	1.76866	1.39226
0375.V1	375	V1	0	0	white	0	TERM	I	1	NA	3	39	0	0	19541.7	2.44609e+08	53392		27.83	44.7314	0.316527	3.47056	0.0767905	3.79645	0.0337129	0.0168565	0	3.77772	0	0	0	0.252847	1.60136	0	0.831585	1.85608	0.00561882	0.565628	0	0.0093647	0.0674258	0	0	0	0	0	0.432649	3.58481	0.0355859
0375.V2	375	V2	0	0	white	0	TERM	I	1	NA	3	39	0	0		3.08994e+07	32054		46.6276	15.555	0.283896	6.30499	0.0187184	2.49267	0.0374368	0.0218381	0	2.8452	0	0	0	0.617708	0.720659	0	1.78137	3.71249	0	0.839209	0.0155987	0	0	0	0	0	0	0	0.199663	8.47008	0.0187184
0375.V3	375	V3	0	0	white	0	TERM	I	1	NA	3	39	0	0		3.25153e+07	39687		33.5727	11.2077	1.31277	9.50185	0.0655126	13.9114	0.017638	0.0478746	0	3.82997	0	0.017638	0	0.423312	3.81233	0.00755915	0.88694	7.04765	0	1.81672	0	0.00755915	0	0	0	0	0	0	0.44095	1.20442	0.100789
0377.V1	377	V1	1	0	black	0	TERM	IV-A	1	NA	3	40	0	0	58324.4	2.42613e+08	75370		13.0689	0.366193	2.71859	0.18575	77.8625	0.0106143	0.847817	1.56694	0.0543983	0.0729733	0.124718	0	0.139313	0	0	2.85525	0	0	0.0331697	0.0172482	0	0.00663394	0	0	0	0	0	0	0	0	0
0377.V2	377	V2	1	0	black	0	TERM	IV-A	1	NA	3	40	0	0		5.72672e+08	49681		24.0072	0.167066	6.00431	0.0422697	51.1926	0	7.32473	1.78338	0.535416	0.076488	0.952074	0.0100642	0.273747	0	0	7.24422	0	0	0.136873	0	0	0	0	0	0	0	0	0	0	0	0
0377.V3	377	V3	1	0	black	0	TERM	IV-A	1	NA	3	40	0	0		9.19931e+08	65771		23.3066	0.182451	4.21766	0.0638579	60.1374	0.0881848	5.18618	0.755652	1.08406	0.0957869	0.92442	0.00912256	0.162686	0	0	3.47418	0.00456128	0.010643	0.0775418	0.00760213	0.0182451	0	0	0	0	0	0	0	0	0	0
0378.V1	378	V1	2	0	other	0	TERM	I	0	0	3	38	0	0	650.612	1.27782e+08	65812		0.270467	97.9624	0.303896	0.776454	0.0319091	0.0303896	0.0121558	0.0592597	0	0.0136753	0	0	0	0	0.0106364	0	0	0.00911688	0	0.142831	0	0	0.313013	0	0	0	0	0	0	0	0
0378.V2	378	V2	2	0	other	0	TERM	I	0	0	3	38	0	0		1.11638e+08	38360		0.338895	92.5417	4.15537	0.620438	0.0364964	0.0417101	0.044317	0.0964546	0	0.106882	0	0	0	0.0312826	0	0	0.0469239	0.0417101	0	0.604797	0	0.0130344	0.234619	0	0	0	0	0	0	0	0.044317
0378.V3	378	V3	2	0	other	0	TERM	I	0	0	3	38	0	0		4.0831e+07	45206		0.371632	92.5497	1.30956	0.692386	0.103968	0.0553024	0.0398177	0.168119	0	0.0442419	0	0	0.0132726	0.0729992	0	0.00884838	0.0752113	0.0199089	0	0.530903	0	0	0.334026	0	0	0	0	0.170331	0	0	0
0379.V2	379	V2	2	0	other	0	TERM	I	1	NA	2	39	0	0		1.51957e+08	38343		0.310357	0.331221	0.172131	0.112146	0.0599849	0.0495527	0.0756331	90.3268	0	0	0	0	0	0	0.0286884	0.00521608	0.0156482	0	0.00782411	0	0	0.00782411	0	0	0	0	0	0	0	0	0.0156482
0379.V3	379	V3	2	0	other	0	TERM	I	1	NA	2	39	0	0		2.05925e+08	57768		0.422379	0.301205	0.100402	0.121174	0.0796289	0.0415455	0.0328902	92.0146	0	0.00692425	0	0	0	0	0.0796289	0.00692425	0	0	0.00346212	0	0	0	0	0	0	0	0	0	0.00346212	0	0
0380.V2	380	V2	0	0	white	0	TERM	I	1	NA	2	40	0	0		5.65241e+07	35791		0.441452	95.8174	0.092202	0.980693	0.016764	0.061468	0.016764	0	0.103378	0.173228	0	0	0.01397	0.128524	0.148082	0	0.150876	0.170434	0	0.645414	0	0.01397	0.05588	0	0	0	0	0	0	0	0.053086
0380.V3	380	V3	0	0	white	0	TERM	I	1	NA	2	40	0	0		138383633	61330		0.450024	93.5203	0.0798956	0.583727	0.0701125	0.140225	0.0146747	0.037502	0.0962009	0.291864	0.00978314	0	0	0.259253	0.0293494	0.00652209	0.238056	0.5609	0	1.05332	0	0	0.0326105	0	0	0	0	0	0	0	0.24784
0381.V1	381	V1	2	0	other	0	TERM	II	0	0	3	39	0	0	7186.35	7.69135e+06	27247		38.7088	14.831	0.0477117	43.6892	0.029361	0	0	0	0	0.168826	0	0	0	0	0	0	0.0513818	0.539509	0	0	0	0	0	0	0	0	0	0	0	0.675304	0.183506
0381.V2	381	V2	2	0	other	0	TERM	II	0	0	3	39	0	0		1.25802e+08	33650		49.1649	1.92868	0.0683507	48.2229	0.038633	0.0297177	0.0356612	0.0356612	0	0.0416048	0	0	0	0	0	0	0.0178306	0.157504	0	0.0683507	0.0208024	0	0	0	0	0	0	0	0	0.0326895	0.038633
0381.V3	381	V3	2	0	other	0	TERM	II	0	0	3	39	0	0		5.68252e+07	52397		50.3273	0.360708	0.12787	48.3253	0.0629807	0.0553467	0.0419871	0.0419871	0.00763402	0.0782488	0.0209936	0	0	0.011451	0	0	0.0763402	0.104968	0	0.0553467	0	0	0	0	0.00763402	0	0	0.0763402	0	0.0515297	0.0286276
0383.V1	383	V1	1	0	black	0	TERM	IV-B	0	0	3	40	0	0	46496.8	2.20596e+08	79248		42.0149	0.119877	39.5518	0.810115	9.42358	0.114829	0	1.58237	0.0201898	0.304109	0	0.122401	1.09277	0.282657	0.30537	0	0.280133	0.247325	0.772259	0	0	0.00378558	0	0	0.45427	0	0.00757117	0	0.407581	0	0
0383.V2	383	V2	1	0	black	0	TERM	IV-B	0	0	3	40	0	0		5.68438e+08	37837		23.6832	2.90456	4.4771	1.22896	1.08095	0.105717	0.0343579	0.232577	0	4.33438	0	0.0158575	3.22171	0.549726	26.5058	0	8.32783	5.99678	0.311864	0	0	0	0	0	6.63108	0	0	0	0.296007	0	0
0383.V3	383	V3	1	0	black	0	TERM	IV-B	0	0	3	40	0	0		3.28969e+08	65527		44.5419	4.09755	12.3476	0.671479	0.0610435	0.163291	0.0228913	1.49099	0.0915653	0.610435	0	0	5.24059	0.0152609	18.2001	0.0137348	0.221283	0.00610435	0.180078	0	0	0.00915653	0	0	3.48864	0	0	0	0.299113	0	0.0152609
0384.V1	384	V1	1	0	black	0	TERM	III	0	0	3	41	0	0	415703	1.12865e+08	81076		80.8562	0.138142	4.38354	5.67492	0.0246682	0.0111007	0	0.0135675	0	1.77241	0	0.0185012	0.975628	0.0283684	0.164044	0	0.370023	0.360156	0.00740046	0	0	0	0	0	0.0333021	0	2.73077	0	0	0.0653708	0.458829
0384.V2	384	V2	1	0	black	0	TERM	II	0	0	3	41	0	0		1.29938e+08	36592		58.3461	0.330673	0.38533	31.772	0.0628553	0.0327941	0.0273284	0.0327941	0.0409926	1.4566	0	0	0.00819851	0.256887	0.653148	0	0.997486	0.716003	0	2.01137	0	0	0	0	0.00819851	0	0	0	0	0.199497	0.371666
0384.V3	384	V3	1	0	black	0	TERM	II	0	0	3	41	0	0		9.76325e+08	61103		47.7505	0.147292	0.62681	41.9718	0.0245487	0.019639	0.0278219	0.0605535	0.050734	1.6644	0	0.0229121	0.0212756	0.51716	0.500794	0.0081829	0.988495	1.12924	0.0081829	1.45001	0	0	0	0	0.0212756	0	0.00654632	0	0	0.145656	0.122744
0385.V1	385	V1	0	0	white	0	TERM	II	1	NA	3	41	0	0	93278.8	6.72994e+07	33147		45.9167	0.669744	0.138776	52.5206	0.0814553	0.365041	0.045253	0.0392192	0	0.0362024	0	0	0	0	0	0	0.021118	0.0150843	0	0	0	0	0	0	0	0	0	0.0241349	0	0	0
0385.V2	385	V2	0	0	white	0	TERM	II	1	NA	3	41	0	0		6.01437e+07	32429		36.0572	0.416294	0.194271	44.4109	0.0678405	18.246	0.0431712	0.0709242	0.0246693	0.0400876	0	0.0123346	0	0.0246693	0.018502	0	0.0585895	0.0770915	0	0	0.0431712	0.0308366	0	0	0	0	0	0	0	0	0
0385.V3	385	V3	0	0	white	0	TERM	II	1	NA	3	41	0	0		1.18302e+08	59137		30.3414	0.30776	0.0541116	61.2307	0.0169099	1.02474	0.0169099	0.0169099	0.245193	1.58615	0	0	0	0.426129	0	0.00676395	0.88946	0.813366	0	0	0.68485	0	0	0	0	0	0	0	0.00338198	0.924971	0.00338198
0386.V1	386	V1	0	0	white	0	TERM	II	0	1	3	38	0	0	57901.3	3.65956e+06	23631		0.990225	0.926749	32.7367	25.3227	0.126952	38.9361	0.131184	0.203123	0.0338538	0.0761711	0.0338538	0.046549	0.0126952	0	0	0.0169269	0.00846346	0.0169269	0	0.0719394	0	0.0380856	0	0	0	0	0	0.0169269	0	0	0
0386.V2	386	V2	0	0	white	0	TERM	II	0	1	3	38	0	0		1.87666e+08	42642		0.276722	0.286103	52.7649	24.7385	0.0375217	10.6679	0.0398668	0.0422119	0	1.01074	0.0281413	0	0.0117255	0	0	0.00703532	0	0	0	0.680081	0	0	0	0.166503	1.3156	0	0	0	0	0	0
0386.V3	386	V3	0	0	white	0	TERM	II	0	1	3	38	0	0		3.15802e+07	43823		0.324031	0.246446	38.2037	34.3153	0.0570477	24.7336	0.0205372	0.0342286	0	0.253292	0	0.00684572	0	0	0.0456381	0	0.0821486	0.0159733	0	0.264701	0	0.0205372	0	0.369669	0.150606	0	0	0	0	0	0.10725
0387.V1	387	V1	1	0	black	0	TERM	III	1	NA	3	40	0	0	39218.3	5.94547e+07	39172		93.0971	0.426325	2.18779	0.140406	0.0995609	0.081691	0.104667	0.0765853	0.0229756	0.0791382	0	0	0.0280813	0	0	0.0153171	0.0561626	0.0842438	0.0204228	0.431431	0	0.0382927	0	0	0	0	0	0.0127642	0	0	0.390585
0387.V2	387	V2	1	0	black	0	TERM	III	1	NA	3	40	0	0		3.69563e+07	32062		83.6879	0.442892	0.243279	7.33267	0.0405464	0.0499033	0.0343085	0.0530223	0	0.261992	0	0	0.0374275	0	0.0249517	0	0.0686171	0.146591	0	2.92246	0.0155948	0.00935687	0	0	0.346204	0	0	0	0	0	0.343085
0387.V3	387	V3	1	0	black	0	TERM	III	1	NA	3	40	0	0		6.49681e+07	61400		87.5033	0.0993485	0.0423453	7.15635	0.0407166	0.0179153	0.0130293	0.02443	0	0.019544	0	0	0	0.00977199	0	0	0.00488599	0	0	4.57818	0	0	0	0	0	0	0	0	0	0	0.0162866
0388.V1	388	V1	1	0	black	0	TERM	IV-B	0	0	3	38	0	0	11871.7	6.03923e+08	59955		13.3533	0.276874	31.0016	0.0783921	0.0316904	0.0333584	12.2442	5.98282	0.0333584	1.96147	0	8.53473	0.525394	0.0283546	11.577	0	0.0250188	0	3.01059	0	0	9.53048	0	0	0.40864	0	0.00667167	0	0	0	0
0388.V2	388	V2	1	0	black	0	TERM	IV-B	0	0	3	38	0	0		1.72824e+08	38630		11.913	0.357235	37.9757	0.183795	0.0465959	0.0647165	23.3342	5.2731	0.0103546	1.46001	0	3.44551	0.282164	0.0181206	5.31193	0.0103546	0.0207093	0.00776598	2.24437	0	0	6.79783	0	0	0.276987	0	0	0	0	0	0
0388.V3	388	V3	1	0	black	0	TERM	IV-B	0	0	3	38	0	0		1.04664e+08	65973		46.5948	0.248587	37.3501	0.066694	0.0545678	0.0394101	8.47771	3.38169	0.0227366	0.685129	0	0.066694	0.503236	0.0181893	0.174314	0.00606309	0.174314	0.019705	0.579025	0	0	0.930684	0	0	0.0121262	0	0	0	0	0.019705	0.0439574
0390.V1	390	V1	0	0	white	0	TERM	I	1	NA	3	39	0	0	11521.2	9.64315e+07	33426		0.897505	95.5873	0.191468	0.236343	0.0718004	0.167534	0.0478669	0.056842	0	0.0927422	0	0	0.0149584	0.0299168	0	0	0.353019	0.281218	0	0.269251	0.0239335	0.0149584	0.21241	0	0	0	0	0	0	0.0777838	0
0390.V2	390	V2	0	0	white	0	TERM	I	1	NA	3	39	0	0		1.5994e+08	40220		0.233715	96.8971	0.141721	0.116857	0.0174043	0.141721	0.0174043	0.014918	0	0.104426	0	0.014918	0	0.0273496	0	0.0124316	0.12183	0.0770761	0.0099453	0.624068	0	0	0.256091	0	0	0	0	0	0	0	0.156638
0390.V3	390	V3	0	0	white	0	TERM	I	1	NA	3	39	0	0		1.06431e+08	71495		0.306315	94.9493	0.132876	0.13987	0.0895167	0.176236	0.0293727	0.0307714	0	0.258759	0	0.0153857	0.00979089	0.20421	0.0041961	0	0.648996	0.415414	0	0.724526	0	0	0.250367	0	0	0	0	0	0	0.0461571	0.0209805
0391.V1	391	V1	0	0	white	0	TERM	I	1	NA	3	40	0	0	40132.9	6.08127e+07	34160		0.682084	88.3607	0.764052	2.11066	0.0966042	0.234192	0.0526932	0.0995316	0.0409836	0.415691	0	0.0234192	0.014637	0.155152	0.152225	0.0117096	0.207845	0.251756	0	0.0204918	0	0.0204918	0.187354	0	0.0175644	0	0	0.0234192	0	0.960187	0.111241
0391.V2	391	V2	0	0	white	0	TERM	I	1	NA	3	40	0	0		1.25796e+08	38412		0.234302	93.0022	0.213475	1.89524	0.0208268	0.330626	0.0338436	0.0260335	0	0.549308	0	0.00520671	0	0.0989274	0.239508	0.00781006	0.364469	0.445173	0	0.0208268	0	0	0.239508	0	0	0	0	0	0	0.234302	0.296782
0391.V3	391	V3	0	0	white	0	TERM	I	1	NA	3	40	0	0		5.50084e+07	57231		0.192204	85.4257	0.314515	5.01476	0.0244623	0.178225	0.0104838	0.0139784	0.0838706	0.342472	0	0.0471772	0	0.263843	0.0891125	0	0.494487	0.475267	0	0.0961018	0	0	0.235886	0	0	0	0	0.234139	0	0.627282	0.104838
0392.V1	392	V1	0	0	white	0	TERM	I	1	NA	3	40	0	0	8332.2	4.68348e+07	30962		0.784833	95.1295	0.717008	0.742846	0.100123	0.0710548	0.0613655	0.0807441	0.0226084	0.158259	0	0	0	0	0	0	0.155029	0.206705	0.0161488	0.364964	0	0	0.293909	0	0.00645953	0	0	0.0129191	0	0.054906	0.0129191
0392.V2	392	V2	0	0	white	0	TERM	I	1	NA	3	40	0	0		1.26284e+08	35036		0.530883	90.387	3.01975	0.131294	0.0313963	0.0313963	0.0256879	0.0313963	0	0.245462	0	0	0	0.14271	0.0399589	0	0.476653	0.345359	0	0.322525	0	0	0.205503	0	0	0	0	0	0	0.0228337	0
0392.V3	392	V3	0	0	white	0	TERM	I	1	NA	3	40	0	0		1.05166e+08	61405		0.511359	93.2644	1.57968	0.174253	0.0781695	0.0374562	0.024428	0.0553701	0.0390848	0.12214	0	0	0.0211709	0.0260565	0	0.0048856	0.281736	0.229623	0	0.353391	0	0	0.218223	0.00814266	0	0	0.00651413	0	0	0.13354	0.048856
0393.V1	393	V1	0	0	white	0	TERM	III	0	0	3	40	0	0	50299.4	7.72926e+07	33540		96.8306	0.816935	0.33393	0.181872	0.104353	0.0566488	0.0775194	0.092427	0.0208706	0.33393	0	0	0.0387597	0.0596303	0.0357782	0	0.0894454	0.119261	0.0178891	0	0	0.0149076	0	0	0	0	0	0.0268336	0	0.259392	0
0393.V2	393	V2	0	0	white	0	TERM	III	0	0	3	40	0	0		7.27115e+07	39463		99.1283	0.111497	0.0532144	0.0532144	0.0253402	0	0.0202722	0.0228062	0	0.108963	0	0	0	0.0278742	0	0	0.0430783	0.0557484	0	0	0	0	0	0	0	0	0	0	0	0.0785546	0
0393.V3	393	V3	0	0	white	0	TERM	III	0	0	3	40	0	0		5.31787e+07	63573		98.1281	0.162018	0.0755038	0.0393249	0.0393249	0.0582008	0.0314599	0.0235949	0	0.130559	0	0.00314599	0	0.0880877	0	0.00629198	0.111683	0.0629198	0	0	0	0	0	0	0	0	0	0.0157299	0	0.177748	0.0582008
0394.V2	394	V2	2	0	other	0	TERM	I	1	NA	2	40	0	0		2.17316e+08	40748		0.699421	95.9335	0.100618	1.54854	0.0638068	0.0417198	0.0368116	0.0294493	0	0.157063	0	0	0	0.0638068	0.022087	0	0	0.0196329	0	0.689604	0	0	0.353392	0	0	0	0	0	0	0	0
0394.V3	394	V3	2	0	other	0	TERM	I	1	NA	2	40	0	0		2.28571e+08	62017		35.113	58.3147	0.0870729	1.85917	0.0725607	0.0322492	0.020962	0.0241869	0	0.427302	0	0	0.00322492	1.08519	0.0967477	0.00322492	0.278956	0.317655	0	0.761082	0	0	0.691746	0	0	0	0	0	0	0	0.00644984
0397.V1	397	V1	0	0	white	0	TERM	I	1	NA	3	42	0	0	4556.99	2.11353e+08	33055		0.511269	90.8274	0.205718	4.11738	0.0484042	0.0302526	0.0544547	0.0332779	0.0423537	0.429587	0	0	0.012101	0.145213	0.302526	0.0151263	0.35093	0.275299	0	0.0907578	0	0	0.166389	0	0	0	0	0	0	0.136137	0.0393284
0397.V2	397	V2	0	0	white	0	TERM	I	1	NA	3	42	0	0		8.73525e+07	41460		8.77472	75.8273	0.171249	6.52918	0.0602991	0.0144718	0.0458273	0.0554752	0.0699469	1.16257	0	0.00723589	0.0144718	0.629522	0.0820068	0	0.619875	0.906898	0.00723589	1.01785	0	0	0.190545	0.065123	0.0120598	0	0	0	0	0.40521	0.0337675
0397.V3	397	V3	0	0	white	0	TERM	I	1	NA	3	42	0	0		8.05012e+07	57242		11.5003	53.2389	0.0821075	20.2893	0.0751197	0.150239	0.0262045	0.0104818	0.0122288	1.6142	0	0	0	0.179938	0.0698788	0.00873485	0.882219	0.773907	0	3.26509	0	0	0.144998	0.0419273	0	0	0	0	0	0.469935	0.0733727
0398.V1	398	V1	0	0	white	0	TERM	I	0	0	3	39	0	0	36221.6	9.58539e+07	32104		27.1648	64.8953	0.158859	3.84064	0.024919	0.12148	0.0311488	0.0280339	0	0.124595	0	0	0	0	0	0.0342636	0.0342636	0.180663	0	1.44219	0	0	0.196237	0	0	0	0	0	0	0.158859	0.074757
0398.V2	398	V2	0	0	white	0	TERM	I	0	0	3	39	0	0		9.66917e+07	28772		0.180731	91.0225	0.0729876	4.95968	0.0139024	0	0	0.0243292	0.0104268	0.580425	0	0	0	0.0799388	0.549145	0	0.26067	0.184207	0	0.264146	0	0	0.212012	0	0	0	0	0	0.0660364	0.0243292	0.017378
0398.V3	398	V3	0	0	white	0	TERM	I	0	0	3	39	0	0		1.86404e+08	83187		0.23321	70.0254	0.0901583	7.69832	0.0769351	0.0276486	0.0444781	0.0384675	0.0468823	3.60393	0	0	0.00841478	5.8651	1.27664	0.00841478	2.82857	1.00737	0	0.697224	0.00601055	0	0.168296	0	0.00240422	0	0	0	0.217582	0.032457	0.0396697
0399.V1	399	V1	0	0	white	0	TERM	I	1	NA	3	38	0	0	6454.23	1.55653e+08	37510		1.38363	81.9861	0.72514	0.714476	0.0933085	1.06905	0.0666489	0.058651	0.186617	1.66089	0	0	0.0266596	1.61024	0.1253	0.0266596	1.23967	1.45028	0.0213276	0.239936	0	0.0239936	0.178619	0	0	0	0	0.0133298	0	0.477206	0.0666489
0399.V2	399	V2	0	0	white	0	TERM	I	1	NA	3	38	0	0		1.45923e+08	44138		0.593593	89.8183	0.276406	0.301328	0.0634374	0.160859	0.0498437	0.0543749	0.185781	0.496171	0	0.00906249	0.00679686	0.312656	0.018125	0.0113281	0.981014	0.416874	0	0.111015	0	0	0.203906	0	0	0	0	0	0	0.271875	0
0399.V3	399	V3	0	0	white	0	TERM	I	1	NA	3	38	0	0		1.17757e+08	68184		2.25566	61.9236	0.148129	4.25906	0.0175994	5.78875	0.0102663	0.011733	0.74211	1.71888	0	0	0	0.953303	0.0190661	0	3.73548	1.61035	0.00879972	0.331456	0	0	0.186261	0	0.00293324	0	0	0.0205327	0	0.551449	0.0513317
0400.V1	400	V1	1	0	black	0	TERM	I	0	0	3	39	0	0	22394.4	3.23175e+07	27477		0.684209	97.3542	0.298431	0.589584	0.0618699	0.0909852	0.0727882	0.0691487	0.018197	0	0	0.018197	0.0109182	0	0	0.018197	0.0109182	0	0.0291153	0	0	0.0109182	0.225643	0	0	0	0	0.0109182	0.222004	0	0
0400.V2	400	V2	1	0	black	0	TERM	I	0	0	3	39	0	0		1.33407e+08	41526		0.308241	97.8255	0.0818764	0.47681	0.0216732	0.0337138	0.0240813	0.0168569	0	0.108366	0	0.019265	0	0	0	0	0	0	0	0	0	0.00722439	0.233589	0	0.00963252	0	0	0	0.594808	0	0.0433463
0400.V3	400	V3	1	0	black	0	TERM	I	0	0	3	39	0	0		1.79538e+08	68239		0.422046	91.6543	0.723926	0.126028	0.0674101	0.105512	0.0205161	0.354636	0	0.284295	0	0.901244	0.0117235	0.0908571	0.0337051	0.00732719	0.36929	0.655051	0.0556866	0	0	0.0600829	0.215419	0	0.13482	0	0	0	0.594968	0	0
0403.V1	403	V1	1	0	black	0	TERM	IV-B	1	NA	3	40	0	0	8351.7	116359363	49539		18.4017	0.135247	29.3526	0.0645956	0.0706514	0.0282606	10.3191	13.7488	0.00403722	1.6593	0	6.24155	2.19423	7.9069	3.73443	0	0.0464281	0.0181675	1.59067	0	0	1.75619	0	0	0.696421	0	0	0	0	0	0
0403.V2	403	V2	1	0	black	0	TERM	IV-B	1	NA	3	40	0	0		1.47164e+08	36795		61.3072	0.20655	18.9999	0.0462019	0.0625085	0.0326131	1.57087	2.36445	0.0298954	1.54369	0	0.122299	0.758255	0.538117	0.91045	0.0217421	1.68229	0.894143	0.356027	0	0	0.144041	0	0	0.149477	0	0.0135888	0	0	0.114146	0.228292
0403.V3	403	V3	1	0	black	0	TERM	III	1	NA	3	40	0	0		3.29653e+07	53063		75.4405	0.2318	0.133803	0.037691	0.0734975	0.0659593	0.037691	0.0301528	0.297759	5.51608	0	0	0	0.324143	0.0753821	0	2.15404	2.21435	0.00565366	0	0.0395756	0.00753821	0	0	0	0	0	0	0.00942276	0.0791512	1.63956
0406.V1	406	V1	1	0	black	0	TERM	IV-B	1	NA	3	38	0	0	13076.3	3.03836e+08	57295		7.48582	0.333362	31.4164	0.0715595	0.0750502	0.0174535	15.9647	15.6593	10.1667	1.44166	0	3.93577	0.846496	0	0.0157082	0	0	0	1.58129	0	0	5.29715	0	0	0	0	0	0.00872676	0.00349071	0	0
0406.V2	406	V2	1	0	black	0	TERM	IV-B	1	NA	3	38	0	0		1.03091e+08	38463		5.1686	0.324988	46.455	0.137795	0.0857967	0	16.5302	10.098	4.57323	1.53394	0	1.82513	1.81213	0	0.025999	0.0129995	0	0	2.05652	0	0	5.42339	0	0	0	0	0	0	0	0	0.0987962
0406.V3	406	V3	1	0	black	0	TERM	IV-B	1	NA	3	38	0	0		7.6612e+07	52122		4.359	0.193776	46.8459	0.0575573	0.0671501	0.0345344	21.7547	16.3789	0.976555	0.746326	0.0076743	1.30079	1.74015	0	0	0	0.0422087	0	0.416331	0	0	2.2313	0	0	0	0	0	0	0	0	0.199532
0407.V1	407	V1	1	0	black	0	TERM	II	1	NA	3	39	0	0	121046	5.26114e+07	28353		42.9937	0.384439	0.172821	55.398	0.0387966	0.0529045	0.0352696	0.0387966	0.0105809	0.0211618	0	0	0.0105809	0	0	0	0	0	0	0.758297	0	0	0	0	0.0141079	0	0	0.0246887	0	0	0.00705393
0407.V2	407	V2	1	0	black	0	TERM	II	1	NA	3	39	0	0		1.25276e+08	33251		29.0247	0.240594	0.132327	69.8535	0.0300743	0	0.0240594	0.021052	0	0.0511263	0	0	0	0.0240594	0	0.00902229	0.00601486	0	0.00601486	0.237587	0	0	0	0	0.00902229	0	0	0	0	0	0.0601486
0407.V3	407	V3	1	0	black	0	TERM	II	1	NA	3	39	0	0		6.71041e+07	52973		40.5678	0.192551	0.103826	54.5448	0.0792857	0.0396428	0.0302041	0.0547449	0	0.422857	0	0.0113265	0	0.0132143	0.0132143	0.00566326	0.0943877	0.220867	0	2.3427	0	0.00755102	0	0.015102	0	0	0.00566326	0	0	0.590867	0.0849489
0409.V1	409	V1	1	0	black	0	TERM	IV-A	0	0	3	39	0	0	130810	4.73379e+08	62760		3.09433	0.321861	19.3706	0.0860421	35.3011	0.0446144	3.4369	0.600701	10.5402	5.41268	0.95443	2.61472	0.594328	0.199171	0.546526	0.012747	1.70331	0.527406	1.37349	0	0	1.01338	0	0.0143403	1.25239	0	0	0.00796686	0	0	0.00637349
0409.V2	409	V2	1	0	black	0	TERM	IV-B	0	0	3	39	0	0		494357997	45531		44.2929	0.289912	22.6461	0.454635	6.94252	0.217434	10.8014	1.29362	1.52863	1.09376	3.38451	0.549076	0.812633	0.050515	0.0593003	0	0.109815	0.817026	1.27386	0.221827	0	0.0680855	0	0	0.122993	0	0	0	0.122993	0.0329446	0.00658892
0409.V3	409	V3	1	0	black	0	TERM	IV-A	0	0	3	39	0	0		2.79656e+08	59261		16.7176	0.0793102	16.8154	0.0404988	41.6935	0.067498	4.18656	1.06816	4.91723	2.64592	3.6702	0.985471	0.34424	0.0168745	0.0404988	0.17212	0.269992	1.30271	0.163683	0	0.0219369	0.0843725	0	0	0.685105	0	0	0.0219369	0	0.0658106	0.0118122
0411.V1	411	V1	1	0	black	0	TERM	IV-B	0	0	3	39	0	0	51229.1	1144271702	44798		15.782	0.241082	9.59418	0.073664	0.111612	0.0602705	7.49364	20.4853	1.53578	4.23456	1.98893	1.04246	1.12951	2.33939	0	18.8111	2.48225	0.319211	0.464306	0	0	4.43993	0	0	0.276798	0	0	0	0.00446449	0	0
0411.V2	411	V2	1	0	black	0	TERM	IV-B	0	0	3	39	0	0		3093776468	30891		17.4128	0.31077	19.2645	0	0.067981	0.0258975	6.43553	12.4858	0.148911	1.97145	8.57208	4.54825	1.01971	4.42847	0.0874041	13.1915	0.527662	0.0194231	3.17568	0	0	3.56091	0	0	0.278398	0	0	0	0	0	0
0411.V3	411	V3	1	0	black	0	TERM	III	0	0	3	39	0	0		2.52872e+08	64788		92.1313	0.115762	4.59807	0.0586528	0.0339569	0.0185219	0.509354	0.385874	0	0.0833488	0	0.0185219	0.138915	0.0262394	0.0169785	0.785639	0.0555658	0.0447614	0.012348	0	0.00926097	0.012348	0	0	0	0	0	0	0.645181	0.015435	0
0412.V1	412	V1	1	0	black	0	TERM	I	0	0	3	39	0	0	185953	7.03923e+08	22129		0.890235	94.0892	0.34796	0.158163	0.162682	0.0451896	0.0542275	0.0677844	0	0.0361517	0	0.0180758	0.0135569	0	0	0.0361517	0.0135569	0	0.0271137	0	0	0.0271137	0.271137	0	0	0	0	0	1.09359	0	0.460934
0412.V2	412	V2	1	0	black	0	TERM	I	0	0	3	39	0	0		214463072	34490		0.513192	93.717	1.15396	0.124674	0.162366	0.0347927	0.229052	0.194259	0	0.159467	0	0.00869817	0.0173963	0.200058	0.840823	0	0.0985793	0.0608872	0.0869817	0	0	0	0.205857	0	0.0579878	0	0	0	0.434909	0.133372	0.200058
0412.V3	412	V3	1	0	black	0	TERM	I	0	0	3	39	0	0		4.96665e+08	63891		0.655804	94.4718	0.0892144	0.046955	0.0391291	0.028173	0.0046955	0	0	0.0579111	0	0.0046955	0	0.0203472	0.0250427	0	0.0203472	0.0313033	0	0	0	0	0.200341	0	0	0	0.028173	0	0.594763	0.0266078	2.36966
0415.V1	415	V1	2	1	other	1	sPTB	III	0	1	2	36	2	2	1707.2	1.41042e+07	14973		96.0729	0.981767	1.24891	0.173646	0.106859	0.0467508	0.0801443	0.0667869	0	0	0	0	0	0	0	0	0.0400721	0.0267148	0	0	0	0.0200361	0	0	0	0	0	0	0	0	0.0868229
0415.V3	415	V3	2	1	other	1	sPTB	I	0	1	2	36	2	2		1.05022e+07	29505		40.183	44.2772	0.515167	12.3606	0.193188	0.291476	0.0847314	0.0474496	0	0.162684	0	0	0.0169463	0	0.0406711	0	0.0813421	0.0440603	0	0.972716	0	0	0.152517	0	0	0	0	0.0440603	0	0	0.128792
0416.V1	416	V1	2	0	other	0	TERM	III	1	NA	3	39	0	0	4175.34	2.62297e+07	30887		84.8998	0.721987	0.44679	0.187781	0.113316	4.50028	0.110079	0.129504	0.0582769	2.93004	0	0.00971282	0.0194256	0.534205	0.307573	0.0194256	0.874154	0.349662	0.0194256	1.96847	0	0.0291385	0	0	0.016188	0	0	0.016188	0	0	0
0416.V2	416	V2	2	0	other	0	TERM	III	1	NA	3	39	0	0		4.49362e+07	29271		78.7059	0.649107	0.433877	0.228895	0.17765	4.38318	0.0478289	0.0990742	0	6.30317	0	0	0.0170818	0.539783	0.502204	0.0170818	0.994158	0.375799	0.0204981	2.7365	0.0273308	0	0	0	0	0	0	0.0273308	0	0	0.307472
0416.V3	416	V3	2	0	other	0	TERM	III	1	NA	3	39	0	0		4.10991e+07	45468		83.5203	0.285915	0.087974	0.0593824	0.0285915	7.95505	0.0175948	0	0	2.08278	0	0.0087974	0	0.255124	0.0923727	0	0.543239	0.230932	0	3.76309	0	0.0087974	0	0	0	0	0	0.0109967	0	0	0.0373889
0417.V1	417	V1	0	0	white	0	TERM	I	0	0	3	39	0	0	6731.23	8.93785e+06	19159		0.746386	0.720288	0.29751	0.0887311	0.208779	0.0887311	0.0887311	0.0835117	0.0521948	3.97724	0.0208779	0	0	0.120048	0	0	1.55019	7.33859	0.0260974	0	0	0.0417558	0	0.140926	0	0.167023	0	59.9666	0	9.28545	0.271413
0417.V2	417	V2	0	0	white	0	TERM	I	0	0	3	39	0	0		5.60799e+07	12304		2.37321	1.32477	0.690832	0.38199	0.66645	0.260078	0.154421	0.276333	0.0894018	0.251951	0	0	0.0325098	0.0731469	0	0	0.455137	0.975293	0.0406372	0	0	0	0	0	0	0.178804	0	79.6895	0	1.41417	0.130039
0417.V3	417	V3	0	0	white	0	TERM	I	0	0	3	39	0	0		2.07632e+08	27207		0.393281	0.80494	0.132319	0.102915	0.0918881	0.0477818	0.0661594	0.0477818	0	0.338148	0	0	0	0.0955636	0.0110266	0	0.330797	0.646892	0	0	0.0294042	0	0	0.0147021	0	0.264638	0	76.3149	0	0.49252	0.0808615
0419.V1	419	V1	1	0	black	0	TERM	IV-B	1	NA	2	39	0	0	437378	5.73205e+08	53680		14.8584	0.884873	36.2649	1.65238	0.0447094	0.0409836	0.0186289	2.59687	1.16244	3.37928	0	0	9.22131	0.132265	3.80961	0	0.88301	0.279434	3.55812	0.0316692	0	0.00558867	0	0	3.87109	0	0	0	0	0	0
0419.V3	419	V3	1	0	black	0	TERM	I	1	NA	2	39	0	0		2.91812e+08	54455		18.9992	79.6768	0.0918189	0.21302	0.0459095	0.481131	0.0183638	0.00918189	0	0.0128547	0	0.00734551	0	0	0	0	0.00550914	0	0	0.082637	0	0.00550914	0.143238	0	0	0	0	0	0	0	0.00918189
0420.V1	420	V1	1	0	black	0	TERM	IV-A	0	0	3	39	0	0	119780	4.80142e+08	63275		1.31648	0.203872	26.448	0.0616357	29.2454	0.0126432	6.61557	4.8787	7.54484	2.89846	8.4836	1.75583	1.10312	0.486764	0.244962	0	0.733307	0.0252864	2.14303	0	0	1.99605	0	0	0.679573	0	0	0	0	0	0.023706
0420.V2	420	V2	1	0	black	0	TERM	IV-A	0	0	3	39	0	0		2.06361e+08	39027		15.4073	0.356164	27.7628	0.107618	18.0106	0.0640582	1.86538	3.07223	7.61012	2.45984	6.89779	1.07874	0.56115	1.68857	2.31891	0	0.925001	0.509903	2.80831	0.0102493	0.023061	1.31704	0	0	0.661081	0	0.0102493	0.0128116	0	0	0.0281856
0420.V3	420	V3	1	0	black	0	TERM	IV-A	0	0	3	39	0	0		6.75703e+08	55417		13.5013	0.301352	19.3388	0.086616	49.6815	0.0342855	7.46341	0.389772	4.83065	0.43308	0.781349	0.304961	0.48902	0.115488	0.202104	0	0.250826	0	0.438494	0	0	0.239999	0	0	0.0270675	0	0.007218	0	0	0	0
0422.V1	422	V1	1	0	black	0	TERM	III	0	0	3	39	0	0	3033.83	4.21442e+07	38504		86.0352	0.355807	0.277893	0.0960939	0.077914	0.0337627	0.158425	0.0831082	0.0519427	2.05693	0	0.0311656	0.0259713	0.610326	0.0363599	0.00519427	1.71151	2.05693	0.0233742	0	0	0.0129857	0	0.0129857	0	0	0	0.0285685	0	0.875234	0.319447
0422.V2	422	V2	1	0	black	0	TERM	III	0	0	3	39	0	0		1.13158e+08	38461		79.4597	6.20369	0.837212	0.132602	0.143002	0.101401	0.0468007	0.0286004	0	3.47105	0	0	0.0286004	0.769611	0.0598008	0.0130002	1.97083	3.35145	0	0	0	0	0	0	0.0130002	0	0	0.0130002	0	1.28962	0.0624009
0422.V3	422	V3	1	0	black	0	TERM	I	0	0	3	39	0	0		2.05218e+08	59698		11.7709	70.2988	0.864351	0.100506	0.0502529	0.0402024	0.0251265	0.0184261	0	1.61814	0	0	0.0234514	0.189286	0	0	2.27813	5.87959	0	1.42551	0	0	0.17756	0	0	0	0	0.142383	0	1.34678	0.139033
0424.V1	424	V1	0	0	white	0	TERM	III	1	NA	3	40	0	0	9960.78	1.64982e+08	33555		99.1566	0.196692	0.149009	0.0774847	0.131128	0.0357622	0.0625838	0	0	0.0119207	0	0	0	0	0.0149009	0	0	0	0	0	0	0	0	0	0	0	0	0.0149009	0	0.0268216	0
0424.V2	424	V2	0	0	white	0	TERM	III	1	NA	3	40	0	0		7.87777e+07	36389		98.3319	0.706257	0.126412	0.173129	0.184122	0.0769463	0.0467174	0.0192366	0.0192366	0.0247327	0	0	0	0	0.0137404	0	0.0137404	0.00824425	0.00824425	0	0	0.0109923	0	0	0	0	0.0192366	0	0	0	0
0424.V3	424	V3	0	0	white	0	TERM	III	1	NA	3	40	0	0		3.80562e+07	50616		97.2321	0.31413	0.108661	0.128418	0.0691481	0.0395132	0.0256836	0	0	0.325984	0	0	0	0.0138296	0.0395132	0.00395132	0.102734	0.213371	0	0	0	0	0	0	0	0	0	0.0138296	0	0.397108	0.0889047
0426.V1	426	V1	1	0	black	0	TERM	II	1	NA	3	39	0	0	71892.9	1.61902e+08	30300		36.3729	0.39934	0.191419	60.2607	0.0693069	0.607261	0.0561056	0.0594059	0	0.0693069	0	0.00990099	0.019802	0	0	0.0132013	0	0	0.00990099	0	0.0264026	0.00990099	0	0	0	0	0	0.0264026	1.49835	0	0
0426.V2	426	V2	1	0	black	0	TERM	II	1	NA	3	39	0	0		2.27107e+08	31862		17.3498	0.684201	0.216559	76.2382	0.210282	0.12868	0.047078	0.047078	0	0.100433	0	0	0	0	0	0.00627707	0.0156927	0.0251083	0	0	0	0.0094156	0	0	0	0	0	0.040801	4.0801	0	0.0188312
0426.V3	426	V3	1	0	black	0	TERM	II	1	NA	3	39	0	0		9.52784e+07	60736		25.2898	0.289779	0.0987882	68.7829	0.0329294	0.0642123	0.024697	0.0148182	0	0.0395153	0	0.00823235	0.00658588	0.00987882	0	0	0	0.00493941	0.00823235	0	0	0	0	0	0.00987882	0	0	0.0181112	4.78958	0.02799	0.0987882
0427.V1	427	V1	0	0	white	0	TERM	I	1	0	3	39	0	0	5318.02	1.0334e+08	18144		1.6369	91.5509	2.00617	1.23457	0.159832	0.22597	0.0661376	0.0606261	0	0.286596	0	0	0	0	0.121252	0	0.082672	0.0606261	0	0.462963	0.110229	0	0.297619	0	0	0	0	0	0	0.181878	0
0427.V2	427	V2	0	0	white	0	TERM	I	1	0	3	39	0	0		63547783	34602		1.58661	92.5496	0.439281	0.534651	0.231201	0.12138	0.0462401	0.01734	0	0.352581	0	0	0.0289001	0.12138	0.0982602	0	0.19074	0.0953702	0.01156	0.609791	0	0.01445	0.257211	0	0.00867002	0	0	0.0231201	0	0.453731	0.02023
0427.V3	427	V3	0	0	white	0	TERM	I	1	0	3	39	0	0		1.44787e+08	79663		1.43605	94.0424	0.478265	0.244781	0.0364033	0.0326375	0.0238505	0.0100423	0	0.338928	0	0	0.00753173	0.238505	0.0426798	0.00878702	0.279929	0.13055	0	0.647729	0	0	0.220931	0	0	0	0	0.00878702	0	0.426798	0.00878702
0428.V1	428	V1	1	0	black	0	TERM	III	0	1	3	39	0	0	4440.83	7.99678e+07	27180		91.3944	0.673289	0.320088	6.84695	0.220751	0.0478293	0.062546	0.084621	0.0110375	0.0220751	0	0	0	0	0	0.0478293	0	0	0.0183959	0	0	0.00735835	0	0	0	0	0	0.0478293	0	0	0
0428.V2	428	V2	1	0	black	0	TERM	III	0	1	3	39	0	0		3.34909e+07	34625		85.9552	0.681588	0.228159	12.5372	0.147292	0.034657	0.0462094	0.0548736	0	0.0173285	0.0202166	0	0	0	0	0	0	0	0.00866426	0	0	0	0	0	0	0	0	0.034657	0.0115523	0	0.0259928
0428.V3	428	V3	1	0	black	0	TERM	III	0	1	3	39	0	0		4.94306e+07	54110		66.3279	0.13491	0.0905563	33.0826	0.022177	0.022177	0.0332656	0.0166328	0	0	0	0.00554426	0	0	0.0184809	0.0110885	0.00924044	0	0	0	0	0.00369617	0	0	0	0	0	0	0	0	0.116429
0431.V1	431	V1	1	0	black	0	TERM	III	1	NA	3	39	0	0	50764	6.296e+07	27294		91.6245	0.732762	0.765736	0.161208	0.300432	0.0806038	0.168535	0.128233	0.0659486	0.326079	0.0293105	0.0476295	0.168535	0.0476295	0.0476295	0.0366381	0.542244	0.406683	0.0293105	0	0.0696124	0.0366381	0	0	0	0	0	0.0329743	0.252803	0.359053	0
0431.V2	431	V2	1	0	black	0	TERM	III	1	NA	3	39	0	0		3.0047e+07	26235		96.0892	0.67086	0.346865	0.243949	0.251572	0.144845	0.0609872	0.0609872	0.0343053	0.144845	0	0	0	0.0304936	0.0228702	0	0.0876691	0.190585	0	0	0	0.0076234	0	0	0	0	0	0.0533638	0.240137	0.247761	0
0431.V3	431	V3	1	0	black	0	TERM	III	1	NA	3	39	0	0		1.23319e+08	67465		91.4845	0.225302	0.0311273	0.041503	0.0192693	1.25695	0.0103758	0	0.0163048	0.859705	0	0	0	0.326095	0.0163048	0.005929	0.501001	1.18728	0	0	0.182317	0	0	0	0	0	0.005929	0.163048	0.292003	0.30979	0
0433.V1	433	V1	1	0	black	0	TERM	IV-B	0	0	3	39	0	0	24356.4	3.9582e+08	41422		52.1076	0.340399	28.6321	0.0869103	2.27174	0.0844962	10.0768	1.79615	0.0627686	0.538361	0.823234	0.24866	0.852204	0.569746	0.0531119	0.0217276	0.178649	0.0579402	0.253488	0	0.0458693	0.140022	0	0	0.0313843	0	0	0	0	0	0.166578
0433.V2	433	V2	1	0	black	0	TERM	III	0	0	3	39	0	0		9.25177e+07	47617		68.2277	0.275112	0.93664	0.0672029	0.781234	0.0378016	2.49491	0.619527	1.31886	4.24638	0.0609026	0.174307	0.336014	1.70317	2.57681	0.0126005	3.17324	1.02694	0.378016	0	0.533423	0.159607	0	0	0.478821	0	0	0	0	0	0.23311
0433.V3	433	V3	1	0	black	0	TERM	III	0	0	3	39	0	0		3.91421e+07	49985		94.7424	0.220066	0.544163	0.060018	0.0280084	0.0340102	0.272082	0.0660198	0.0280084	0.444133	0	0.0460138	0.0440132	0.104031	0.0780234	0	0.480144	0.314094	0.0220066	0	0.130039	0.0420126	0	0	0.0160048	0	0	0	0	0	0.36811
0436.V1	436	V1	0	1	white	1	sPTB	I	0	1	3	33	1	2	2087.85	1.02666e+07	22498		28.6648	32.3407	0.382256	11.8766	0.253356	0.786737	0.106676	0.0755623	0.0933416	1.22678	0	0	0.0666726	0.0977865	0.0222242	0.0222242	1.70237	5.17379	0	0.333363	0	0.0622278	0.1289	0	0	0	0.026669	0	0.768957	11.721	0.13779
0436.V2	436	V2	0	1	white	1	sPTB	I	0	1	3	33	1	2		1.07063e+08	35788		9.76305	85.5846	0.106181	1.86375	0.0698558	0.47502	0.0335308	0.0195596	0	0.0810327	0	0	0	0.0223539	0	0.0111769	0.0502962	0.0866212	0	0.142506	0	0	0.271041	0	0	0	0.0111769	0	0.2906	0.477814	0.0670616
0436.V3	436	V3	0	1	white	1	sPTB	I	0	1	3	33	1	2		9.67415e+07	49771		52.5185	32.8243	0.0562577	2.72046	0.0361656	0.389785	0.020092	0.030138	0	0.381748	0	0	0.00602761	0.040184	0	0	0.287316	0.638926	0	0.311426	0	0	0	0	0	0	0	0	0.0823773	1.24972	1.12314
0439.V1	439	V1	0	0	white	0	TERM	III	0	0	3	40	0	0	86723.6	8.25803e+07	26327		60.2841	0.562161	0.387435	37.5812	0.250693	0.129145	0.0759676	0.121548	0.0227903	0.170927	0	0	0.0189919	0	0	0.0151935	0	0.0607741	0.0265887	0	0.049379	0.0531773	0	0	0.0227903	0	0	0.0265887	0	0	0.0189919
0439.V2	439	V2	0	0	white	0	TERM	II	0	0	3	40	0	0		3.8181e+07	32466		33.3395	0.520545	0.227931	65.2991	0.113965	0.0954845	0.0462022	0.0369617	0.0184809	0.0246412	0	0	0	0	0.0123206	0.00616029	0	0	0	0	0	0	0	0	0	0	0	0	0	0.00616029	0.021561
0439.V3	439	V3	0	0	white	0	TERM	II	0	0	3	40	0	0		1.32101e+08	62974		45.9809	0.201671	0.254073	52.9234	0.0444628	0.038111	0.0158796	0.0127037	0	0.0412869	0	0	0.00793978	0	0	0.00635183	0.0428748	0.0428748	0	0	0	0	0	0	0	0	0	0.0142916	0	0	0.0619303
0440.V1	440	V1	1	0	black	0	TERM	III	0	0	3	38	0	0	156868	4.14182e+08	30526		76.6592	0.606041	0.425866	15.1674	0.25552	0.288279	0.104829	0.0524143	0.160519	2.14244	0.032759	0.00982769	0.0393108	0.0425866	0.12776	0.0294831	0.763284	1.60846	0	0.0360349	0.0360349	0.0131036	0	0	0	0	0	0	0	0.0196554	0.176898
0440.V2	440	V2	1	0	black	0	TERM	III	0	0	3	38	0	0		1.13885e+08	40649		78.6981	0.191887	0.169746	15.3017	0.0934832	1.51541	0.0270609	0.0467416	0.233708	1.03078	0	0.0246009	0.0270609	0.118084	0.27799	0	0.418214	0.492017	0	0.0369013	0	0	0	0	0.0196807	0	0	0	0	0	0.0811828
0440.V3	440	V3	1	0	black	0	TERM	III	0	0	3	38	0	0		1.78084e+08	61876		70.1209	0.26343	0.169694	20.7399	0.0856552	0.341005	0.024242	0.0145452	0.0727261	2.45814	0	0.00808068	0.00969681	0	0.155149	0.00484841	0.987459	1.33654	0	1.97977	0	0.00484841	0	0	0	0	0	0.0210098	0	0.0113129	0.0258582
0441.V1	441	V1	2	0	other	0	TERM	III	1	NA	3	39	0	0	5356.73	8.72199e+07	34345		47.2645	0.786141	0.337749	0.145582	0.230019	16.1071	0.0757024	0.0407628	0.914252	2.22158	0.0232931	0	0.0203814	0.492066	0.0145582	0.0262047	2.46615	6.39977	0.0203814	0.0145582	0.0203814	0.0116465	0	0	0	0	0.0203814	0.0174698	0	0.538652	2.73402
0441.V2	441	V2	2	0	other	0	TERM	III	1	NA	3	39	0	0		9.41843e+07	32150		61.0949	0.671851	0.22084	0.139969	0.164852	18.507	0.037325	0.0217729	0.273717	0.796267	0	0	0.0186625	0.14619	0	0.0186625	1.16641	2.76205	0.0155521	0	0	0	0	0	0	0	0	0.0155521	0	0.227061	3.51788
0441.V3	441	V3	2	0	other	0	TERM	III	1	NA	3	39	0	0		8.57365e+07	59742		62.1154	0.190821	0.0703023	0.0351511	0.0167386	21.2296	0.011717	0	0.224298	0.796759	0	0	0	0.174082	0.0100432	0	1.22025	2.07057	0	0	0	0.00502159	0	0	0	0	0	0	0	0.296274	0.733153
0442.V1	442	V1	1	0	black	0	TERM	IV-A	1	NA	3	40	0	0	37478.1	4.41117e+08	21226		10.9441	0.965797	17.3278	0.310939	41.3502	0.0989353	6.30359	1.92688	7.69339	0.937529	0	0.447564	0.659568	0	0	7.32592	0.023556	0.0329784	0.880995	0	0.0848017	0.466409	0	0	0.0800905	0	0	0	0.0753793	0	0
0442.V2	442	V2	1	0	black	0	TERM	IV-A	1	NA	3	40	0	0		6.95459e+07	51972		5.44332	0.34634	15.6777	0.103902	52.1762	0.00962056	3.35565	0.892788	2.72647	0.182791	4.73909	2.00877	0.74848	0.344416	0	5.78966	0.348264	0.234742	1.67975	0	0.0423305	0.58493	0	0	0.442546	0	0	0.0134688	0.0307858	0	0
0442.V3	442	V3	1	0	black	0	TERM	IV-A	1	NA	3	40	0	0		1231047150	60228		10.5433	0.252374	16.831	0.0730557	59.6849	0	3.71588	1.34821	0.268978	0.403467	0	0.400146	0.435014	0	0	3.43196	0.0913197	0	0.969649	0	0	0.285581	0	0	0.531314	0	0	0.00830179	0.0730557	0.0116225	0
0443.V1	443	V1	0	0	white	0	TERM	II	1	NA	3	39	0	0	18982.4	8.05544e+07	28173		39.9531	0.546623	0.457885	57.0759	0.362049	0.07099	0.177475	0.0603415	0.0248465	0.0603415	0.0532425	0.0248465	0.0390445	0	0	0.0319455	0.0177475	0	0.028396	0	0.063891	0.035495	0	0	0	0	0	0	0.812835	0	0
0443.V2	443	V2	0	0	white	0	TERM	II	1	NA	3	39	0	0		4.64998e+07	39978		22.2472	0.342688	0.122567	76.302	0.0500275	0.0300165	0.0175096	0	0.020011	0.0150083	0	0	0	0	0	0.00500275	0	0	0.00500275	0	0	0	0	0	0	0	0.0750413	0	0.602832	0	0.0175096
0443.V3	443	V3	0	0	white	0	TERM	II	1	NA	3	39	0	0		1.06456e+08	57652		23.9124	0.17172	0.0503018	73.6557	0.0329564	0.0138764	0.0242836	0	0	0.0329564	0	0.00693818	0	0	0	0.00867273	0.00693818	0.0364254	0	0	0	0	0	0	0	0	0.0173455	0	1.51946	0	0.0364254
0444.V1	444	V1	2	0	other	0	TERM	I	1	NA	3	41	0	0	18592.8	2.39938e+08	27349		1.19931	87.1513	1.37482	0.884859	0.230356	0.0840981	0.175509	0.117006	0.153571	3.31639	0.0438773	0.032908	0.0182822	0.0694724	0	0.0402208	0.86292	0.804417	0.0219386	0.325423	0.0767853	0.0292515	0.237669	0	0	0	0	0	0	0	0
0444.V2	444	V2	2	0	other	0	TERM	I	1	NA	3	41	0	0		1.92002e+08	53797		0.498169	97.5705	0.314144	0.198896	0.154284	0.0260238	0.0185884	0.0204472	0	0.169154	0	0	0	0.0613417	0.00743536	0	0.104095	0.0836478	0	0.202614	0	0	0.223061	0.0204472	0	0	0	0.0185884	0	0	0
0444.V3	444	V3	2	0	other	0	TERM	I	1	NA	3	41	0	0		2.57918e+08	71195		0.210689	91.4727	1.4973	0.473348	0.0491608	0.0266873	0.0252827	0.0140459	0.348339	0.981811	0	0	0	0.369408	0.0140459	0.00842756	0.552005	0.936864	0	0.584311	0	0	0.206475	0	0	0	0	0.0140459	0	0	0.0182597
0445.V1	445	V1	1	0	black	0	TERM	IV-B	1	NA	3	40	0	0	1309.09	231371091	42372		21.8328	0.47437	27.563	0.125083	0.264325	0.0873218	11.9277	10.1459	2.25857	1.28859	5.84112	1.09978	2.7471	2.07212	0	8.5127	0.283206	0.186444	0.405928	0	0.049561	1.46323	0	0	0.226565	0	0	0	0	0	0
0445.V2	445	V2	1	0	black	0	TERM	IV-B	1	NA	3	40	0	0		1.4004e+08	44537		15.0324	0.388441	32.1665	0.0740957	0.0628691	0.0583784	9.15868	11.0582	3.63743	2.29472	5.84907	3.54088	0.363743	3.82379	0.0134719	1.03959	0.882412	0.255967	2.51252	0	0	3.67784	0	0	0.803826	0	0	0	0	0.0202079	0.0336799
0445.V3	445	V3	1	0	black	0	TERM	IV-B	1	NA	3	40	0	0		3.07349e+08	55144		23.7451	0.150515	24.708	0.0326418	0.054403	0.0217612	10.7917	9.55136	2.05462	1.22407	3.93878	2.6458	0.647396	2.22146	0	11.1272	0.658277	0.137821	1.17329	0	0	2.4028	0	0	0.437038	0	0	0.0054403	0.041709	0	0
0446.V1	446	V1	2	0	other	0	TERM	IV-A	1	NA	3	40	0	0	37229	5.8812e+08	37515		26.5201	0.354525	24.8381	0.0453152	7.86086	0.0453152	9.26829	3.84913	7.3304	1.21018	0.026656	1.65001	0.876983	0	0	9.71345	0.0159936	0	0.527789	0	0	2.30574	0	0	0.0719712	0	0.0079968	0	0	0	0
0446.V2	446	V2	2	0	other	0	TERM	IV-A	1	NA	3	40	0	0		7.77401e+08	51660		5.08711	0.26326	13.3159	0.0890437	69.1812	0.0445219	4.43283	0.344561	1.94735	0.238095	0.127758	0.135501	0.216802	0	0.0348432	1.988	0.0832365	0.0232288	0.234224	0	0	0.0754936	0	0	0.0135501	0	0	0	0	0.199381	0.0232288
0446.V3	446	V3	2	0	other	0	TERM	IV-A	1	NA	3	40	0	0		3.5456e+08	65281		6.30199	0.222117	17.6223	0.0536144	55.4602	0.0107229	9.51119	0.488657	0.822598	0.638777	1.78306	0.0520825	0.540739	0.465679	0.0122547	1.40316	0.719964	0.105697	0.20833	0	0	0.0490189	0	0	0.00612736	0	0	0.0122547	0.0076592	0.211394	0
0447.V1	447	V1	0	0	white	0	TERM	I	1	NA	3	40	0	0	7477.08	6.44064e+07	21948		0.888464	95.4985	0.48296	1.22562	0.164024	0.195918	0.082012	0.0546747	0	0.113906	0	0	0	0.0501185	0.0227811	0.0455622	0	0.0182249	0.00911245	0.505741	0	0.0136687	0.273373	0	0	0	0	0	0	0	0.0318936
0447.V2	447	V2	0	0	white	0	TERM	I	1	NA	3	40	0	0		1.2495e+08	51834		0.40321	95.3853	0.131188	3.06748	0.123471	0.0463017	0.0463017	0.0173631	0.00771694	0.0443724	0	0	0	0	0.00771694	0.00771694	0.0192924	0	0.00964618	0.243084	0	0.00578771	0.27781	0	0	0	0	0	0	0	0.0250801
0447.V3	447	V3	0	0	white	0	TERM	I	1	NA	3	40	0	0		1.79624e+08	72131		0.141409	95.3058	0.0471365	3.19557	0.0124773	0.195478	0.01525	0	0	0.0956593	0	0	0	0.00970457	0.01525	0	0.0318864	0.0207955	0	0.285591	0	0	0.216273	0	0	0	0	0	0	0.0180228	0.00970457
0449.V1	449	V1	1	0	black	0	TERM	IV-B	0	0	3	38	0	0	865527	1.51475e+08	28875		81.3887	0.668398	13.2087	0.193939	0.180087	0.0865801	0.131602	0.0484848	0.0277056	0.4329	0	0.0277056	0.730736	0.0450216	0.155844	0.0242424	0.0969697	0.419048	0.0138528	0	0.0207792	0.017316	0	0	0.017316	0	0	0	0	0.103896	0.0900433
0449.V2	449	V2	1	0	black	0	TERM	III	0	0	3	38	0	0		1.06869e+08	53590		96.5105	1.7186	0.343348	0.115693	0.167942	0.0186602	0.0541146	0.0261243	0	0.097033	0	0	0.0093301	0.0093301	0	0	0.0485165	0.0597126	0	0	0.0167942	0.0130621	0	0	0	0	0	0.0186602	0	0.0149282	0.125023
0449.V3	449	V3	1	0	black	0	TERM	III	0	0	3	38	0	0		1267672207	51859		86.1066	2.48366	6.42897	0.0867738	0.0867738	0.0154264	0.0269963	0.0134981	0.0366378	1.23026	0	0	0.0964153	0.404944	1.38645	0.00771322	0.325884	0.362521	0	0	0	0	0	0	0	0	0.00578492	0.0154264	0	0.00964153	0
0450.V1	450	V1	1	0	black	0	TERM	IV-B	0	0	3	38	0	0	392122	1.65989e+08	32830		44.0207	0.304599	0.237588	0.0883338	0.134024	0.0974718	0.0639659	0.432531	0.012184	3.35059	0	0	6.30216	0.012184	5.47365	0.01523	1.55955	4.65123	0	0	0.593969	0	0	0	4.93756	0	0	0.018276	0	0	0.252818
0450.V2	450	V2	1	0	black	0	TERM	III	0	0	3	38	0	0		1.80742e+07	43259		97.4965	0.392982	0.0832197	0.166439	0.0693497	0.0277399	0.0254282	0	0.00924663	0.087843	0	0.0161816	0	0	0	0	0.0485448	0.104025	0	0	0	0.00462332	0	0.0254282	0.00924663	0	0	0	0	0	0.573291
0450.V3	450	V3	1	0	black	0	TERM	III	0	0	3	38	0	0		1.24709e+08	70054		93.8719	0.159877	0.0413966	0.0171296	0.0642362	0.149884	0.00713735	0.0114198	0	1.56308	0	0.00856482	0.00856482	0.0856482	0.0328318	0.00285494	0.70517	1.86713	0.00570988	0	0	0	0	0	0	0	0	0.0214121	0.00428241	0	0.159877
0451.V1	451	V1	1	0	black	0	TERM	III	1	NA	3	39	0	0	66692.6	2.60573e+08	15160		93.8786	1.41821	1.20053	0.290237	0.699208	0.296834	0.290237	0.197889	0.0593668	0.336412	0	0	0.12533	0	0.0725594	0.0659631	0.118734	0.204485	0.0461741	0.0131926	0.0659631	0.0197889	0	0	0	0.0791557	0	0	0	0.151715	0.0659631
0451.V2	451	V2	1	0	black	0	TERM	III	1	NA	3	39	0	0		1.19826e+08	62374		95.5831	0.301408	0.397602	0.283772	0.128259	0.041684	0.0272549	0	0.0112226	0.157117	0	0.00320646	0.524257	0	0.041684	0.0112226	0.0368743	0.115433	0	0	0	0.00801616	0	0	0.00961939	0	0.00961939	0.0128259	0	0	1.17036
0451.V3	451	V3	1	0	black	0	TERM	IV-B	1	NA	3	39	0	0		9.45512e+07	67735		33.2354	0.230309	6.74098	7.21193	0.056101	0.856278	0.0280505	1.76866	0.00442902	2.19384	0	0	3.03831	0.0428139	26.4265	0	1.24013	1.52801	1.60331	0.250978	0.0147634	0	0	0	8.07411	0	0	0	0	0	0.0162398
0452.V1	452	V1	1	1	black	1	sPTB	IV-A	1	NA	2	23	1	1	20707.3	4.54499e+08	56363		27.1189	0.305165	15.9537	0.356617	43.4416	0	5.14699	0.565974	3.15278	0.505651	0.0124195	0.129518	0.730976	0	0.00887107	1.67308	0.024839	0	0.353069	0	0.0372585	0.110001	0	0	0	0	0	0	0.0479038	0	0
0452.V2	452	V2	1	1	black	1	sPTB	IV-A	1	NA	2	23	1	1		1736853657	45493		21.9352	0.320928	9.95538	0.292353	41.6877	0.0351702	5.38764	0.690216	13.9692	0.338514	0.0373684	0.446222	0.329721	0	0	2.46412	0	0.00879256	1.23755	0	0	0.164861	0	0	0	0	0	0	0.0725386	0	0
0454.V1	454	V1	1	1	black	1	sPTB	I	0	0	1	27	1	1	41974.4	3.92157e+08	27859		1.26351	85.703	0.348182	1.27427	0.100506	1.22761	0.035895	0.0430741	0.0502531	3.61104	0	0	0.021537	0.104096	0.326645	0.014358	0.782512	1.06967	0.0107685	0	0.014358	0.0179475	0.21896	0	0	0	0	0	0.542015	0.0394845	0.441509
0455.V1	455	V1	1	0	black	0	TERM	IV-B	1	NA	3	39	0	0	49556	2.14332e+07	26821		49.4799	0.671116	36.3894	0.108124	1.59204	0.0559263	9.38817	0.812796	0.0298274	0.0820253	0.0484695	0.0372842	0.257261	0	0	0.152865	0.0298274	0	0.0894821	0	0.0410126	0.026099	0	0.026099	0	0	0	0	0	0	0.134223
0455.V2	455	V2	1	0	black	0	TERM	IV-A	1	NA	3	39	0	0		1.53277e+08	73671		4.62461	0.0787284	12.5762	0.0461511	65.0459	0.0285051	4.71149	0.825291	2.40936	0.469656	3.40704	0.293195	0.108591	0	0	3.04055	0.0692267	0	1.03026	0	0	0.164244	0	0	0.241615	0	0	0	0	0	0.0162886
0455.V3	455	V3	1	0	black	0	TERM	IV-A	1	NA	3	39	0	0		1.72742e+08	71417		32.2794	0.358458	21.4809	0.0714116	28.4274	0.0224036	8.91944	1.70128	1.2084	0.24784	0.357058	0.12322	0.229637	0	0.012602	3.64059	0.0182029	0	0.30805	0.012602	0	0.0378061	0	0	0.18623	0	0	0	0	0	0.030805
0457.V1	457	V1	1	1	black	1	sPTB	IV-A	0	0	3	36	2	2	2309.55	570862872	57427		6.22355	0.297769	6.40117	0.0435335	41.6912	0.0417922	11.2473	1.53238	14.0979	0.760966	2.04956	5.8213	0.0922911	0.0208961	0	0.595539	0.282097	0.0748777	0.369164	0	0	0.931618	0	0	0.0174134	0	0.00522402	0	0	0	0.0191548
0457.V2	457	V2	1	1	black	1	sPTB	IV-A	0	0	3	36	2	2		2.5853e+08	61299		21.9139	0.221863	5.7244	0.0668853	59.4414	0.0179448	6.74726	1.02775	1.78633	0.487773	0.0228389	0.259384	0.192499	0.00652539	0	0.721056	0.1093	0.00978809	0.184342	0	0	0.0978809	0	0	0	0	0	0.0212075	0	0.0130508	0
0457.V3	457	V3	1	1	black	1	sPTB	IV-A	0	0	3	36	2	2		6.09302e+07	71628		40.1756	0.328084	14.264	0.0502597	31.8283	0.0362987	5.82035	0.929804	0.819512	0.369967	0.0307142	0.346233	1.05685	0.0335064	0	0.947953	0.255487	0.13263	0.350422	0	0	0.0572402	0	0	0.0670129	0	0	0.00558441	0.0767856	0.0153571	0.0251298
0460.V1	460	V1	1	0	black	0	TERM	IV-A	0	0	3	39	0	0	12988.4	4.03822e+08	52476		3.26816	0.295373	20.8934	0.078131	43.2159	0.0895648	10.3457	3.56925	5.5835	0.908987	1.93231	0.619331	0.710801	0.0057169	0	0.0171507	0.478314	0.00762253	1.76843	0	0	0.886119	0	0	0.293467	0	0	0	0	0.0114338	0
0460.V2	460	V2	1	0	black	0	TERM	IV-A	0	0	3	39	0	0		9.08141e+07	53630		15.0233	0.199515	28.7115	0.065262	25.0904	0.0242402	11.8684	7.26086	2.45572	0.548201	1.89446	0.0857729	1.0069	0.0167817	0	0.00372926	0.262913	0.0223755	1.22693	0	0	1.10386	0	0.0111878	0	0	0.014917	0.029834	0	0.128659	0.0242402
0460.V3	460	V3	1	0	black	0	TERM	IV-A	0	0	3	39	0	0		7.84407e+08	74138		8.98999	0.205023	20.7289	0.0364186	56.3908	0.0310232	6.39483	0.606976	1.9747	0.215814	0.78772	0.0188837	0.608325	0	0.0107907	0.00809302	0.246837	0	0.339907	0	0	0.144325	0	0	0.0472093	0	0	0	0	0	0.00674418
0462.V1	462	V1	1	0	black	0	TERM	IV-B	0	0	3	39	0	0	101552	6.33905e+08	51376		22.3587	0.362037	23.4234	0.0525537	0.151822	0.0330894	9.7458	4.63641	6.69379	1.26908	12.2294	1.09	0.885628	0.469091	0	9.75164	0.566412	0.089536	2.82233	0	0	1.39559	0	0	0.253036	0	0	0	0	0	0.013625
0462.V2	462	V2	1	0	black	0	TERM	IV-B	0	0	3	39	0	0		1.7319e+08	51633		63.4362	0.191738	15.157	0.0639126	0.139446	0.551973	2.14979	3.13947	0.170434	0.900587	3.19369	0.639126	2.41125	0	4.01681	0	0.269208	0.395096	0.433831	0	0.0464819	0.118141	0	0	0.776635	0	0	0.00774698	0	0.0193675	0
0462.V3	462	V3	1	0	black	0	TERM	IV-B	0	0	3	39	0	0		2.00842e+08	70948		57.7071	0.21706	17.0096	0.043694	0.0620173	0.038056	10.5288	1.30095	0.126853	1.93381	1.99724	0.98241	0.611716	1.24739	0.968315	0	0.266392	0.458082	0.445397	0	0.0887974	0.143767	0	0	0.799177	0	0.00563793	0	0.0690647	0.00986638	0
0463.V1	463	V1	0	0	white	0	TERM	I	1	NA	3	38	0	0	5680.42	9.69929e+07	42672		1.74119	44.9991	0.412448	0.653825	0.267154	0.400731	0.147638	0.0796775	0.550712	1.96616	0	0	0.0164042	5.87505	2.37627	0.0304649	6.07893	2.43016	0.0515561	0	0.0492126	0.0164042	0.0890514	0	0.00703037	0	0	0.0351519	0.262467	0.222628	0.0140607
0463.V2	463	V2	0	0	white	0	TERM	I	1	NA	3	38	0	0		312811783	44274		1.09093	86.7281	0.0835705	1.3823	0.0948638	0.232642	0.0316213	0.020328	0.131002	1.09997	0	0	0	0.767945	0.214573	0	1.37101	1.01188	0.0180693	0	0.0225866	0	0.262005	0	0	0	0	0	0.361386	0.232642	0.0338799
0463.V3	463	V3	0	0	white	0	TERM	I	1	NA	3	38	0	0		9.72649e+07	71544		2.40691	65.8588	0.0880577	1.46483	0.0768758	2.14414	0.0349435	0	0.222241	6.63368	0	0.00698871	0.00978419	1.49419	1.84362	0.00978419	3.45102	2.00995	0.0405345	0	0.00559097	0	0.155149	0	0.00838645	0	0	0.0628984	1.08465	0.118808	0
0464.V1	464	V1	2	0	other	0	TERM	I	1	NA	3	40	0	0	8736.35	1.39407e+08	15866		1.21013	94.5355	0.434892	0.479012	0.2269	0.0567251	0.170175	0.0756334	0.0504223	0.119753	0	0.0504223	0	0.0567251	0	0.0189084	0.0504223	0	0	0.750032	0	0.0441195	0.2269	0.0567251	0.0378167	0	0	0	0	0.11345	0
0464.V2	464	V2	2	0	other	0	TERM	I	1	NA	3	40	0	0		1.04583e+08	51929		0.221456	97.5871	0.0577712	0.269599	0.0635483	0.0250342	0.0192571	0.00770283	0	0.00577712	0	0	0	0	0	0	0	0	0	0.829979	0.0231085	0	0.213753	0	0	0	0	0	0	0	0
0464.V3	464	V3	2	0	other	0	TERM	I	1	NA	3	40	0	0		198728307	80719		0.301044	96.7133	0.0891983	0.192024	0.0656599	0.0247773	0.0247773	0	0	0.149903	0	0	0	0.0346882	0.130081	0	0.0421214	0.037166	0	1.00844	0.00867206	0	0.175919	0	0.00743319	0	0.00619433	0	0	0	0.0123887
0466.V1	466	V1	1	0	black	0	TERM	I	1	NA	3	39	0	0	96347.1	1.80995e+08	27209		1.03642	96.3799	0.588041	0.28667	0.36385	0.0771803	0.132309	0.0955566	0.0477783	0.0551288	0	0.0404278	0.0220515	0	0	0.0514536	0.0514536	0	0.0367525	0.0882061	0.0441031	0.0367525	0.279319	0	0	0	0	0	0	0	0.00735051
0466.V2	466	V2	1	0	black	0	TERM	I	1	NA	3	39	0	0		1.10094e+08	54910		0.23493	98.7015	0.056456	0.198507	0.056456	0.0200328	0.0327809	0.0182116	0	0.0346021	0	0	0	0	0.0145693	0	0.0218539	0.0182116	0	0.20397	0	0.00546349	0.256784	0	0	0	0	0.0145693	0.00546349	0	0.00910581
0466.V3	466	V3	1	0	black	0	TERM	I	1	NA	3	39	0	0		1.58353e+08	66512		0.503669	97.7824	0.172901	0.363844	0.0811884	0.0300698	0.0466081	0.0285663	0	0.0150349	0.0285663	0.0105244	0.0165384	0	0	0.00902093	0.0150349	0.00751744	0.00601395	0.345802	0.0225523	0.00451046	0.221013	0	0.0105244	0	0	0	0.0120279	0	0.0150349
0468.V1	468	V1	1	0	black	0	TERM	IV-B	1	NA	3	41	0	0	148975	5.48714e+07	51758		43.2358	0.415395	36.9914	0.0502338	0.199003	0.0463696	2.5967	5.75563	2.14653	1.12253	2.5426	0.0618262	0.861703	0.05603	0.208663	0.0251169	0.231848	0.204799	0.459832	0	0	0.527455	0	0	0.890684	0	0	0.0135245	0	0	0.110128
0468.V2	468	V2	1	0	black	0	TERM	III	1	NA	3	41	0	0		5.2262e+07	48059		97.1514	0.524355	0.335005	0.083231	0.0977965	0.0478578	0.522275	0.0582617	0.0291309	0.310036	0	0	0.0145654	0.0249693	0.181027	0.00416155	0.0894734	0.0603425	0.018727	0.0104039	0.0249693	0	0	0	0.0166462	0	0	0	0	0.0124847	0.0166462
0468.V3	468	V3	1	0	black	0	TERM	III	1	NA	3	41	0	0		1.17794e+08	44019		67.4254	0.515686	0.23399	27.8993	0.14312	0.0318044	0.240805	0.0318044	0.00908699	0.872351	0.0227175	0.0545219	0.0386197	0.0567937	0.199914	0	0.565665	0.343034	0.0204457	0.00454349	0.018174	0	0	0	0.027261	0	0	0	0	0.0386197	0.018174
0469.V1	469	V1	0	1	white	1	sPTB	IV-B	0	0	2	34	2	2	654.047	2.67765e+08	51659		3.48632	0.133568	30.44	0.0600089	0.131632	0.0387154	12.5786	11.5817	21.9033	1.74219	2.07128	2.22614	0.232293	0	0	0.00967886	0.522658	0.0271008	4.4697	0	0	6.44031	0	0	0.156797	0	0	0.0193577	0	0.025165	0
0469.V2	469	V2	0	1	white	1	sPTB	IV-B	0	0	2	34	2	2		1.09994e+08	42144		8.37604	0.517274	36.4417	0.078303	0.135251	0.0474563	12.863	10.4807	17.547	1.41894	1.10099	1.04404	0.363041	0	0	0	0.486427	0	3.23415	0.0118641	0.0545748	4.18802	0	0	0.144742	0	0.00474563	0.00949127	0	0	0
0470.V1	470	V1	1	0	black	0	TERM	III	0	0	3	38	0	0	5524.67	4.07915e+07	39261		80.622	0.24197	0.282723	0.0764117	0.221594	0.0331117	0.112071	0.0280176	0.0178294	0.504317	0.0178294	0.0178294	0.0738646	0.0178294	0	0.0203765	0.700441	0.453376	0.0101882	0	0.0229235	0.0152823	0	0	0	0	0.0127353	0.257253	0	1.18693	0.0254706
0470.V2	470	V2	1	0	black	0	TERM	III	0	0	3	38	0	0		1.08904e+08	57158		91.3713	0.229189	0.26418	0.0507366	0.131215	1.21068	0.155709	0.0297421	0	0.598341	0.0839777	0.0594842	0.0104972	0.0157458	0.0174954	0.00699815	0.323664	0.167955	0.00349907	0	0	0.00524861	0	0	0.0122468	0	0.022744	0	0	0.185451	0.071731
0470.V3	470	V3	1	0	black	0	TERM	IV-B	0	0	3	38	0	0		2.47258e+08	70286		41.0053	0.462396	18.5542	0.0611786	0.0640241	3.23393	4.57986	1.67601	0	1.16808	21.2987	3.57966	0.223373	0	0	0	0.0227641	0.566258	0.626014	0.0227641	0.463819	1.05284	0	0	0.285974	0	0	0	0	0.0426828	0
0471.V1	471	V1	1	0	black	0	TERM	IV-B	0	0	3	40	0	0	14064.5	3.43141e+08	51968		7.47383	0.180881	32.6797	0.0384852	0.161638	0.0250154	0.0692734	5.83821	2.10129	2.02817	0	6.86192	1.20074	12.0901	1.08721	0.0288639	0.788947	0.719674	2.18981	0	0.0250154	7.6143	0	0.0173183	0.309806	0	0.0153941	0	0	0	0
0471.V2	471	V2	1	0	black	0	TERM	IV-B	0	0	3	40	0	0		144184819	50410		33.654	0.271771	26.0325	0.0337235	0.0753819	0.0337235	0.0277723	6.06626	3.24142	0.900615	0	2.23368	0.0753819	3.67784	7.38346	0	0.706209	0.156715	6.00079	0	0.0158699	1.94207	0	0	0.567348	0	0	0.0119024	0	0	0.00793493
0471.V3	471	V3	1	0	black	0	TERM	IV-B	0	0	3	40	0	0		1.23388e+08	74241		45.1031	0.334047	30.8347	0.0633073	0.07543	0.0282863	0.0282863	2.16457	0.253229	0.940181	0.00538786	1.14223	0.138737	9.20381	0	0	0.802791	0.264005	0.670788	0	0.0107757	1.77126	0	0	0.476825	0	0	0	0	0	0
0475.V1	475	V1	1	0	black	0	TERM	IV-A	0	0	3	39	0	0	47422.7	1492394615	47272		19.3857	0.234811	16.2528	0.0930784	42.1751	0.0486546	5.9824	1.67964	3.87121	2.2085	0	0.791166	0.841936	0	0	0	0.520393	0.285581	2.10272	0	0	0.361736	0	0	0.448468	0	0	0	0.0338467	0	0
0475.V2	475	V2	1	0	black	0	TERM	III	0	0	3	39	0	0		3.45133e+08	49731		81.1144	4.14229	1.59659	10.2934	0.118638	0.088476	0.0583137	0.0281515	0.0120649	0.0261406	0	0.0120649	0.088476	0	0.782208	0.00603245	0.0120649	0.0301623	0.0281515	0	0.0201082	0.0120649	0	0	0	0	0	0	0.390099	0.0261406	0
0475.V3	475	V3	1	0	black	0	TERM	IV-B	0	0	3	39	0	0		4.6297e+08	56054		21.1796	2.44407	12.3898	0.0677918	3.73033	0.0160559	20.0164	1.28091	0	1.4486	19.3563	9.84229	1.06861	0	0	0.00713598	0.0445999	0.0267599	0.483462	0	0	0.215863	0	0	0.110608	0	0	0	0.112392	0.0267599	0
0476.V1	476	V1	0	0	white	0	TERM	I	1	NA	3	41	0	0	4507.63	8.47091e+07	34625		2.76101	70.3625	0.306137	0.0750903	0.176173	0.153069	0.101083	0.0462094	0.187726	0.880866	0	0	0	2.87942	0	0.0202166	2.52419	0.418773	0.0173285	2.07076	0.0548736	0.0202166	0.147292	0	0	0	0	0	0	0.300361	0.150181
0476.V2	476	V2	0	0	white	0	TERM	I	1	NA	3	41	0	0		3.19295e+08	50317		1.4349	66.4189	0.131168	0.0755212	0.0775086	0.266312	0.0576346	0.0139118	0.904267	0.957927	0	0.0039748	0.0119244	5.17718	0	0.0059622	3.4859	0.319971	0	1.63364	0.0178866	0	0.174891	0.415367	0	0	0.0079496	0	0	0.365682	0.2524
0476.V3	476	V3	0	0	white	0	TERM	I	1	NA	3	41	0	0		2.10507e+08	82991		0.801292	87.8637	0.0602475	0.046993	0.0277138	0.071092	0.024099	0.0144594	0.0939861	0.628984	0	0	0	0.775988	0	0.00602475	0.906122	0.289188	0	2.19542	0	0	0.221711	0.0265089	0	0	0	0	0	0.909737	0.406068
0477.V1	477	V1	2	0	other	0	TERM	I	0	0	3	39	0	0	166.024	9.54613e+07	13468		1.02465	0.987526	0.378675	0.40095	0.3861	0.0742501	0.126225	0.10395	0.01485	0.0742501	0.04455	0	0	0	0	0	0.01485	0	0	0	88.0829	0	0	0	0	0	0.467775	0	0	0	0
0477.V2	477	V2	2	0	other	0	TERM	I	0	0	3	39	0	0		6.42703e+06	21008		1.52799	1.34235	0.466489	0.161843	0.242765	0.123762	0.204684	0.0571211	0	1.22334	0	0	0.0238005	0.109482	0	0.0142803	0	0.133283	0	0	58.4396	0.0142803	0	0	0.0380807	0	0	0.0190404	0	0	0.885377
0477.V3	477	V3	2	0	other	0	TERM	I	0	0	3	39	0	0		1.49411e+07	37112		0.493102	0.449989	0.164367	0.0673637	0.0727527	0.0538909	0.0323346	0.0431127	0.377236	10.7081	0	0	0	0.401487	0.401487	0.00538909	0.953869	1.43889	0	0	54.7586	0.0134727	0	0	0.0161673	0	0	0	0	0	4.07146
0478.V1	478	V1	1	0	black	0	TERM	IV-B	0	1	3	40	0	0	14904.8	1039022808	56806		0.200683	3.15988	17.8731	0.0457698	0.246453	0.119706	6.94997	24.5696	0.962926	1.4083	27.7031	10.4408	0.566842	1.56498	0.0844981	0	0.114425	0.103862	1.60546	0.0334472	0.0334472	0.403126	0	0	0	0	0	0	0.0211245	0	0
0478.V2	478	V2	1	0	black	0	TERM	IV-A	0	1	3	40	0	0		2087309349	40042		18.4706	0.606863	13.5033	0.144848	39.3986	0.0374607	11.453	0.556915	3.91839	2.01538	3.01933	0.624344	0.949004	0	0	1.25119	0	0	2.2901	0.0174816	0.0274712	0.169822	0	0	0.0149843	0	0	0	0.0449528	0	0
0478.V3	478	V3	1	0	black	0	TERM	I	0	1	3	40	0	0		1.26271e+06	6662		4.62324	1.41099	3.39237	0.330231	8.33083	0.270189	1.11078	0.240168	0	1.60612	0	0	0.105074	0	0.120084	0.150105	1.75623	0.675473	0.0450315	0	0.0450315	0	0	0	0	0	0	0	0.0450315	1.20084	0.465326
0481.V1	481	V1	1	0	black	0	TERM	I	1	NA	3	39	0	0	194439	6.96047e+07	30882		11.6961	82.7893	0.372385	0.0841914	0.239622	2.90137	0.13924	0.110096	0	0.048572	0.048572	0.0129525	0	0.0161907	0	0	0	0	0.0259051	0.939058	0.0615245	0	0.252574	0	0.00647626	0	0	0	0	0	0.0129525
0481.V2	481	V2	1	0	black	0	TERM	I	1	NA	3	39	0	0		2.33691e+08	42819		9.04739	82.2906	0.796375	0.114435	0.137789	4.491	0.0934165	0.0443728	0.0233541	0.0186833	0	0	0.0116771	0	0	0	0	0	0.00700624	2.04115	0.0350312	0	0.22887	0	0	0	0	0	0	0	0
0481.V3	481	V3	1	0	black	0	TERM	III	1	NA	3	39	0	0		3.56209e+08	59071		57.6899	13.5176	15.6049	0.0474006	0.13543	2.53932	0.069408	0.0253932	0	0.00677151	0	0	0.492628	0	0	0.00846439	0	0.0169288	0.00507863	8.80297	0	0	0	0	0	0	0	0	0	0	0
0482.V1	482	V1	1	0	black	0	TERM	I	0	0	3	38	0	0	81494.5	1.68191e+08	27772		0.417687	95.301	0.28806	0.176437	0.126026	0.028806	0.0612127	0.0468097	0	0.043209	0	0.0180037	0	0	0.0216045	0	0.0180037	0.057612	0	1.41149	0	0	0.223246	0	0	0	0	0	0	0.0828172	0.0540112
0482.V2	482	V2	1	0	black	0	TERM	I	0	0	3	38	0	0		2.27556e+08	64299		0.241061	98.1151	0.129084	0.0824274	0.0295494	0.0155523	0.0373256	0.0093314	0	0.00622094	0	0	0	0	0	0.00622094	0	0	0.00311047	0.906702	0.00777617	0.00311047	0.301715	0	0	0	0	0	0	0	0
0482.V3	482	V3	1	0	black	0	TERM	I	0	0	3	38	0	0		1.42483e+08	72010		0.387446	94.2925	0.288849	0.877656	0.0236078	0.00694348	0.0166644	0.0166644	0.00416609	0.077767	0	0	0	0.00833218	0	0.00277739	0.0527704	0.161089	0	1.24844	0	0	0.222191	0	0	0	0	0	0	0.0860992	0.208304
0483.V1	483	V1	1	0	black	0	TERM	IV-B	1	NA	3	41	0	0	9752.07	1021391803	47761		28.4228	0.213563	20.1943	0.165407	0.069094	0.64069	8.33735	14.2271	12.2108	1.44888	0	5.30977	1.04688	1.97023	0.730722	0	0.332908	0	1.47819	0	0.0397814	1.82785	0	0	0.303595	0	0	0	0.0146563	0	0
0483.V2	483	V2	1	0	black	0	TERM	IV-B	1	NA	3	41	0	0		1473120158	43854		37.1962	0.367127	23.0971	0.0706891	0.0410453	0.0798103	6.69038	11.1461	11.1028	0.788982	0	1.70338	0.964564	1.98386	0.257673	0.0159621	0.451498	0.0205226	0.802663	0	0	1.62129	0	0	0.186984	0	0	0	0	0	0
0483.V3	483	V3	1	0	black	0	TERM	III	1	NA	3	41	0	0		6.28706e+07	66799		65.2689	0.402701	0.215572	31.4092	0.103295	0.185632	0.0314376	0.0149703	0.0104792	0.386233	0.00748514	0.00598811	0.0239525	0.0359287	0.0643722	0	0.200602	0.12575	0	0	0	0	0	0.00748514	0.0134733	0	0	0	0.155691	0.106289	0.176649
0484.V1	484	V1	1	0	black	0	TERM	III	0	0	3	39	0	0	585751	3.8934e+07	31213		77.9803	0.58309	0.221062	10.3354	0.131356	0.11854	0.131356	0.0800948	0.0672797	1.16298	0.0352417	0.016019	0	0.0352417	0.752891	0	0.320379	0.112133	0	0	0.0384455	0.0128152	0	0	0.0512607	0	0.663185	0	0.355621	0.179412	0.567071
0484.V2	484	V2	1	0	black	0	TERM	II	0	0	3	39	0	0		3.2621e+08	47197		37.5935	0.336886	0.127127	60.0568	0.0508507	0.0678009	0.0529695	0.0339005	0	0.0699197	0	0.00847511	0.0148315	0.019069	0.038138	0.00635634	0.0423756	0.0211878	0	0	0.0169502	0	0	0	0	0	0.0360192	0	0.737335	0.0402568	0.0169502
0484.V3	484	V3	1	0	black	0	TERM	III	0	0	3	39	0	0		9.93967e+07	71894		74.525	0.172476	0.0737196	23.0047	0.0417281	0.0570284	0.020864	0.0139094	0	0.0292097	0	0.00834562	0	0.0125184	0.0111275	0	0.0166912	0.10432	0	0	0	0	0	0	0.0319915	0	0.0459009	0	0.223941	0.123793	0.147439
0486.V1	486	V1	0	0	white	0	TERM	I	0	1	3	38	0	0	4296.06	1.00624e+08	31014		3.38234	77.5972	0.735152	9.25066	0.183788	3.51777	0.0935062	0.0257948	0.0999549	1.08016	0	0	0	0.174115	0.0709357	0	0.380473	0.454633	0	0.999549	0.0322435	0.0128974	0.22248	0	0	0	0.00967305	0	1.02857	0.0483653	0.0483653
0486.V2	486	V2	0	0	white	0	TERM	I	0	1	3	38	0	0		6.35403e+08	60405		1.45518	87.905	5.98791	0.293022	0.0430428	0.195348	0.0248324	0.0264879	0	1.22838	0	0.00496648	0.00827746	0	0.0182104	0.00331098	0	0.274812	0	0.297989	0.00993295	0	0.211903	0	0.324476	0	0	0	0.665508	0.0297989	0.00662197
0486.V3	486	V3	0	0	white	0	TERM	I	0	1	3	38	0	0		228409415	77769		3.47696	90.9025	1.73848	0.780517	0.0745798	0.340753	0.0372899	0.0205738	0.0102869	0.452623	0	0	0	0	0	0.00514344	0.0488627	0.0990112	0.0064293	0.558063	0	0	0.214739	0	0.0295748	0	0	0	0.545204	0	0.0475768
0487.V1	487	V1	1	0	black	0	TERM	IV-A	0	0	3	40	0	0	9750.17	1.26289e+08	31743		28.1196	0.73087	19.5571	0.0693066	32.971	0.0441042	14.1575	1.13096	0.0220521	0.239423	1.33888	0.157515	0.645812	0	0	0.0063006	0.0157515	0.0189018	0.274076	0	0.0882084	0.0346533	0	0	0	0	0	0	0.0094509	0	0
0487.V2	487	V2	1	0	black	0	TERM	IV-A	0	0	3	40	0	0		1034036914	49862		10.7938	0.439212	26.5974	0.0721993	40.6001	0.0421162	14.2493	1.28555	0.0100277	0.738037	0.942602	0.324897	2.10782	0	0	0	0.00601661	0	0.970679	0	0.0340941	0.28278	0	0	0	0	0	0	0	0	0
0487.V3	487	V3	1	0	black	0	TERM	III	0	0	3	40	0	0		62159462	84699		97.7379	0.151123	0.32586	0.0212517	0.152304	0.0188904	0.787495	0.0153485	0	0.027155	0.00708391	0.0318776	0.0129872	0	0	0.00354195	0.0448648	0.00590326	0.00944521	0	0	0.00354195	0	0	0	0	0	0	0	0	0.0118065
0488.V1	488	V1	1	0	black	0	TERM	IV-A	0	0	3	38	0	0	453488	584751870	62384		7.38491	0.339831	12.4199	0.0609131	53.6628	0.0320595	5.84124	0.854386	1.70717	2.77475	6.20993	1.7264	1.27276	0.0112208	0	0.415171	0.482496	0.0208387	0.586689	0	0.0368684	0.280521	0	0	0.65722	0	0	0	0.00320595	0	0
0488.V2	488	V2	1	0	black	0	TERM	IV-A	0	0	3	38	0	0		1961867926	47080		2.8441	0.473662	13.7319	0.0339847	57.9269	0	9.05268	1.57816	2.15803	0.641461	1.49745	1.10238	0.904843	0.0743415	0	2.85047	0.363212	0.0169924	0.303738	0.0106202	0.0254885	0.11045	0	0	0.295242	0	0.0106202	0	0	0	0.00849618
0488.V3	488	V3	1	0	black	0	TERM	IV-B	0	0	3	38	0	0		261318228	71973		29.1318	0.30706	27.4214	0.0472399	31.9536	0.00416823	1.1935	0.604393	0.241757	0.175066	0.58911	0.946188	3.64998	0	0	0.109763	0.0569658	0.0416823	0.155614	0	0.0222306	0.0125047	0	0	0.366804	0	0.432106	0	0	0.00972587	0.207022
0490.V1	490	V1	1	0	black	0	TERM	IV-B	0	0	3	38	0	0	104669	5.07403e+08	48604		29.5963	0.481442	21.0415	0.0514361	0.121389	0.0288042	9.6597	4.89466	0.337421	3.7857	13.0401	0.742737	4.46877	2.20764	2.72817	0	0.0144021	0.0761254	3.3845	0	0.0349765	0.368282	0	0	0.625463	0	0	0	0	0	0
0490.V2	490	V2	1	0	black	0	TERM	III	0	0	3	38	0	0		4.42238e+08	52168		81.1244	0.23386	4.50659	3.667	0.0268364	0.0153351	0.0728416	0.0939273	0.00766754	0.168686	0.0306701	1.06387	2.01848	0.0115013	0.659408	0	0.0191688	0.0900935	0.0785922	0	0.00766754	0.0115013	0	0	0.49839	0	0.032587	0	0	0	0.517559
0490.V3	490	V3	1	0	black	0	TERM	IV-B	0	0	3	38	0	0		1.50062e+08	57494		6.00237	0.300901	17.2835	0.0434828	0.0295683	0.0191324	0.426131	2.04717	0.0313076	2.48374	4.7918	12.4378	6.94159	3.296	0.406999	0	0.15132	0.0347862	2.26632	0	0	0.563537	0	0	24.5643	0	0.172192	0	0	0	1.27144
0491.V1	491	V1	1	0	black	0	TERM	IV-B	1	NA	3	40	0	0	82903	2.97678e+08	60100		31.782	0.339434	21.9551	0.0449251	11.2696	0.0266223	7.53245	1.50915	8.14809	2.84359	1.13311	1.08652	0.993344	1.6772	0.0582363	1.1797	0.439268	1.09983	1.24792	0	0.0299501	1.07654	0	0	0.409318	0	0	0	0.0133111	0.0183028	0
0491.V2	491	V2	1	0	black	0	TERM	IV-B	1	NA	3	40	0	0		4.57397e+08	54504		80.4858	0.442169	4.87671	0.0440335	0.106414	0.0275209	9.64149	0.654998	0.0348598	0.330251	0.0146778	0.00550418	0.521063	0.0715544	0.1321	0.00917364	0.179803	0.121092	0.0825627	0	0.0330251	0.00733891	0	0	0.0110084	0	0.00366946	0	0.218333	0.0458682	0.0458682
0491.V3	491	V3	1	0	black	0	TERM	IV-A	1	NA	3	40	0	0		5.39789e+07	62555		57.0842	0.401247	1.93909	0.051155	24.0492	0.0127887	8.04572	1.40356	0.180641	0.214211	0.799297	0.169451	0.155064	0.0351691	0.0703381	3.10926	0.0831268	0.0671409	0.0927184	0	0.00639437	0.0575494	0	0	0.0847254	0	0	0	0.18224	0.0559508	0.0111902
0493.V1	493	V1	0	0	white	0	TERM	I	1	NA	3	41	0	0	2588.48	3.58124e+07	26901		10.8397	82.3427	2.17092	0.594773	0.0817813	0.234192	0.0743467	0.078064	0.0631947	0.137541	0	0.122672	0	0.193301	0	0.0185867	0.126389	0.0966507	0.0631947	0.431211	0	0.197019	0.237909	0	0	0	0	0	0.0297387	0.011152	0
0493.V2	493	V2	0	0	white	0	TERM	I	1	NA	3	41	0	0		434063020	64258		9.18796	85.9706	0.4373	1.05357	0.0202309	0.263002	0.0295683	0.0171185	0.0544679	0.014006	0	0.00466868	0	0.0264558	0	0	0.0700302	0.08248	0.00466868	0.171185	0	0.00933736	0.24744	0	0	0	0	0	0.0575804	0.0171185	0.0280121
0493.V3	493	V3	0	0	white	0	TERM	I	1	NA	3	41	0	0		1.96276e+07	47929		3.68044	90.0812	0.275407	1.12041	0.108494	2.21369	0.039642	0.025037	0.0375556	0.106407	0	0.0125185	0	0.133531	0.0500741	0	0.156481	0.421457	0.0104321	0.156481	0	0.0271235	0.233679	0	0	0	0	0.00417284	0.0229506	0.0166914	0.0354691
0494.V1	494	V1	1	0	black	0	TERM	I	1	NA	3	38	0	0	123730	403248467	32923		7.34441	85.9156	0.859581	0.230842	0.0516356	0.103271	0.0394861	0.0364487	0	1.59767	0	0	0	0.391823	0.470795	0.00911217	0.397898	0.413085	0	0	0	0	0.285515	0	0.015187	0	0	0	0.303739	0.124533	0.0607478
0494.V2	494	V2	1	0	black	0	TERM	I	1	NA	3	38	0	0		2.15751e+08	50698		72.277	23.0502	0.15977	2.14604	0.0828435	0.0315594	0.0473391	0.0157797	0.0118348	0.12821	0	0	0	0.0355044	0.0276145	0.00591739	0.0729812	0.0355044	0.00591739	0	0.00986232	0.00591739	0.0572015	0	0	0	0	0	0.268255	0.2722	0.0591739
0494.V3	494	V3	1	0	black	0	TERM	I	1	NA	3	38	0	0		1.79898e+08	68122		57.9504	37.0629	0.173219	0.453598	0.0528464	0.0102757	0.0293591	0.0117436	0.00880773	0.0836734	0	0	0.00733977	0	0	0	0.063122	0.0455066	0	0	0.00587182	0.0117436	0.111565	0	0.0132116	0	0	0	1.46795	0.453598	0.0220193
0497.V1	497	V1	1	0	black	0	TERM	IV-B	0	0	3	38	0	0	246368	4.13038e+08	45297		3.56315	0.258295	28.2182	0.0309071	0.0375301	0.0286995	9.79756	4.73321	0.679957	4.54335	11.2546	10.4135	0.304656	6.75762	2.5101	0	3.2033	0.364263	1.72197	0	0.0132459	3.77067	0	0	1.05967	0	0	0	0	0	0
0497.V2	497	V2	1	0	black	0	TERM	IV-B	0	0	3	38	0	0		1.7344e+08	52353		56.9652	0.246404	20.5203	0.0401123	0.0706741	0.0248314	16.3085	1.87955	0.0133708	0.282696	0.974156	0.17382	0.435505	0.269326	0.0114607	0.00955055	0.16618	0.0840448	0.110786	0	0	0.236854	0	0	0.0362921	0	0	0	0.0916853	0.110786	0.0191011
0497.V3	497	V3	1	0	black	0	TERM	IV-B	0	0	3	38	0	0		2.65168e+08	73148		58.0932	0.254279	10.8397	0.0396456	0.542735	0.0136709	12.3161	1.35752	0.425165	1.85241	1.52978	1.87702	0.180456	1.39033	1.63231	0.00273418	1.19074	0.45114	0.855799	0	0.030076	0.207798	0	0	0.237874	0	0	0	0.0888609	0.060152	0
0499.V1	499	V1	1	0	black	0	TERM	IV-A	1	NA	3	39	0	0	4400.51	1709405622	50627		9.93146	0.152093	15.9776	0.0335789	43.8817	0.025678	8.94187	1.75203	7.16614	0.801944	4.07095	0.134316	0.410848	0	0	1.2681	0.165919	0.00987615	2.69421	0	0.0138266	0.722934	0	0	0.144192	0	0	0	0	0	0
0499.V2	499	V2	1	0	black	0	TERM	IV-A	1	NA	3	39	0	0		7.18655e+08	48341		16.9359	0.434414	12.0808	0.0744709	46.2651	0	7.93943	2.32722	5.97216	0.72816	1.42943	0.198589	0.823318	0	0	1.5763	0.132393	0.0103432	1.26807	0	0.0393041	0.417865	0	0	0.130324	0	0	0	0	0	0
0499.V3	499	V3	1	0	black	0	TERM	IV-A	1	NA	3	39	0	0		6.01059e+08	59107		25.3303	0.277463	11.716	0.0270696	40.0968	0.0118429	8.27652	1.34333	5.51204	0.450031	1.56834	0.126889	0.280847	0.021994	0.077825	2.23155	0.121813	0.0270696	1.23505	0.0101511	0.0118429	0.111662	0	0	0.0642902	0	0.00845923	0	0	0.0101511	0.138731
0500.V1	500	V1	0	0	white	0	TERM	I	0	0	3	39	0	0	169190	6.03609e+08	18386		0.832155	94.8439	0.581965	0.157729	0.326335	0.0543892	0.141412	0.103339	0.0598281	0.244751	0.0271946	0	0.0326335	0	0	0	0.0543892	0.141412	0.0326335	0	0.0652671	0.0108778	0.277385	0	0	0	0	0	0.973567	0	0.070706
0500.V2	500	V2	0	0	white	0	TERM	I	0	0	3	39	0	0		2.82698e+08	60213		0.200953	95.3681	0.0548054	0.0398585	0.0282331	0.00996463	0.0232508	0.00664308	0	0.0398585	0	0.00830385	0	0	0	0	0	0.00664308	0.00498231	0	0.00996463	0	0.240812	0	0	0	0	0	3.0608	0	0.0498231
0500.V3	500	V3	0	0	white	0	TERM	I	0	0	3	39	0	0		4.47709e+08	72730		0.200742	96.7235	0.0714973	0.173244	0.0687474	0.0219992	0.0178743	0.00687474	0	0.250241	0	0	0	0.0426234	0	0	0.0783721	0.235116	0	0	0	0	0.219992	0	0.00687474	0	0	0	0.749347	0	0.0302489
0503.V1	503	V1	1	0	black	0	TERM	I	0	0	3	40	0	0	8237.46	1.65118e+07	30735		14.7324	77.3711	0.83618	3.01285	0.240768	0	0.123638	0.0553115	0.0292826	0.0422971	0.026029	0.0162681	0.0195217	0.0455507	0.0325362	0	0.026029	0	0.0357898	1.42183	0.0553115	0.0162681	0.244021	0	0	0	0.0162681	0	0	0	0.0357898
0503.V2	503	V2	1	0	black	0	TERM	I	0	0	3	40	0	0		3.1408e+08	72086		0.650612	97.4253	0.124851	0.417557	0.0707488	0.0235829	0.059651	0.0124851	0	0.0110979	0	0	0	0	0.00832339	0.00832339	0	0	0.00693616	0.0915573	0.036068	0.00554893	0.221957	0	0	0	0	0	0	0	0.0443914
0503.V3	503	V3	1	0	black	0	TERM	I	0	0	3	40	0	0		2.08886e+08	63029		0.698091	96.6095	0.152311	0.510876	0.0587031	0	0.0364911	0.011106	0	0.0745688	0	0	0	0.0158657	0.00634629	0.00475971	0.011106	0.011106	0.00634629	0.404576	0.0206254	0.00475971	0.233226	0	0.0126926	0	0	0	0	0	0.0301449
0505.V1	505	V1	1	0	black	0	TERM	IV-B	0	0	3	39	0	0	43037.9	161623996	58391		29.5114	2.41304	29.2271	0.037677	0.037677	0.0171259	11.673	0.585707	0	0.102756	10.726	1.93523	0.820332	2.43359	0	0	0.484664	0.568581	1.41289	0	0	3.42176	0	0	0.308267	0	0	0	0.0308267	0.0308267	0
0505.V2	505	V2	1	0	black	0	TERM	IV-B	0	0	3	39	0	0		334247461	49675		28.8958	25.9386	25.1575	0.444892	0.0986412	0.0382486	13.3166	1.91042	0	0.0442879	1.41117	0.225466	0.473075	0.0362355	0	0	0.0382486	0.024157	0.581782	0.070458	0	0.551585	0.0603926	0	0.0161047	0	0	0	0.0624056	0.0402617	0
0505.V3	505	V3	1	0	black	0	TERM	IV-B	0	0	3	39	0	0		1.66882e+08	46633		35.3098	7.61263	29.3505	0.122231	0.0664765	0	11.1981	6.90713	0	0.0257329	3.06006	0.501791	1.07864	0.589711	0.00857762	0.00428881	0.0278773	0.557545	1.1687	0	0.0150108	1.53754	0	0	0.00643321	0	0	0	0.0750541	0	0.00643321
0506.V1	506	V1	0	0	white	0	TERM	I	0	0	3	39	0	0	9591.01	1.42261e+06	15266		0.995677	1.2708	9.84541	0.0589545	0.484737	9.12485	0.235818	0.930172	0.694353	10.0878	0.0917071	0.0786061	0	6.09197	1.57212	0	10.8738	8.4174	0.052404	0	0.170313	0.039303	0	0	1.55247	0	0	1.27735	0	2.07651	0.451985
0506.V2	506	V2	0	0	white	0	TERM	I	0	0	3	39	0	0		9.66689e+07	50872		0.290926	0.149395	15.0102	0.0550401	0.0589715	4.60764	0.0491429	2.09152	0.340069	8.90077	0	0	0	8.23243	6.11338	0	8.48404	12.7949	0.00982859	0	0	0.00982859	0	0	1.39566	0	0	0.941579	0	0.603475	0.226058
0506.V3	506	V3	0	0	white	0	TERM	I	0	0	3	39	0	0		1.72389e+08	54643		0.193986	0.243398	5.72626	0.0402613	0.0658822	0.982743	0.0164705	0.166536	0.647841	2.43032	0	0	0	18.9613	4.02064	0	7.66429	6.85358	0	0	0.00549018	0	0	0	1.35424	0	0	0.559999	0	0.883919	0.0146405
0507.V1	507	V1	0	0	white	0	TERM	IV-B	1	NA	3	40	0	0	2101.68	2.85914e+08	45884		0.254991	0.272426	53.7246	0.0414088	0.0675617	5.63159	34.4891	0.0305117	0	0.270247	0	0	0	0.411908	0	0.00435882	0.316014	0.217941	1.97672	0	0.137303	0	0	0	0	0	0	0	0	0	0
0507.V2	507	V2	0	0	white	0	TERM	IV-B	1	NA	3	40	0	0		1183207180	42350		0.413223	0.422668	46.4439	0.0472255	0.0826446	10.0213	28.8902	0.0519481	0	0.167651	0	0	0	1.96694	0	0.00472255	1.09327	0.280992	2.77922	0	0.068477	0.0118064	0	0	0	0	0	0	0	0	0
0507.V3	507	V3	0	0	white	0	TERM	IV-B	1	NA	3	40	0	0		4.11756e+08	62248		0.242578	0.496401	52.7407	0.0530138	0.073898	17.5749	21.4754	0.0353425	0	0.420897	0	0	0	0.247398	0	0.00963886	0.229726	0.721308	1.10044	0	0.0787174	0	0	0	0	0	0	0	0	0.0305231	0.0305231
0508.V1	508	V1	1	0	black	0	TERM	IV-A	1	NA	3	38	0	0	172554	3.55143e+08	56653		5.8973	0.158862	20.2937	0.0388329	46.9101	0.0370678	12.4	1.1138	5.69961	0.439518	0.965527	0.155332	0.755476	0.0458934	0.0388329	0	0.100613	0.0211816	0.342436	0	0	0.172983	0	0	0.0105908	0	0	0	0.0970822	0.222407	0
0508.V2	508	V2	1	0	black	0	TERM	IV-A	1	NA	3	38	0	0		3.26221e+08	52558		16.2221	0.319647	16.4485	0.0361505	27.6266	0.0209293	14.9169	5.16382	8.30131	1.18536	0.0171239	0.618364	1.19487	0.127478	0.106549	0.430001	0.519426	0	1.70288	0	0.0285399	0.618364	0	0	0.154115	0	0.0133186	0	0.0209293	0.0304426	0
0508.V3	508	V3	1	0	black	0	TERM	IV-A	1	NA	3	38	0	0		1.72101e+08	69532		6.16263	0.379681	15.4289	0.0402692	50.233	0.0791003	8.6737	1.24116	2.59017	0.765115	0.00719093	0.0316401	0.477478	0.83271	0.268941	0.710464	0.990911	0.092044	0.247368	0	0.0287637	0.0258874	0	0	0.104988	0	0	0	0.0158201	0.625611	0.0143819
0509.V1	509	V1	1	0	black	0	TERM	I	1	NA	3	41	0	0	18979.3	1.47795e+08	25849		0.812411	96.2126	0.259198	0.266935	0.270804	0.0851097	0.0851097	0.100584	0	0.162482	0	0	0	0	0.030949	0.030949	0.0386862	0.0464235	0	0	0.0232117	0.0193431	0.282409	0	0	0	0	0	0.243723	0	0
0509.V2	509	V2	1	0	black	0	TERM	I	1	NA	3	41	0	0		3.66682e+08	56641		0.503169	93.5347	0.0918063	3.91059	0.0971028	0.0229516	0.0264826	0.0194206	0	0.0229516	0	0	0	0.00529652	0.00882753	0	0.014124	0.00706202	0	0	0	0.00529652	0.277184	0	0	0	0.010593	0	0.73445	0	0.0211861
0509.V3	509	V3	1	0	black	0	TERM	I	1	NA	3	41	0	0		2.63661e+08	60982		0.441114	91.9714	0.108229	2.35971	0.037716	0.0344364	0.00819914	0.0213178	0	0.0327966	0	0.00819914	0.00655931	0.0131186	0	0	0.0311567	0.0606736	0	0.0327966	0	0.00491948	0.229576	0	0	0	0	0.047555	1.1774	0.0245974	0.0623135
0510.V1	510	V1	2	0	other	0	TERM	I	0	0	3	41	0	0	191901	2.27307e+07	18978		0.727158	1.04858	0.679734	0.121193	0.421541	0.0685004	0.242386	0.158078	0	0.237117	0.137001	0	0.0421541	0	0	0	0.231847	0.152809	0.0421541	0	84.8087	0.0526926	0	0	0	6.89746	1.39635	0	0	0	0
0510.V2	510	V2	2	0	other	0	TERM	I	0	0	3	41	0	0		1.37513e+08	41974		0.376424	0.431219	0.104827	0.0309716	0.0810025	0	0.0476485	0.0238243	0	0.0357364	0	0	0	0	0.0142946	0	0	0.00714728	0.00714728	0	89.2195	0	0	0	0	0.817173	6.4945	0	0	0	0.016677
0510.V3	510	V3	2	0	other	0	TERM	I	0	0	3	41	0	0		1.13928e+08	58129		0.223641	0.213319	0.0791343	0.049889	0.0412875	0.0447281	0.0309656	0.0395672	0	0.00688125	0	0	0	0	0	0.00344062	0	0	0.00688125	0	94.6206	0.00516094	0	0	0	0.340622	2.4136	0	0	0	0
0512.V1	512	V1	0	0	white	0	TERM	I	1	NA	3	39	0	0	7971.13	1.2218e+08	22000		0.486364	96.6955	0.213636	0.195455	0.0863636	0.0363636	0.0818182	0	0	0.109091	0	0.0318182	0	0.05	0	0	0.0272727	0.104545	0.0227273	1.20455	0	0	0.136364	0	0	0	0	0.0227273	0	0	0
0512.V2	512	V2	0	0	white	0	TERM	I	1	NA	3	39	0	0		3.06433e+08	58244		0.16139	96.5833	0.0909965	0.339949	0.041206	0.152805	0.0429229	0	0.0274706	0.118467	0	0	0.020603	0	0.0137353	0	0.13907	0.0961472	0	1.51089	0.0171692	0	0.121901	0	0	0	0	0.0721104	0	0.0291876	0
0512.V3	512	V3	0	0	white	0	TERM	I	1	NA	3	39	0	0		2.85605e+08	72063		0.267821	89.8283	0.131829	0.419078	0.0471809	0.195662	0.0333042	0.0124891	0.645269	0.829829	0	0	0.0291412	0.566171	0.0624454	0	1.05463	0.846482	0	0.865909	0.235905	0.0222028	0.109626	0	0	0	0.00277535	0.249781	0	0.0763221	0.0138767
0514.V1	514	V1	0	0	white	0	TERM	IV-A	0	0	3	39	0	0	163089	252308	5118		11.8406	8.47987	18.0148	0.390778	31.5162	0.508011	4.37671	11.1176	0.468933	1.19187	5.15826	2.26651	0.332161	0.488472	0	0	0.234467	0	0.52755	0	0.332161	0.214928	0	0	0.293083	0	0	0	0.0586166	0	0
0514.V2	514	V2	0	0	white	0	TERM	I	0	0	3	39	0	0		9.02441e+07	44135		41.2779	50.1756	0.0362524	6.0043	0.0611759	1.05132	0	0	0	0	0	0	0	0	0	0	0	0	0	0.503002	0	0	0.113289	0	0	0	0.0679733	0.0090631	0.292285	0	0.178996
0514.V3	514	V3	0	0	white	0	TERM	I	0	0	3	39	0	0		1.06577e+08	50124		0.682308	66.2617	0.111723	22.6837	0.0877823	6.95874	0.0359109	0	0	0.00798021	0.0219456	0	0.00798021	0	0	0.00598516	0	0	0.00598516	0.977576	0.0119703	0	0.161599	0	0.00598516	0	0.0139654	0.00798021	1.85739	0	0.0239406
0516.V2	516	V2	1	0	black	0	TERM	I	0	0	2	40	0	0		243839998	51836		0.233429	98.501	0.111891	0.0443707	0.0405124	0.0964581	0.0405124	0.0347249	0.0192916	0.00964581	0	0	0.0154333	0	0	0	0.0154333	0.00578748	0.00578748	0	0	0.00385832	0.233429	0	0	0	0	0	0.210279	0	0.0173625
0516.V3	516	V3	1	0	black	0	TERM	I	0	0	2	40	0	0		1.17648e+08	62598		0.282757	97.7363	0.118215	0.0670948	0.0862647	0.0782773	0.0527173	0	0	0.14058	0	0.00319499	0.00638998	0	0.0143775	0.00798748	0.015975	0	0.00638998	0	0.0303524	0	0.258794	0	0	0	0	0	0.658168	0	0.0702898
0518.V1	518	V1	0	0	white	0	TERM	I	1	NA	3	41	0	0	570.646	1.34813e+08	56756		0.426387	94.427	0.13743	0.784058	0.0440482	0.399958	0.0510959	0.0299528	0	0.128621	0	0.0229051	0	0.0599056	0.0211431	0.0176193	0.0299528	0.0969061	0	0.236098	0	0.00528578	0.188526	0	0	0	0.0123335	0.00528578	0	0.10043	0.00704771
0518.V2	518	V2	0	0	white	0	TERM	I	1	NA	3	41	0	0		2.96843e+08	46992		0.206418	97.606	0.0468165	0.638407	0.0702247	0.0425604	0.0212802	0.0212802	0	0.0340483	0	0.00425604	0.0127681	0.0106401	0	0	0.0148962	0	0	0.208546	0	0	0.20429	0	0	0	0	0	0	0	0
0518.V3	518	V3	0	0	white	0	TERM	I	1	NA	3	41	0	0		1.13333e+08	61430		0.263715	93.6888	0.13023	0.838353	0.0765098	0.0813935	0.0358131	0.0260459	0	0.167671	0	0	0.00488361	0.0488361	0	0.00813935	0.0472082	0.0439525	0.00488361	0.488361	0.0276738	0	0.188833	0	0	0	0.00813935	0	0	0.109067	0.0162787
0520.V1	520	V1	1	0	black	0	TERM	IV-A	1	NA	3	38	0	0	10520.4	1.86087e+08	57252		30.1562	0.644519	18.5583	0.0995598	33.3071	0.321386	12.5603	0.682946	0.894292	0.17292	1.03752	0.0978132	0.759799	0.0331866	0.0174666	0.01048	0.0436666	0.0349333	0.14672	0	0	0.0227066	0	0	0	0	0	0.0122266	0	0	0
0520.V2	520	V2	1	0	black	0	TERM	IV-A	1	NA	3	38	0	0		1623150280	43423		33.7333	0.198052	16.5788	0.0460585	31.8909	0.0437556	12.7789	1.69035	0.624093	0.135873	0.458282	0.00690878	1.30115	0	0.00921171	0	0.0207263	0.0437556	0.204961	0	0.0299381	0.0253322	0	0	0	0	0	0	0	0	0
0520.V3	520	V3	1	0	black	0	TERM	IV-A	1	NA	3	38	0	0		4.38896e+08	69708		9.00184	0.374419	17.2993	0.0372984	52.1977	0.0889424	10.2972	3.00252	2.2666	0.205141	3.22488	0.0272566	0.992712	0.0286911	0.0702932	0.00286911	0.0444712	0.0502094	0.312733	0	0.0172147	0	0	0	0	0	0	0	0	0	0
0521.V1	521	V1	1	0	black	0	TERM	IV-B	1	NA	3	40	0	0	150224	5.11914e+08	46937		3.71775	0.492149	28.6853	0.0852206	0.066046	0.451669	0.0511324	6.47464	0.911861	2.30948	0	12.0332	1.33796	0.149136	14.8966	5.86744	0.368579	0.142745	0.225835	0	0	5.67782	0	0	0.441017	0	0	0	0	0	0
0521.V2	521	V2	1	0	black	0	TERM	V	1	NA	3	40	0	0		5.19509e+08	44861		22.144	0.309846	19.0611	0.0378948	14.3309	31.339	0.0312075	3.33029	0.347741	0.383407	0	0.178329	0.42353	0.2987	0.30093	0.537215	0.236285	0	0.0512695	0	0	0.131517	0	0	0.111455	0	0	0	0	0.577339	0.0534986
0521.V3	521	V3	1	0	black	0	TERM	III	1	NA	3	40	0	0		2.23946e+08	66294		74.2254	0.197605	0.870365	0.021118	1.76637	18.249	0.0181012	0.0678794	0.135759	0.159894	0	0.114641	0.0271518	0.0331855	0.0362024	0.0150843	0.141793	0.0316771	0.045253	0	0	0.0196096	0	0	0.0527951	0	0	0	0	0.0286602	0.176487
0522.V1	522	V1	0	0	white	0	TERM	I	1	NA	3	38	0	0	9761.14	2.831e+08	53669		0.30185	96.0946	0.0968902	0.0652146	0.0801207	0.10248	0.0372655	0.0354022	0	0.203097	0	0	0.00931637	0.0167695	0.0149062	0	0.106207	0.201233	0.00931637	0.393151	0.0149062	0	0.197507	0	0	0	0	0.00745309	0	1.34901	0.0260858
0522.V2	522	V2	0	0	white	0	TERM	I	1	NA	3	38	0	0		7.00194e+08	50213		0.238982	95.0491	0.0637285	0.0438134	0.0756776	0.0736861	0.0318643	0.0199152	0.0139406	0.117499	0	0	0	0.0677115	0.264872	0	0.00398303	0.0358473	0	0.344532	0.0278812	0.00597455	0.227033	0	0	0	0	0	0	1.09135	0.26288
0522.V3	522	V3	0	0	white	0	TERM	I	1	NA	3	38	0	0		2.04422e+08	62045		0.199855	92.9438	0.0693045	0.0499637	0.0322347	0.0918688	0.024176	0	0	0.396486	0	0	0	0.122492	0.528649	0	0.333629	0.354581	0	1.71166	0.0048352	0	0.20469	0	0	0	0	0	0	1.20396	0.112821
0523.V1	523	V1	1	0	black	0	TERM	V	0	1	3	38	0	0	141913	3.10943e+08	61689		0.442542	0.492795	0.123199	0.0583572	0.0842938	85.1627	0.0324207	0.0275576	0.290165	1.83339	0	0	0	2.2889	1.4411	0.00972621	0.431195	4.08339	0.0048631	0	0	0.00648414	0	0	0	0	0.0437679	0	0	0.09402	0
0523.V2	523	V2	1	0	black	0	TERM	V	0	1	3	38	0	0		3.38848e+08	44516		0.318986	0.384132	0.16174	0.0516668	0.0651451	73.2006	0.0314494	0.0202174	0.0539132	2.1408	0	0	0	0.172972	1.57247	0	0.698625	0.155	0	0	0	0	0	0	0	0	2.30704	0	0	0.150508	0.00898553
0523.V3	523	V3	1	0	black	0	TERM	V	0	1	3	38	0	0		1.08159e+08	48518		0.300919	0.329775	0.171071	0.0515273	0.0556494	63.0735	0.0432829	0.0288553	0	3.76149	0	0.00618327	0	0.0741993	0.482295	0.0144276	0.317408	0.0288553	0	0	0.0164887	0.00412218	0	0	0	0	2.50629	0	0.00618327	0.634816	0.0412218
0524.V1	524	V1	1	1	black	1	sPTB	IV-B	1	NA	2	25	1	1	2.45737e+06	2.62781e+08	48534		16.6193	0.813862	14.8535	0.115383	20.2806	0.220464	0.0206041	7.52874	6.06173	1.49586	1.31248	3.6119	6.73548	0.0988997	4.98826	3.0288	0.280216	0.070054	0.589278	0	0	0.0927185	0	0	1.98006	0	0.0164833	0.0123625	0	0	0
0524.V2	524	V2	1	1	black	1	sPTB	IV-B	1	NA	2	25	1	1		581016971	43423		11.0241	0.363862	6.29851	0.0575732	30.9007	0.103632	0.0345439	4.53677	6.19948	1.83083	1.04553	11.6091	4.15448	0.898142	2.55855	1.46466	0.481312	0.0483615	0.900444	0	0	0.195749	0	0	2.82339	0	0	0	0	0	0
0526.V1	526	V1	1	0	black	0	TERM	I	0	0	3	41	0	0	13430.2	174523331	46763		0.624425	97.4039	0.277998	0.183906	0.121891	0.284413	0.0513226	0.0427689	0	0.00855377	0	0.0213844	0.019246	0	0.0213844	0.0106922	0.0128307	0	0	0.0171075	0	0	0.237367	0	0	0	0	0	0	0	0.0106922
0526.V2	526	V2	1	0	black	0	TERM	I	0	0	3	41	0	0		4.83349e+08	55859		0.196924	99.0351	0.109204	0.0519164	0.0447555	0.0930915	0.0447555	0.0196924	0	0	0	0	0	0	0	0	0	0	0	0	0	0	0.234519	0	0	0	0	0	0.00537067	0	0.0179022
0526.V3	526	V3	1	0	black	0	TERM	I	0	0	3	41	0	0		1.53164e+08	64818		0.236046	98.6238	0.0555401	0.0323984	0.0447407	0.035484	0.0154278	0.00771391	0	0.109537	0	0	0.00771391	0.00925669	0.0185134	0	0.0123423	0.0370268	0	0	0.0154278	0	0.286957	0	0	0	0	0	0.013885	0	0.0601685
0527.V1	527	V1	0	0	white	0	TERM	V	0	0	3	38	0	0	9828.22	3.06706e+07	43707		0.604022	0.846546	0.192189	0.180749	0.14643	81.4583	0.0480472	0.0457593	0	1.70911	0	0.0205917	0.0183037	1.46201	0.173885	0.0160157	1.70453	2.38177	0.0114398	0	0.867138	0.00457593	0	0	0.0137278	0	0	1.20347	0	0.203629	0.34777
0527.V2	527	V2	0	0	white	0	TERM	V	0	0	3	38	0	0		5.05017e+07	40687		0.326886	0.494015	0.159756	0.0516135	0.0909381	94.0005	0.0196623	0.0319512	0	0.351464	0	0	0.0172045	0.113058	0.034409	0	0.356379	0.717674	0	0	0.0393246	0.00983115	0	0	0	0	0	0.737336	0	0.208912	0.297392
0527.V3	527	V3	0	0	white	0	TERM	V	0	0	3	38	0	0		7.34679e+06	23171		0.617151	1.32062	0.198524	0.138104	0.168314	76.8763	0.0474731	0	0	1.73493	0	0	0	0.397048	0.142419	0	1.43283	2.47292	0	0	0.116525	0	0	0	0	0	0	3.08144	0	0.690518	0.379785
0528.V1	528	V1	0	0	white	0	TERM	IV-B	0	0	3	39	0	0	5183.21	6.42481e+07	49696		0.478912	1.00813	39.3452	0.104636	0.0764649	0.330006	5.88176	0	0.0120734	3.82928	0.0140856	21.054	0	1.85528	17.4058	0.0140856	0	0	1.70839	0	0	0.0060367	0	0	0.0301835	0	0.426594	0.0160979	0	0	0.0140856
0528.V2	528	V2	0	0	white	0	TERM	IV-B	0	0	3	39	0	0		5.62213e+08	42110		0.230349	0.18048	43.2914	0.0403705	0.0308715	0.0427452	22.3914	0	0	1.01401	0	18.0575	0	1.70268	4.32201	0.00949893	0	0.0308715	1.55782	0	0	0.18048	0	0.280218	0	0	0.0237473	0	0	0	0.0189979
0528.V3	528	V3	0	0	white	0	TERM	IV-B	0	0	3	39	0	0		1.14957e+08	57531		0.298969	0.457145	50.79	0.0330257	0.0956006	0.0747423	13.6744	0	0	0.617059	0.00869097	17.7018	0	2.09974	4.85304	0	0.00869097	0	2.6577	0	0.0260729	0.0469312	0	0	0	0	0	0	0.00869097	0	0
0529.V1	529	V1	0	0	white	0	TERM	V	0	0	3	38	0	0	15411.8	2.26404e+08	60608		0.366288	0.707827	0.186444	0.100647	0.128696	97.8089	0.0428986	0.0346489	0.00494984	0.0511484	0	0.00989968	0.0164995	0.0214493	0	0.0115496	0.0659979	0.0956969	0.00659979	0.0214493	0	0	0	0	0	0	0.00659979	0.00989968	0	0	0.0560982
0529.V2	529	V2	0	0	white	0	TERM	V	0	0	3	38	0	0		1.65245e+08	59611		0.129171	0.186207	0.0436161	0.0251631	0.0201305	72.4044	0.0150979	0.00503263	0	0.0687793	0	0	0	0	0	0	0.077167	0.134203	0	0	0	0	0	0	0	0	0	0	0	0	0.129171
0529.V3	529	V3	0	0	white	0	TERM	V	0	0	3	38	0	0		6.86767e+07	51365		0.183004	0.24141	0.077874	0.0622992	0.0369902	96.2231	0.0233622	0	0	0.225835	0	0	0	0	0	0	0.126545	0.169376	0	0	0	0	0	0	0	0	0	0	0	0	1.01626
0532.V1	532	V1	1	0	black	0	TERM	I	0	0	3	39	0	0	14299.3	1.65658e+08	58763		0.922349	92.8271	2.20036	0.0578595	0.040842	0.0850876	0.040842	0.0459473	0.0102105	0.0731753	0.020421	0.452666	0.0765788	0	0	0.013614	0	0	0.00850876	0.740262	0	0.00510525	0.23314	0	0.250157	0	0	0	0	0	0.134438
0532.V2	532	V2	1	0	black	0	TERM	I	0	0	3	39	0	0		3.45387e+08	46977		0.225642	97.6499	0.110692	0.042574	0.0361879	0.042574	0.0319305	0.0127722	0.0127722	0.117079	0	0	0.0063861	0.0106435	0.0894055	0.0063861	0.0468314	0	0	0.266088	0	0	0.266088	0	0	0	0	0	0	0.0319305	0.351236
0532.V3	532	V3	1	0	black	0	TERM	I	0	0	3	39	0	0		1.63217e+08	74813		0.195153	98.0364	0.0975766	0.0614866	0.0802	0.0548033	0.0253967	0	0.00267333	0.15238	0.00935666	0	0	0.0614866	0.0347533	0.00802	0.0548033	0.0133667	0.00802	0.34085	0.0253967	0	0.23659	0	0.0147033	0	0	0	0	0.01604	0.0574766
0533.V1	533	V1	1	0	black	0	TERM	IV-B	0	0	3	39	0	0	153834	1.3588e+08	50419		47.2639	0.442294	24.4908	10.0101	0.0476011	6.00766	5.93229	1.17614	0.0099169	0.111069	1.66406	0.45221	0.942105	0	0.0694183	0.0119003	0.0218172	0.0614848	0.329241	0.43436	0	0.212222	0	0	0	0	0	0	0.00793352	0	0.0218172
0533.V2	533	V2	1	0	black	0	TERM	IV-B	0	0	3	39	0	0		6.0534e+08	45914		30.6094	0.115433	38.2345	0.0326698	0.0435597	0.0522716	13.0396	1.47885	1.03454	1.26323	4.59773	0.178595	4.1752	0.0326698	0.0522716	0	0.0696955	0.0130679	0.278782	0	0	2.19323	0	0	0.0217798	0	0	0	0.0653395	0	0
0533.V3	533	V3	1	0	black	0	TERM	IV-B	0	0	3	39	0	0		6.75493e+07	55146		33.6996	0.246618	41.4463	0.0507743	0.0670946	0.034454	10.0787	3.90781	2.79803	0.51681	1.01005	0.212164	1.4779	0	0	0	0.17771	0	1.66105	0.0308273	0.0145069	1.4652	0	0	0.0779748	0	0	0	0.0489609	0	0.0235738
0536.V1	536	V1	1	0	black	0	TERM	IV-A	0	0	3	38	0	0	62242.6	2.86496e+08	55269		26.8125	0.282256	8.08772	0.0361867	30.0783	0.0886573	8.97972	5.4479	2.45345	0.260544	4.06919	0.16284	0.484901	0.086848	0	10.3801	0.126653	0	0.929997	0	0	0.412528	0	0	0.05428	0	0	0	0	0	0
0536.V2	536	V2	1	0	black	0	TERM	IV-B	0	0	3	38	0	0		1.33048e+08	45445		50.0957	0.418088	3.44812	0.0264055	3.12686	0.085818	4.14127	10.362	1.39069	2.05963	11.5348	2.07063	0.231049	0.0462097	0	1.71636	0.154032	0	1.72076	0	0	4.15007	0	0	0.594125	0	0	0	0.00660139	0	0.0176037
0536.V3	536	V3	1	0	black	0	TERM	IV-A	0	0	3	38	0	0		4.95538e+08	66393		14.7546	0.250026	14.0436	0.0225927	28.4006	0.0301237	3.27896	4.78966	1.23658	0.61151	12.9065	0.111458	0.11447	0.188273	0	14.9489	0.150618	0	2.0454	0	0.0346422	1.4851	0	0	0.159655	0	0	0	0	0	0.0256051
0537.V1	537	V1	1	0	black	0	TERM	III	1	NA	3	39	0	0	6078.19	8.23308e+07	48115		64.9195	0.683778	0.234854	32.8712	0.118466	0.255638	0.0519588	0.029097	0.0207835	0.124701	0.0270186	0	0.0228619	0.035332	0.0394887	0.0207835	0.0332537	0.035332	0	0	0.0103918	0.00623506	0	0	0	0	0	0	0	0.0394887	0.0436454
0537.V2	537	V2	1	0	black	0	TERM	II	1	NA	3	39	0	0		1.57596e+08	48440		47.661	0.204377	0.0619323	50.2973	0.0247729	0.0289017	0.0185797	0.00619323	0	0.42114	0	0	0	0.0392238	0.181668	0	0.14038	0.105285	0	0	0	0	0	0	0.00412882	0	0	0	0	0.0557391	0.0516102
0537.V3	537	V3	1	0	black	0	TERM	II	1	NA	3	39	0	0		9.48779e+07	63405		41.7869	0.408485	0.123019	54.9405	0.137213	0.067818	0.0457377	0.0378519	0	0.624556	0	0	0	0.0299661	0.264963	0.00788581	0.203454	0.0757038	0	0	0.0283889	0	0	0	0	0	0	0	0	0.0599322	0.0552007
0538.V1	538	V1	0	1	white	1	sPTB	I	1	NA	3	29	1	1	344.467	2.09679e+08	66658		0.336044	81.5536	0.162021	0.0675088	0.102013	0.174023	0.0510066	0.0285037	0.0210027	0.0225029	0.00600078	0.00900117	0.00300039	0	0	0.00750098	0.015002	0.0105014	0	0.0165021	0	0	0.280536	0	0	16.9762	0	0.00900117	0	0	0
0538.V2	538	V2	0	1	white	1	sPTB	I	1	NA	3	29	1	1		2.70859e+08	52474		0.221062	87.3194	0.0895682	0.0209628	0.0705111	0.0724168	0.0438312	0.0190571	0	0.00952853	0	0	0	0	0	0	0	0	0	0	0	0	0.274422	0.00762282	0	11.7315	0.0114342	0	0	0	0
0538.V3	538	V3	0	1	white	1	sPTB	I	1	NA	3	29	1	1		2.52996e+08	65408		0.145242	82.8981	0.0458659	0.0382216	0.0259907	0.0321062	0.0259907	0.00305773	0	0.0214041	0	0.00764432	0	0	0	0.00764432	0	0.00611546	0	0.0305773	0	0	0.246147	0	0	16.1616	0	0	0	0	0.00764432
0539.V1	539	V1	0	0	white	0	TERM	I	0	0	3	40	0	0	21228.7	209051000	57836		0.354451	94.1334	0.0950965	0.0570579	0.0501418	0.0726191	0.0121032	0.0121032	0.0207483	0.210941	0	0.00691611	0	0.183277	0	0	0.259354	0.366554	0	0.88872	0.0466837	0.00518708	0.240335	0	0	0	0	0	0	0.276644	0
0539.V2	539	V2	0	0	white	0	TERM	I	0	0	3	40	0	0		4.93412e+08	53263		0.23093	91.0426	0.0713441	0.0300396	0.0300396	0.0431819	0.0337946	0.0112649	0.00563243	0.888046	0	0	0	1.24664	0	0.00563243	0.707808	0.354843	0.00563243	1.3086	0.0844864	0	0.2084	0	0	0	0	0	0	0.225297	0
0539.V3	539	V3	0	0	white	0	TERM	I	0	0	3	40	0	0		6.51974e+07	56739		0.359541	90.6889	0.0951726	0.0528737	0.121609	0.0863604	0.0493488	0.0105747	0	0.223832	0	0	0	0.140996	0	0.0140996	0.368353	0.262606	0.00528737	4.42024	0.0528737	0	0.236169	0	0	0	0	0	0	0.296093	0.0105747
0541.V1	541	V1	0	0	white	0	TERM	I	1	NA	3	38	0	0	11253.6	2.61884e+08	61349		0.392834	85.9933	0.118991	0.332524	0.102691	0.221683	0.0358604	0.00978011	0.0195602	0.0326004	0	0.0211902	0.00489006	0	0	0.0179302	0.0163002	0	0	0.198862	0	0.00489006	0.176042	0.0130401	0	0	0	0	0	0	0
0541.V2	541	V2	0	0	white	0	TERM	I	1	NA	3	38	0	0		3.15828e+08	55377		0.184192	84.7211	0.0577857	0.783719	0.0451451	0.0343103	0.0361161	0.018058	0.0108348	0.265453	0	0	0.00902902	0	0.0216696	0.00541741	0.191415	0.570634	0	0.46048	0	0.00541741	0.140853	0	0	0	0	0	0	0	0.0126406
0541.V3	541	V3	0	0	white	0	TERM	I	1	NA	3	38	0	0		1.17836e+08	56450		0.260407	83.729	0.10806	0.249779	0.0938884	0.0265722	0.0301151	0.0265722	0.0106289	0.088574	0	0	0	0	0	0.0088574	0.0460585	0.212578	0.00531444	0.34721	0.0194863	0	0.180691	0	0	0	0	0	0	0	0
0542.V1	542	V1	1	0	black	0	TERM	III	0	0	3	39	0	0	5979.29	6.09672e+08	75338		97.7528	0.269452	0.151318	0.0530941	0.026547	0.0623855	0.0238923	0.026547	0.0185829	0.248215	0	0.0106188	0	0.11017	0.00796411	0.00530941	0.144681	0.343784	0	0	0	0	0	0	0	0	0	0.149991	0	0	0.0743317
0542.V2	542	V2	1	0	black	0	TERM	III	0	0	3	39	0	0		1.78602e+08	60178		96.6666	0.157865	0.217688	0.0382199	0.0332347	0.0415434	0.0132939	0.0249261	0.0249261	0.451992	0	0.0216026	0.0265878	0.370567	0.0132939	0.00830868	0.230981	0.410449	0.00664695	0	0	0.00332347	0	0	0	0	0	0.0797634	0	0.255907	0.119645
0542.V3	542	V3	1	0	black	0	TERM	III	0	0	3	39	0	0		9.4317e+07	73229		95.3256	0.0846659	0.202106	0.0286772	0.0382362	0.025946	0.0150214	0.0191181	0	0.615876	0	0.0122902	0	0.232148	0	0	0.441082	0.858949	0.0191181	0	0	0	0	0	0.00955905	0	0	0.208934	0	0.140655	0.106515
0543.V1	543	V1	1	0	black	0	TERM	IV-A	0	1	3	38	0	0	15969.3	2.61181e+08	51750		2.6087	0.278261	22.8928	0.057971	34.0483	0.100483	8.28019	3.6058	4.90628	0.676329	1.84734	2.01739	0.964251	0	0	13.5884	0	0.0154589	1.69275	0	0	0.152657	0	0	0.154589	0	0	0	0	0	0
0543.V2	543	V2	1	0	black	0	TERM	IV-A	0	1	3	38	0	0		3.49769e+08	48235		3.74832	0.296465	18.8183	0.0476832	38.8971	0.101586	15.9034	3.05587	4.07381	0.269514	0.812688	0.172074	1.61086	0	0	9.83518	0.0165855	0	0.493418	0	0	0.0767078	0	0	0.0497564	0	0	0	0	0	0.00829273
0543.V3	543	V3	1	0	black	0	TERM	IV-A	0	1	3	38	0	0		3.61824e+08	56536		2.84597	0.376751	19.538	0.0318381	46.8622	0.0707514	13.7505	1.92444	5.83168	0.3343	1.95981	0.182185	0.428046	0	0	3.05646	0.0601387	0	0.907386	0	0.0353757	0.113202	0	0	0.134428	0	0	0	0	0	0.0141503
0544.V1	544	V1	0	0	white	0	TERM	I	1	NA	3	40	0	0	6279.97	2.76492e+08	56891		0.275966	98.7063	0.130073	0.0474592	0.0878874	0.101949	0.0386704	0.028124	0.00878874	0	0.021093	0	0	0	0	0.0123042	0.00527324	0	0.0105465	0.0808564	0	0	0.253116	0	0	0	0	0.00703099	0	0	0.0175775
0544.V2	544	V2	0	0	white	0	TERM	I	1	NA	3	40	0	0		2.04863e+08	45915		0.167701	99.0896	0.0392029	0	0.0217794	0.0435587	0.0174235	0	0	0.0108897	0	0	0	0	0	0	0.0152456	0	0	0.198192	0	0	0.241751	0	0	0	0	0	0	0	0
0544.V3	544	V3	0	0	white	0	TERM	I	1	NA	3	40	0	0		122432602	55273		0.233387	98.7372	0.110361	0	0.103124	0.0777957	0.0398024	0.0307564	0	0.0289472	0.0144736	0.0144736	0	0.0054276	0.0126644	0.0054276	0.0036184	0.0108552	0.00723681	0.106743	0.0289472	0	0.284045	0	0	0	0.00904601	0	0	0	0
0545.V1	545	V1	1	0	black	0	TERM	IV-B	0	0	3	40	0	0	9722.33	2.24877e+08	45687		0.43995	0.706984	32.97	0.100685	0.151028	0.291111	26.5896	12.0165	0.737628	0.474971	16.1271	0.0153216	5.9054	0.457461	0.0196993	0.0175105	0.153216	0.0196993	0.131328	0	0.010944	1.34174	0	0	0	0	0	0.0218881	0	0	0
0545.V2	545	V2	1	0	black	0	TERM	IV-B	0	0	3	40	0	0		3.75033e+08	44669		31.2678	0.402964	21.8765	0.0313416	0.575343	0.132083	7.77049	4.94974	19.5482	0.976068	7.43245	0.00895476	0.387293	0	0	0.00671607	0.199243	0	0.933533	0	0	1.13502	0	0	0.299984	0	0	0	0	0	0
0545.V3	545	V3	1	0	black	0	TERM	IV-A	0	0	3	40	0	0		504408570	62604		19.74	0.134177	12.2804	0.0175708	58.6576	0.0287522	3.05252	0.988755	2.47269	0.359402	0.423296	0.00638937	0.442464	0	0	0.440866	0	0.00319468	0.0814644	0	0.0207654	0.110217	0	0	0	0	0	0	0	0	0.00319468
0546.V1	546	V1	0	0	white	0	TERM	I	0	0	3	38	0	0	11850.8	2.7279e+08	65479		0.251989	97.2312	0.222972	0.325295	0.036653	0.0626155	0.0488706	0.0167993	0	0.0565067	0.0152721	0.00916324	0.00916324	0.0152721	0	0	0.0458162	0.0137449	0	0.610883	0	0.0106905	0.244353	0.0122177	0	0	0	0	0.0137449	0	0.203119
0546.V2	546	V2	0	0	white	0	TERM	I	0	0	3	38	0	0		3.00506e+08	55604		0.197827	96.4013	0.0701388	1.58981	0.053953	0.0431624	0.025178	0.0197827	0.0107906	0	0	0	0	0	0	0.00899216	0	0	0.00719373	0.66542	0	0	0.242788	0	0	0	0	0	0.463995	0	0.00899216
0546.V3	546	V3	0	0	white	0	TERM	I	0	0	3	38	0	0		1012886218	53689		2.40086	89.9179	3.36568	1.56457	0.0726406	0.0465645	0.0428393	0.0130381	0	0.0242135	0	0	0	0	0	0.00931289	0	0.0186258	0	0.87355	0.0279387	0	0.214197	0	0	0	0	0	0.672391	0	0.0782283
0547.V1	547	V1	0	0	white	0	TERM	III	0	0	3	40	0	0	9084.96	1.23284e+08	53971		84.6992	0.707788	0.231606	0.101907	0.105612	13.5276	0.0426155	0.0500269	0.0148228	0.0815253	0.0333512	0.0277927	0	0.00926423	0	0.0129699	0.0407626	0.0518797	0.00741139	0	0.0148228	0.00926423	0	0	0	0	0	0	0	0.0389098	0.0148228
0547.V2	547	V2	0	0	white	0	TERM	V	0	0	3	40	0	0		1.01393e+08	47588		57.6238	0.266874	3.88543	0.0987644	1.65798	28.9695	0.443389	0.65983	0.493822	0.590485	0.016811	1.43313	0.0210137	0.0525343	0.0294192	0.0924603	0.384551	0.479112	0.0693452	0	0	0.355132	0	0	0.115575	0	0	0.0189123	0	0.0945617	0.10717
0547.V3	547	V3	0	0	white	0	TERM	III	0	0	3	40	0	0		4.41992e+07	47677		81.6264	0.222329	0.0692158	0.09858	0.079703	17.5179	0.0314617	0.0209745	0	0.0692158	0	0	0	0	0	0	0.0335592	0.0167796	0.0125847	0	0.0293643	0	0	0	0	0	0	0	0	0.0251694	0
0549.V1	549	V1	1	1	black	1	sPTB	IV-A	1	NA	2	25	1	1	14286.8	6.54807e+08	55732		0.532907	0.382186	5.42238	0.0520347	34.9404	0.0628005	4.29915	2.64839	15.8132	0.977894	0.0251202	15.4382	0.0376803	0	0	2.47434	0.497021	0.0861265	1.01916	0	0	3.12567	0	0	0.143544	0	0	0.0125601	0	0	0
0549.V2	549	V2	1	1	black	1	sPTB	IV-A	1	NA	2	25	1	1		5.8649e+07	46058		3.34361	0.538452	21.8268	0.262712	15.6325	2.00617	7.56003	7.2539	4.5573	2.39915	0.0217118	10.1937	0.0825047	0.0303965	0.0173694	0.358244	1.38521	1.77819	0.466803	0	0.0086847	4.173	0	0.0325676	1.68917	0	0.0108559	0.0564506	0.0108559	0	0.0282253
0550.V1	550	V1	0	0	white	0	TERM	V	0	0	3	39	0	0	14019.7	6.36194e+07	48332		0.42415	0.177936	0.136555	0.0868989	0.0724158	68.435	0.0434495	0.0289663	0	0.0848299	0	0.0103451	0	0	0.0682777	0	0.0351734	0.0413805	0	0	8.38575	0.00620707	0	1.69867	0	0	0.0558636	16.6308	0	0.0268973	0
0550.V2	550	V2	0	0	white	0	TERM	V	0	0	3	39	0	0		5.52719e+07	58505		0.846082	26.8661	1.22554	0.336723	0.8495	27.6182	0.340142	0.36749	0.210238	0.254679	0.0273481	0.432442	0.00854628	0.0256388	0.0239296	0.0444406	0.102555	0.270062	0.0273481	0.256388	8.28818	0.234168	0.0427314	9.45389	0.066661	0	0.1846	17.1387	0	0.111102	0.0188018
0550.V3	550	V3	0	0	white	0	TERM	V	0	0	3	39	0	0		5.83482e+07	57504		0.198247	0.163467	0.0313022	0.0226071	0.0469533	48.221	0.0104341	0	0.0208681	0.714733	0	0	0	0.0556483	0.0591263	0	0.206942	0.775598	0.00347802	0	1.88509	0	0	23.2158	0.0156511	0	2.01899	19.7517	0	0.391277	0.00695604
0551.V1	551	V1	0	0	white	0	TERM	II	0	0	3	38	0	0	9847.68	5.44384e+07	48485		0.367124	0.538311	0.187687	93.3938	0.101062	0.253687	0.0494998	0.0329999	0	0.400124	0	0.00824997	0	0.138187	0	0.0144375	0.142312	0.103125	0	3.78055	0	0.00824997	0	0	0	0	0	0.0226874	0	0.0164999	0
0551.V2	551	V2	0	0	white	0	TERM	II	0	0	3	38	0	0		1.57988e+07	32549		0.61753	10.2399	0.310301	44.0198	0.0614458	18.6918	0.0522289	0.0706627	0	4.51012	0	0	0	3.80964	0.10753	0	2.54693	1.86488	0.00921687	0.470061	0.162831	0.0153615	0	0.129036	0	0	0.135181	1.91097	0	0.18741	0.0645181
0551.V3	551	V3	0	0	white	0	TERM	II	0	0	3	38	0	0		9.44221e+07	65911		0.294336	0.273096	0.0788943	85.3075	0.0333783	0.0834459	0.022758	0.0197236	0	0.262475	0	0	0	0	0.0121376	0	0.0895146	0.0515847	0	2.60199	0	0.00455159	0	0.00758599	0	0	0.0106204	10.3883	0	0.223028	0.00910318
0552.V1	552	V1	0	0	white	0	TERM	V	0	0	3	38	0	0	24851.8	115434868	36582		0.533049	1.93264	0.235088	0.0929419	0.112077	95.3939	0.079274	0.0574053	0.0109343	0.117544	0	0.0410038	0.0136679	0	0	0	0.0710732	0.10661	0	0	0	0.0218687	0	0.0136679	0	0.112077	0.549451	0	0	0	0.0136679
0552.V2	552	V2	0	0	white	0	TERM	V	0	0	3	38	0	0		6.92699e+08	48060		0.549313	1.15273	0.0769871	0.516022	0.0478568	96.7582	0.0353725	0.0291303	0	0.101956	0	0.0104037	0.0208073	0.0665834	0	0	0.0374532	0.0582605	0	0.0166459	0.0187266	0.00832293	0	0.0228881	0.00832293	0	0.120682	0.0728256	0	0	0
0552.V3	552	V3	0	0	white	0	TERM	V	0	0	3	38	0	0		119930136	62646		0.290521	0.807713	0.105354	0.10695	0.0638508	94.9031	0.0303292	0.0303292	0	0.280944	0.0111739	0	0	0.0430993	0.166012	0	0.118124	0.0670434	0.00319254	0	0	0	0	0	0	0.035118	1.84529	0.017559	0.00319254	0.0494844	0.0877949
0553.V1	553	V1	0	0	white	0	TERM	V	0	0	3	39	0	0	31910	2.14928e+08	57391		0.292729	0.184698	0.125455	0.0418184	0.113258	92.9763	0.0296214	0	0	0.0731822	0	0	0	0.0696973	0	0	0.167274	0.0888641	0	0	0	0	0	0	0	0	4.92934	0	0	0	0.0505306
0553.V2	553	V2	0	0	white	0	TERM	V	0	0	3	39	0	0		1.12979e+08	53628		0.656374	6.09943	0.691803	0.982696	0.108152	50.2648	0.0466174	0.0820467	0.0410233	0.359887	0	0.0205117	0.037294	0.516521	0.152905	0.00559409	0.46058	0.205117	0.0205117	0.0298352	0.0223764	0	0	0	0.0316999	0	36.4753	0.018647	0	0	0.0242411
0553.V3	553	V3	0	0	white	0	TERM	V	0	0	3	39	0	0		3.46741e+08	53052		0.273317	0.211114	0.0584332	0.0584332	0.0263892	56.9479	0.0131946	0.0169645	0	0.00753977	0	0.00565483	0.00942472	0	0	0.00565483	0	0	0	0	0	0	0	0	0.00376989	0	33.1844	0	0	0	0.00753977
0554.V1	554	V1	0	0	white	0	TERM	I	0	0	3	39	0	0	5742.62	2.5291e+08	50689		0.337351	97.2854	0.149934	0.635246	0.0651029	0.181499	0.0256466	0.0276194	0	0	0	0.0118369	0.0118369	0	0.0197281	0.00789126	0	0	0	0.893685	0.0157825	0	0.128233	0	0	0	0	0	0.104559	0	0
0554.V2	554	V2	0	0	white	0	TERM	I	0	0	3	39	0	0		2.27631e+07	66068		1.60441	66.7282	0.346613	10.8752	0.0469214	0.187685	0.0454078	0.0438942	0.00908155	7.63002	0.00454078	0.00605437	0.0181631	0.0469214	0.60695	0	0.0302718	0.531271	0	1.26234	0.0105951	0	0.124115	0	0	0	0.0105951	0.00908155	0.385966	0	1.6922
0554.V3	554	V3	0	0	white	0	TERM	I	0	0	3	39	0	0		3.21387e+07	60385		0.207005	95.0236	0.0579614	0.972096	0.0347768	0.0264966	0.0198725	0.0215285	0	0.380889	0	0	0	0	0.0629295	0	0	0.0248406	0	0.702161	0.0165604	0.0115923	0.23847	0	0	0	0.0082802	0.00496812	0.198725	0	1.22713
0555.V1	555	V1	1	0	black	0	TERM	I	1	NA	3	39	0	0	4926.3	8.07491e+07	48753		0.410231	94.8619	0.182553	2.65625	0.0943532	0.0840974	0.0287162	0.0164092	0	0.133325	0	0.0164092	0	0.0964043	0.0676881	0	0.174348	0.0287162	0.00410231	0.356901	0.0164092	0.00820462	0.0492277	0	0.00410231	0	0	0.0225627	0	0	0.0451254
0555.V2	555	V2	1	0	black	0	TERM	I	1	NA	3	39	0	0		7.05587e+07	51893		0.996281	90.8273	0.693735	5.26083	0.0173434	1.09841	0.0423949	0.0481761	0.0192704	0.10406	0.0154163	0.0154163	0.0134893	0.0578113	0.0134893	0.0385408	0.0366138	0.0308327	0.0154163	0.369992	0	0.00770817	0.0346868	0	0.00385408	0	0	0.0115623	0	0.0154163	0.0154163
0555.V3	555	V3	1	0	black	0	TERM	I	1	NA	3	39	0	0		3.35348e+07	53494		0.428085	91.7879	0.0822522	5.74457	0.0448648	0.0990765	0.0486036	0.0205631	0.0130856	0.108423	0	0	0.00747747	0	0.00747747	0	0.0392567	0.0635585	0	0.658018	0	0	0.0448648	0	0	0	0.00747747	0	0	0	0.145811
0557.V1	557	V1	1	0	black	0	TERM	III	1	NA	3	38	0	0	51820.2	9.21961e+07	55765		73.2054	0.281539	0.261813	24.501	0.147046	0.0197256	0.0663499	0.0573837	0.0215189	0.00717296	0.0125527	0	0.0107594	0	0.0107594	0.0340716	0	0	0.0233121	1.29651	0	0	0	0	0.00358648	0	0	0	0	0	0
0557.V2	557	V2	1	0	black	0	TERM	II	1	NA	3	38	0	0		2.42051e+08	48580		22.3096	0.543434	3.17826	65.0865	0.0679292	5.55167	0.0638123	0.0555784	0.0123508	0.343763	0.0349938	0.0164677	0.0123508	0.0473446	0	0.02676	0.0885138	0.255249	0	1.94936	0	0	0	0	0.00411692	0	0.0185261	0	0	0.0226431	0.0144092
0557.V3	557	V3	1	0	black	0	TERM	II	1	NA	3	38	0	0		1.50508e+08	60465		58.9233	0.319193	0.054577	37.5143	0.0463078	0.0578847	0.0264616	0	0.00826925	0	0	0.00496155	0	0	0	0	0	0	0	2.99347	0	0	0	0	0	0	0.0099231	0.0198462	0	0	0
0558.V1	558	V1	0	0	white	0	TERM	I	1	NA	3	41	0	0	5881.69	1.03655e+08	62125		1.71751	95.2934	0.152918	0.357344	0.0692153	0.109457	0.0466801	0.0370221	0.00965795	0.0482897	0.0160966	0	0.00965795	0	0	0.0144869	0.00965795	0.0177062	0.00804829	1.59517	0	0.0144869	0.180282	0	0.00643863	0	0	0	0	0	0.00965795
0558.V2	558	V2	0	0	white	0	TERM	I	1	NA	3	41	0	0		446634836	37006		0.802573	87.4723	0.31076	3.88856	0.129709	1.7916	0.0297249	0.0216181	0	0.413446	0	0.0243204	0	0.337783	0.00540453	0	0.243204	0.254013	0	1.29168	0.248608	0.0108091	0.116197	0.362103	0	0	0.0351294	0.494514	0	0.0432362	0.0297249
0558.V3	558	V3	0	0	white	0	TERM	I	1	NA	3	41	0	0		1.73071e+08	71199		2.52953	94.3019	0.0786528	0.417141	0.0252813	0.106743	0.0252813	0.0154497	0	0.0421354	0	0	0	0	0	0	0	0.00842708	0	2.1166	0	0	0.139047	0.0126406	0	0	0.00842708	0.0140451	0	0.00842708	0.00702257
0559.V1	559	V1	0	0	white	0	TERM	IV-B	1	NA	3	39	0	0	6723.06	2375349935	46428		1.42371	0.346773	19.1221	0.148617	0.112001	0.0667701	21.444	15.9063	0.114155	0.702162	15.4476	0.997243	1.75541	10.6918	0	0.00861549	0	0	4.24098	0	0	6.7567	0	0	0.0387697	0	0	0	0.00861549	0	0
0559.V2	559	V2	0	0	white	0	TERM	IV-B	1	NA	3	39	0	0		1.63583e+08	51741		1.95783	1.29298	28.1421	0.0657119	0.0270578	0.139155	25.2798	16.2192	0	0.293771	9.28664	1.49785	3.23341	9.0006	0	0	0.00773081	0.032856	1.1287	0.0154616	0	0.871649	0	0	0	0	0	0	0	0	0
0559.V3	559	V3	0	0	white	0	TERM	IV-B	1	NA	3	39	0	0		3.02692e+08	59963		1.73107	0.246819	34.7531	0.110068	0.0316862	0.0883878	17.9894	15.1277	0	0.608709	20.2091	0.928906	1.08233	1.50593	0	0	0	0	1.52427	0.0100062	0	3.47381	0	0	0.0133416	0	0.016677	0.0100062	0	0	0
0560.V1	560	V1	0	0	white	0	TERM	III	0	0	3	39	0	0	7891.72	9.87085e+07	60988		76.679	0.257428	0.152489	21.9945	0.0360727	0.0262347	0.0377123	0.024595	0.004919	0.054109	0	0	0.00819833	0.019676	0	0	0.0213157	0.0524693	0	0	0	0.004919	0	0	0	0	0.014757	0	0	0	0.0229553
0560.V2	560	V2	0	0	white	0	TERM	III	0	0	3	39	0	0		5.94033e+07	62289		60.6608	1.39672	0.229575	36.7689	0.0128434	0.118801	0.0240813	0.00963252	0.0224759	0.11559	0	0	0	0	0	0.0080271	0.0449518	0.122012	0	0.00963252	0.0080271	0	0	0	0	0	0.0112379	0	0	0.0144488	0.0256867
0560.V3	560	V3	0	0	white	0	TERM	II	0	0	3	39	0	0		6.63079e+07	65900		53.8832	0.324734	0.0986343	45.2291	0.016692	0.0652504	0.0273141	0.0257967	0	0.016692	0	0	0	0	0	0	0.0030349	0.0485584	0.0030349	0.00758725	0	0	0	0.00758725	0	0	0.0151745	0	0	0	0.0257967
0561.V1	561	V1	0	0	white	0	TERM	I	1	NA	3	39	0	0	3553.06	1.6803e+08	61237		0.37559	79.5646	0.086549	0.066953	0.062054	0.03266	0.024495	0.03266	0	0.142071	0.013064	0	0	0	0	0	0.112677	0.102879	0	0.357627	0.021229	0.009798	18.3729	0	0	0	0	0	0	0.031027	0.004899
0561.V2	561	V2	0	0	white	0	TERM	I	1	NA	3	39	0	0		1.44425e+08	51504		0.318422	76.6445	0.417443	0.590245	0.029124	0.0931966	0.0271824	0.0388319	0	0.446567	0	0	0.0116496	0.0271824	0.0427151	0.00970798	0.41356	1.10477	0	0.444626	0.0155328	0.00582479	16.9268	0	0	0	0.00776639	0.0368903	0	0.531998	0
0561.V3	561	V3	0	0	white	0	TERM	I	1	NA	3	39	0	0		5.84444e+07	71685		0.256679	76.6715	0.0753296	0.0809095	0.0460347	0.0795145	0.0292948	0.0237149	0	0.248309	0	0	0	0	0	0.00557997	0.191114	1.24294	0.00278998	0.510567	0	0.00418498	17.768	0	0.00418498	0	0.0153449	0.0599847	0	0.778406	0.195299
0563.V1	563	V1	1	0	black	0	TERM	IV-B	0	0	3	39	0	0	13506.3	4.64763e+08	55452		51.2732	0.317392	19.8712	0.117218	7.52362	0.115415	9.48929	2.4165	1.33268	0.800692	0	0.0757412	0.917911	0.0757412	0.320998	1.33088	0.126235	0.0360672	1.81959	0	0	0.0522975	0	0	0.00360672	0	0	0	0	0.0919714	0
0563.V2	563	V2	1	0	black	0	TERM	IV-B	0	0	3	39	0	0		7.82174e+06	37308		53.8571	5.69047	7.46757	1.19813	4.59419	0.142061	6.11129	0.860405	0.0857725	0.908652	0	0.013402	0.402059	0.192988	0.0348451	0.0670098	0.335049	0.284121	0.0589686	0.0294843	0.0241235	0	0	0	0.0187627	0	0.00804117	0	0.0160823	2.32122	0.096494
0563.V3	563	V3	1	0	black	0	TERM	IV-B	0	0	3	39	0	0		8.23594e+07	69551		66.5641	0.130839	15.4707	0.0373826	7.42189	0.0273181	6.68862	1.93958	0	0.0776409	0	0.00431338	0.460094	0.0230047	0	0.00862676	0.0474472	0.0316315	0.126526	0	0	0	0	0	0	0	0.00718897	0	0	0.0330693	0.0402582
0565.V1	565	V1	0	0	white	0	TERM	I	1	NA	3	39	0	0	6986.64	1.70781e+08	59673		2.59749	67.89	0.120658	3.64319	0.107251	0.353594	0.050274	0.008379	0.174283	7.42547	0	0	0.0134064	2.96281	0.990398	0.0050274	3.37171	3.27954	0	0.296617	0	0.0067032	0.21953	0	0	0	0	0	0	0.124009	0
0565.V2	565	V2	0	0	white	0	TERM	I	1	NA	3	39	0	0		2.07659e+08	67038		1.48274	76.8788	0.809988	3.92911	0.128285	0.329664	0.038784	0.0895015	0.135744	2.64626	0	0.0253588	0.0343089	0.972583	0.486291	0	2.11074	1.80942	0.00596677	0.210328	0.0253588	0.00298338	0.18497	0	0.0328172	0	0.00745846	0.0104418	0	0.31773	0.058176
0565.V3	565	V3	0	0	white	0	TERM	I	1	NA	3	39	0	0		3.48383e+08	84081		4.38625	78.3007	0.0285439	2.63555	0.0178399	0.145098	0.00832531	0	0.369881	3.04706	0	0	0	0.724302	0.0297332	0	2.08727	2.32276	0	0.103472	0	0	0.187914	0	0	0	0	0	0	0.237866	0.0261652
0566.V1	566	V1	0	0	white	0	TERM	I	0	0	3	38	0	0	12506	1.46322e+08	67628		0.841367	92.4188	0.186313	5.28479	0.0606258	0.0990714	0.0517537	0.0443603	0	0.0251375	0.0147868	0	0.00591471	0.0295735	0	0.0192228	0.00887206	0.0192228	0.0221802	0	0	0.0118294	0.252854	0	0	0	0	0	0	0	0.0147868
0566.V2	566	V2	0	0	white	0	TERM	I	0	0	3	38	0	0		9.54308e+07	68187		2.72633	85.8492	0.57049	7.29905	0.0366639	0.667283	0.039597	0.0762609	0.0205318	0.183319	0.0307977	0.0161321	0.0190652	0.0674615	0.0234649	0.0469298	0.140789	0.183319	0.00733278	0	0	0.0146656	0.17892	0	0	0	0.0175987	0	0.0689281	0.0498629	0.0615953
0566.V3	566	V3	0	0	white	0	TERM	I	0	0	3	38	0	0		6.63509e+07	58823		0.224402	95.6208	0.142801	3.31163	0.0136001	0.0374003	0.0204002	0.0204002	0	0.0187002	0	0	0	0	0.0102001	0.0102001	0.00850008	0.0119001	0	0	0	0.00850008	0.260102	0	0	0	0	0	0	0	0.00850008
0567.V1	567	V1	0	0	white	0	TERM	I	1	NA	3	39	0	0	5589.6	NA	9982		0.240433	32.3182	0.160289	1.58285	0.0400721	13.6045	0	0.0601082	0	3.54638	0	0	0	0.190343	0	0	3.89701	1.88339	0	0.71128	0	0	0	0	0	0	0	0	0	4.87878	1.73312
0567.V2	567	V2	0	0	white	0	TERM	I	1	NA	3	39	0	0		NA	13074		0.160624	58.0236	0.0535414	1.72862	0.0229463	33.0503	0	0	0	0.566009	0	0	0	0	0	0	0.527765	0.420682	0	1.39208	0	0	0	0	0	0	0	0	0	0.573658	0.12238
0567.V3	567	V3	0	0	white	0	TERM	I	1	NA	3	39	0	0		NA	18860		0.0901379	34.6501	0	0.694592	0	29.4168	0	0	0	1.63309	0	0	0	0.742312	0.742312	0	2.43372	3.34571	0	0.768823	0	0	0	0.615058	0	0	0	5.41357	0	0.970308	0.116649
0568.V1	568	V1	0	0	white	0	TERM	I	1	NA	3	39	0	0	18776.5	NA	30764		0.47133	94.9779	0.029255	0.513587	0.0260044	0	0	0	0	0.793135	0	0	0	0.0422572	0	0	0.126772	0.373814	0	0.11702	0	0	0.162528	0	0	0	0	0.0260044	0	0.796385	0.165778
0568.V2	568	V2	0	0	white	0	TERM	I	1	NA	3	39	0	0		NA	18957		0.606636	96.5765	0.116052	0.385082	0.0316506	0.0685763	0.0263755	0	0	0.226829	0	0	0	0.110777	0	0	0.100227	0.406182	0	0.464208	0	0	0.147703	0	0	0	0	0	0	0.174078	0.0369257
0568.V3	568	V3	0	0	white	0	TERM	I	1	NA	3	39	0	0		NA	27689		0.433385	97.6164	0	0.754812	0	0.0180577	0	0	0	0.0830655	0	0	0	0.0144462	0	0	0.0108346	0.0288923	0	0.577847	0	0	0.133627	0	0	0	0	0.0252808	0	0	0
0569.V1	569	V1	0	0	white	0	TERM	I	1	NA	3	42	0	0	9916.47	NA	25104		0.111536	97.0921	0.701083	0.390376	0	0.0796686	0	0	0	0.462078	0	0	0	0.0876354	0.191205	0	0.0717017	0.0318674	0	0	0	0	0	0	0	0	0	0	0.529796	0	0.0239006
0569.V2	569	V2	0	0	white	0	TERM	I	1	NA	3	42	0	0		NA	15226		1.49087	96.263	0.14449	0.788126	0	0.0985157	0	0	0	0.151057	0	0	0	0	0.0591094	0	0.045974	0.0525417	0	0.0525417	0	0	0	0	0	0	0	0	0.54512	0	0
0569.V3	569	V3	0	0	white	0	TERM	I	1	NA	3	42	0	0		NA	28461		5.99065	91.6869	0.0351358	0.741365	0	0.0772988	0.0140543	0	0	0.189733	0	0	0	0.0281086	0.066758	0	0.0281086	0.0527037	0	0	0	0	0.175679	0	0	0	0	0	0.361899	0	0
0570.V1	570	V1	0	0	white	0	TERM	I	1	NA	3	40	0	0	230206	NA	23695		0.0970669	72.7495	18.9112	6.60055	0.0295421	0.0337624	0.0295421	0.0253218	0	0.379827	0	0	0	0	0.0295421	0	0.0633045	0.084406	0	0	0	0	0	0	0	0	0	0	0	0	0.130829
0570.V2	570	V2	0	0	white	0	TERM	IV-B	1	NA	3	40	0	0		NA	20443		0.190774	48.6377	39.5099	9.96918	0.0195666	0.0489165	0	0	0	0.0538081	0	0	0	0	0	0	0	0.112508	0	0	0	0	0.083158	0	0	0	0	0	0	0	0
0570.V3	570	V3	0	0	white	0	TERM	IV-B	1	NA	3	40	0	0		NA	24573		0.105807	31.1114	49.8067	16.2618	0	0	0	0	0	0.00813901	0	0	1.65222	0	0.101738	0	0	0	0	0	0	0	0	0	0	0	0	0	0	0	0.00813901
0571.V1	571	V1	0	0	white	0	TERM	I	1	NA	3	40	0	0	4269.86	NA	14181		2.24949	95.903	0.253861	1.10712	0.0211551	0	0	0.0211551	0	0	0	0	0	0	0	0	0.0211551	0.0352584	0	0.141034	0	0	0	0	0	0	0	0	0	0	0
0571.V2	571	V2	0	0	white	0	TERM	I	1	NA	3	40	0	0		NA	9361		28.3089	65.3135	3.23683	1.54898	0	0.106826	0	0	0	0.128191	0	0	0	0.0640957	0	0	0.170922	0.117509	0	0.384574	0	0	0	0	0	0	0	0	0.267065	0	0.0640957
0571.V3	571	V3	0	0	white	0	TERM	I	1	NA	3	40	0	0		NA	17935		1.89573	95.4781	0.390298	1.57792	0.0780597	0	0	0	0	0.0223028	0	0	0	0	0	0	0.0446055	0.0278784	0	0.195149	0	0	0.161695	0	0	0	0	0	0	0	0
0572.V1	572	V1	0	0	white	0	TERM	I	1	NA	3	40	0	0	4202.67	8.70088e+06	9021		0	95.0782	0	0.842479	0.0554262	0	0	0	0	0.044341	0	0	0	0	0	0	0	0	0	0	0	0	0	0	0	0	0	0	0	0	0.0554262
0572.V2	572	V2	0	0	white	0	TERM	I	1	NA	3	40	0	0		1.66939e+08	18021		0	96.4652	0	0.188669	0	0	0	0	0	0	0	0	0	0	0	0	0	0	0	0.066589	0	0	2.66911	0	0	0	0	0	0	0	0
0572.V3	572	V3	0	0	white	0	TERM	I	1	NA	3	40	0	0		6.66695e+06	5593		2.07402	78.634	3.20043	0.822457	1.93099	2.43161	1.03701	0.822457	0	0.286072	0.178795	0	0	0	0	0.143036	0.071518	0.143036	0.160915	0.965493	0	0	2.55677	0	0	0	0	0	0	0	2.59253
0573.V1	573	V1	1	0	black	0	TERM	IV-B	0	0	3	40	0	0	62520.4	2.2426e+08	60055		33.2079	0.23645	24.8306	0.131546	11.288	0.0249771	11.5477	2.71418	6.07443	1.13563	0.609441	0.169844	1.41703	0	0	3.42186	0.0183165	0.0083257	2.00316	0	0	0.386313	0	0	0.0249771	0	0	0	0.0349679	0	0
0573.V2	573	V2	1	0	black	0	TERM	V	0	0	3	40	0	0		5.14341e+08	2445		36.4417	9.52965	12.6789	4.49898	0.817996	18.2004	1.02249	0.613497	0.368098	1.79959	0.327198	0.286299	0	1.18609	0	0.286299	1.55419	1.43149	0	0	0	0.245399	0	0	0.0817996	0	0.286299	0.327198	0	0.613497	0.817996
0573.V3	573	V3	1	0	black	0	TERM	III	0	0	3	40	0	0		9.58866e+07	69505		92.1761	0.0992734	0.624416	0.0460399	0.0158262	0.0431624	0.0690598	0.0201424	0	0.0647435	0.185598	0.0258974	0.0172649	0	0	0	0.0330911	0.0877635	0	0	0	0	0	0.0978347	0.136681	0	0.132365	0.0877635	0.552478	0.119416	3.77815
0574.V1	574	V1	1	0	black	0	TERM	III	0	0	3	38	0	0	6178.21	1.71588e+08	70575		96.9196	0.307474	0.188452	0.0807651	0.0382572	0.0779313	0.0368402	0.0354233	0	0.449168	0.0198371	0.00708466	0.00708466	0.0170032	0	0.00708466	0.266383	0.315976	0.00566773	0.1757	0	0.0141693	0	0	0.00708466	0	0	0	0	0.110521	0.0311725
0574.V2	574	V2	1	0	black	0	TERM	III	0	0	3	38	0	0		2.75293e+07	64365		86.7055	0.186437	0.372873	0.111862	0.0108755	1.18853	0.0139828	0.0372873	0.0326264	0.416375	0	0	0	0.124291	0	0.0481628	0.403946	0.650975	0	0.0543774	0	0.0077682	0	0	0.1709	0	0	0.0077682	0	0.899557	1.17611
0574.V3	574	V3	1	0	black	0	TERM	III	0	0	3	38	0	0		1.05709e+08	83705		94.0481	0.176811	0.0453975	0.0788483	0.0298668	0.103936	0.00955737	0.0179201	0	0.776537	0	0	0	0.0501762	0	0	0.492205	0.431277	0	0.204289	0	0	0	0.00597336	0	0	0.0179201	0	0	0.216236	0.0394242
0577.V1	577	V1	1	0	black	0	TERM	III	0	0	3	40	0	0	248443	1.45744e+08	72900		73.9657	0.22085	0.252401	3.65295	0.0534979	0.0301783	0.0411523	0.0809328	0.0260631	4.84911	0.0123457	0.0219479	0.0246914	0.315501	0.584362	0.00823045	2.68587	2.98903	0.0150892	1.43759	0	0	0	0	0.0658436	0	0.0397805	0	0	1.37449	0.15775
0577.V2	577	V2	1	0	black	0	TERM	III	0	0	3	40	0	0		3.25911e+07	53601		67.148	0.412306	0.692151	1.26304	0.0597004	1.70706	0.0373127	0.0895506	0.115669	2.06153	0	0.0895506	0	0.332083	0.192161	0.0485066	1.89735	2.52048	0.0317158	1.80221	0	0.0111938	0	0.020522	0.0130595	0	0.194026	0.0186564	0	6.02228	0.611929
0577.V3	577	V3	1	0	black	0	TERM	III	0	0	3	40	0	0		3.42017e+07	98688		82.164	0.206712	0.0668774	3.86369	0.0243191	2.28397	0.0131728	0.0243191	0.0770104	0.35364	0	0	0	0.0364786	0.00810636	0	1.27979	1.60101	0	1.82292	0	0.00303988	0	0	0.0486381	0	0.0111462	0.0922098	0	0.874473	0.295882
0578.V1	578	V1	0	1	white	1	sPTB	II	1	NA	2	32	1	2	16560.3	1.04338e+08	57975		47.5895	0.206986	0.115567	51.1945	0.0344976	0.0189737	0.0534713	0.0362225	0	0.0862441	0.029323	0.00689953	0.0103493	0	0	0.0137991	0.00689953	0.0638206	0.00517464	0	0	0	0	0	0	0	0	0	0	0	0.0103493
0578.V2	578	V2	0	1	white	1	sPTB	II	1	NA	2	32	1	2		141880587	60841		10.9071	0.269555	0.345162	87.6301	0.0295853	0.373104	0.0246544	0.013149	0.013149	0.0542397	0.00986177	0	0	0	0	0.013149	0.0378035	0.0427343	0.00328726	0	0	0	0	0	0	0	0	0	0	0	0.00986177
0580.V1	580	V1	1	0	black	0	TERM	II	0	0	3	39	0	0	20631.8	8.73821e+07	65311		26.4397	0.292447	0.0643077	71.2943	0.0260293	0.546615	0.0244982	0.0199048	0	0.0183736	0	0	0	0	0	0.0122491	0.00612454	0.00306227	0	0	0	0	0	0	0.00765568	0	0.0367473	0	0.937055	0	0.00459341
0580.V2	580	V2	1	0	black	0	TERM	II	0	0	3	39	0	0		7.30755e+07	52701		4.42117	0.184057	0.117645	92.9375	0.0853874	0.383294	0.0417449	0.0379499	0.00948749	0.0170775	0	0.00569249	0	0	0	0.00758999	0.00758999	0	0.00569249	0	0	0	0	0	0.00948749	0	0	0	1.42312	0.0360524	0.0341549
0580.V3	580	V3	1	0	black	0	TERM	II	0	0	3	39	0	0		6.04125e+07	62118		7.5099	0.267233	0.040246	89.4217	0.0418558	0.954635	0.0177082	0.0209279	0.0160984	0.0128787	0	0	0	0	0	0.0080492	0	0	0	0	0	0	0	0	0	0	0.0144886	0.0177082	1.59213	0.00321968	0.0128787
0598.V1	598	V1	0	0	white	0	TERM	I	1	NA	3	40	0	0	7356.84	142220	12834		0.0467508	96.8054	0.0467508	0	0	0.0857098	0	0	0	0	0	0	0	0	0	0	0	0	0	0	0	0	2.82842	0	0	0	0	0	0	0	0
0598.V2	598	V2	0	0	white	0	TERM	I	1	NA	3	40	0	0		2.86421e+07	13444		0.029753	95.6189	0	0	0	0	0	0	0	0.0743826	0	0	0	0	0	0	0	0.193395	0	0	0	0	3.1687	0	0	0	0	0	0	0.483487	0.029753
0598.V3	598	V3	0	0	white	0	TERM	I	1	NA	3	40	0	0		7.27352e+07	10997		0.290988	94.6804	1.04574	0	0	0.118214	0.190961	0.145494	0	0	0	0.0454669	0	0	0	0.0363736	0	0	0	0	0	0	0	0	0	0	0	0	0	0.0545603	0
0600.V1	600	V1	1	0	black	0	TERM	III	0	0	2	40	0	0	234379	2.03691e+08	59884		79.305	0.243805	5.88805	1.37599	0.031728	0.0400775	0.0851647	0.298911	0.95184	0.0133592	0.15363	0.741433	0.115223	0.0667958	0	9.40819	0.0551065	0	0.0885044	0.400775	0.00500969	0.0300581	0	0	0.0367377	0	0	0	0	0	0
0600.V2	600	V2	1	0	black	0	TERM	I	0	0	2	40	0	0		6.22158e+07	60027		3.01531	83.6057	0.543089	9.78226	0.0499775	0.0816299	0.0299865	0.059973	0	0.184917	0.0149933	0.0216569	0	0.0832959	0.0982891	0.00832959	0.11828	0.138271	0	0.68136	0.0166592	0	0.214903	0	0.00832959	0	0.00832959	0	0	0.0849618	0.219901
0602.V1	602	V1	1	0	black	0	TERM	III	0	0	2	39	0	0	48822.1	1.17415e+08	67074		92.3979	0.116289	0.095417	7.0206	0.0536721	0.0163998	0.0447267	0.026836	0.00894534	0.0104362	0	0	0.00447267	0.013418	0	0	0.0119271	0.00745445	0.00447267	0	0	0.00298178	0	0	0	0	0	0	0	0	0.00447267
0602.V2	602	V2	1	0	black	0	TERM	III	0	0	2	39	0	0		4.734e+07	52969		82.401	5.18039	0.632445	9.04869	0.135929	0.166135	0.0755159	0.073628	0.0339821	0.294512	0.0169911	0.0283185	0.0320942	0.0868432	0.149144	0.00377579	0.122713	0.0811796	0.0169911	0.0302063	0.0283185	0	0	0	0.0264306	0	0.00943948	0.00943948	0	0.0509732	0.0245427
0603.V1	603	V1	1	0	black	0	TERM	IV-B	1	NA	2	40	0	0	323153	9.29949e+08	35472		56.0949	0.572282	12.2406	10.8424	1.76477	0.713239	0.0535634	0.969779	0.118403	0.217073	0	0.0140956	5.80176	0.0845737	1.00925	0.0140956	0.0366486	0	0.377763	0.211434	0	0.0140956	0	0	0.253721	0	0	0	0	0	0.00845737
0603.V2	603	V2	1	0	black	0	TERM	IV-A	1	NA	2	40	0	0		1507637073	42273		32.5456	1.41935	6.62598	5.60642	17.9831	0.981714	0.0733329	0.63634	1.12838	0.723866	0	0.219999	2.70385	0.416341	2.61633	0	0.125376	0.0638706	1.21591	0.316987	0	0	0	0	0.778275	0	0.00709673	0	0	0	0.0094623
0605.V1	605	V1	1	0	black	0	TERM	III	0	0	3	39	0	0	24456.9	106597615	64601		68.7126	0.256962	0.351388	0.0758502	0.0773982	0	0.0603706	0.0526308	0.599062	1.22289	0.00928778	0.0789461	0.0464389	3.83585	0.236838	0.00619185	3.14856	4.24606	0.00928778	0	0	0.0232195	0	0	0.0294113	0	0.0108357	0	0	0.481417	0.00464389
0605.V2	605	V2	1	0	black	0	TERM	III	0	0	3	39	0	0		1.88695e+07	50379		66.222	0.43669	1.64751	0.537923	0.0694734	0.980567	0.0754283	0.404931	0.835666	0.541892	0.222315	0.0893229	0.0555787	1.62171	0.0138947	0.555787	2.89009	2.03259	0.041684	0	0	0.138947	0	0	0.0198495	0	0.0198495	0.0119097	0	1.15524	0.0357292
0605.V3	605	V3	1	0	black	0	TERM	I	0	0	3	39	0	0		1.14568e+07	47549		23.1908	0.336495	1.92854	0.121979	0.0546804	0.0883299	0.0651959	0.0988454	2.4501	3.56895	0	0.121979	0.130392	7.26198	0.225031	0	10.6984	13.0392	0.0210309	0	0	0.0483712	0	0	0.0105155	0	0.0126186	0.0336495	0.00630928	2.23559	0.0525773
0606.V1	606	V1	1	0	black	0	TERM	III	1	NA	3	40	0	0	683397	9.01882e+07	56139		95.3669	0.213755	0.0961898	0.0587827	0.0249381	0.0231568	0.0231568	0	0.0908459	0.625234	0	0	0.0142503	0	0.0516575	0	0.434635	0.233349	0	0	0	0	0	0	0.0249381	0	0	0	0	0.154972	0.0356259
0606.V2	606	V2	1	0	black	0	TERM	I	1	NA	3	40	0	0		1.68642e+08	56618		7.99392	75.5413	0.404465	0.105973	0.0671165	0.448621	0.031792	0.0264933	0.789502	0.978487	0.0264933	0.015896	0.0247271	0.151895	0	0.0423893	1.64082	0.575789	0.00706489	0	0	0	0.162492	0	0.015896	0	0	0.015896	3.14388	0.07948	0.0459218
0606.V3	606	V3	1	0	black	0	TERM	I	1	NA	3	40	0	0		4.28006e+08	67874		13.9671	76.4416	0.0441995	2.50464	0.00736659	0.0147332	0.0147332	0	0.0618794	0.397796	0	0	0.00883991	0.0471462	0.0471462	0	0.144385	0.195951	0	0	0	0	0.203318	0.0103132	0.0309397	0	0	0	3.2192	0	0.151752
0607.V1	607	V1	1	0	black	0	TERM	III	0	0	3	38	0	0	39194.4	9.76564e+07	68801		94.7617	0.286333	0.135172	0.0799407	0.0843011	0.0101743	2.39531	0.0188951	0.021802	0.103196	0	0	0.0087208	0.0188951	0.00581387	0.0130812	0.414238	0.5029	0.00581387	0	0	0	0	0.0130812	0	0	0	0	0.271798	0.043604	0.0247089
0607.V2	607	V2	1	0	black	0	TERM	III	0	0	3	38	0	0		1.39096e+08	64466		93.0475	0.0977259	0.822139	0.0480874	0.150467	0.35988	0.10238	0.0542922	0.0356777	0.203208	0	0	0	0	0	0.0403313	0.215618	0.611175	0.00620482	0	0	0.00775603	0	0	0.00620482	0	0	0	0.457606	0.181491	1.13548
0607.V3	607	V3	1	0	black	0	TERM	IV-B	0	0	3	38	0	0		1.43909e+08	65082		64.2144	0.241234	18.1079	0.0814357	0.03534	0.0583879	11.4486	4.207	0	0.0660705	0	0.00460957	0.0737531	0.0215113	0.259672	0	0.096801	0.0384131	0	0	0	0.00460957	0	0.00768262	0	0	0.0107557	0.0107557	0.270428	0.0230478	0.0122922
0614.V1	614	V1	1	0	black	0	TERM	III	0	1	3	39	0	0	5900.22	1.72151e+08	66521		84.9732	0.142812	0.132289	10.8642	0.10974	2.57663	0.0541182	0.021046	0.00751642	0.00751642	0	0.00901971	0.0135296	0.010523	0	0.0135296	0	0.00901971	0.00601314	0	0	0.0135296	0	0	0	0	0	0	0.918507	0	0.0135296
0614.V2	614	V2	1	0	black	0	TERM	III	0	1	3	39	0	0		2.47699e+06	22645		76.5555	0.653566	0.203135	11.0797	0.105984	2.18591	0.105984	0.0309119	0.0662398	0.0353279	0	0.0176639	0	0.0485758	0	0.00883197	0.0529918	0.119232	0.00883197	0	0.0264959	0.013248	0	0	0.0927357	0	0.105984	0	0.428351	0	0.0927357
0614.V3	614	V3	1	0	black	0	TERM	III	0	1	3	39	0	0		1.09172e+08	62187		67.9708	0.0820107	0.0434174	6.47885	0.0112564	22.725	0.0160805	0.0144725	0	0	0	0	0	0	0	0	0.00804027	0	0.00482416	0	0.00643221	0	0	0	0	0	0	0	1.97469	0	0.165629
0616.V1	616	V1	1	0	black	0	TERM	IV-B	0	0	3	40	0	0	2842.66	3.726e+08	59026		2.83604	0.211771	40.1044	0.0779318	0.0796259	0.02033	17.9548	13.2941	0	1.89916	9.29421	0.0321892	2.26849	0.0220242	0	0.02033	0.0440484	0	3.43916	0	0	6.98845	0	0	0.186359	0	0	0	0	0	0.0169417
0616.V2	616	V2	1	0	black	0	TERM	IV-B	0	0	3	40	0	0		1.95227e+08	49456		47.4058	0.281058	16.0324	0.103122	0.032352	1.14041	17.737	1.95325	0	1.69646	6.77168	1.49628	1.34261	0	0.018198	0	0.048528	0.028308	2.06446	0	0	0.277014	0	0	0.307344	0	0.018198	0.008088	0	0	0.006066
0616.V3	616	V3	1	0	black	0	TERM	IV-B	0	0	3	40	0	0		8.93844e+08	70634		56.1528	0.0877764	21.8719	0.0184047	0.0184047	0.0254835	17.6487	1.21754	0	0.434635	0.637087	0.152901	0.974035	0.0184047	0.116091	0	0.0410567	0.011326	0.171306	0	0	0.182632	0	0	0.0127417	0	0	0	0	0	0.0127417
0617.V1	617	V1	1	0	black	0	TERM	III	1	NA	3	41	0	0	23688.3	5.44486e+07	60260		98.7239	0.318619	0.18918	0.172585	0.0730169	0.0116163	0.104547	0.0381679	0	0.03153	0	0	0.0182542	0	0.0182542	0.00829738	0	0.00995685	0.0066379	0	0.00829738	0.00497843	0	0	0.00331895	0	0	0	0.0165948	0	0
0617.V2	617	V2	1	0	black	0	TERM	III	1	NA	3	41	0	0		6.56962e+07	52572		88.8914	0.12364	0.152172	9.22354	0.0627711	0.0342388	0.0209237	0.0266301	0.0285323	0.222552	0	0.0304345	0.0133151	0	0.0779883	0	0.0855969	0.0228258	0.00570646	0	0	0.00760861	0	0	0.00570646	0	0.00760861	0	0.174998	0	0.0570646
0617.V3	617	V3	1	0	black	0	TERM	III	1	NA	3	41	0	0		6.47112e+07	60901		92.1364	0.149423	1.73068	3.4318	0.0229881	0.0377662	0.0164201	0.410502	0.00985205	0.344822	0	0.0262721	0.233165	0	0.00985205	0	0.0410502	0.198683	0	0	0.0147781	0	0	0	0.188831	0	0.00985205	0	0.295562	0	0.110015
0618.V1	618	V1	1	0	black	0	TERM	I	0	1	3	38	0	0	103332	1.57598e+07	21964		1.28392	70.3469	0.350574	3.68785	0.150246	0.095611	0.245857	0.0637407	0	0.327809	0.0637407	0.0273174	0	0.10927	0	0	0.050082	0.0910581	0.0227645	0	0	0	0.0910581	0	0.0227645	0	0	0	0.118376	0.045529	0
0618.V2	618	V2	1	0	black	0	TERM	I	0	1	3	38	0	0		4.37922e+06	14887		14.207	44.1728	1.05461	20.4608	0.214953	0.362733	0.194801	0.0806072	0.0873245	0.497078	0	0.07389	0.0940418	0.161214	0.22167	0	0.174649	0.181366	0.0268691	0.0470209	0.0335864	0	0	0	0.0537382	0	0.0537382	0.0201518	1.35689	0	0.906831
0618.V3	618	V3	1	0	black	0	TERM	I	0	1	3	38	0	0		3.18355e+08	50926		2.29156	76.3147	0.121745	2.2248	0.0216	0.0216	0.0137454	0.0176727	0	0.080509	0	0	0.00785453	0.0333818	0	0	0.0255272	0.037309	0	0	0	0.00981817	0.0726544	0	0	0	0	0	0.1296	0	0.00785453
0620.V1	620	V1	1	0	black	0	TERM	I	0	1	3	38	0	0	432813	5.75831e+08	57746		3.38898	65.014	13.7776	0.0952447	0.0710006	0.216465	0.0727323	0.0363662	0.240709	0.467565	0	0	0.176636	1.53431	0.240709	0.0173172	1.38711	1.82523	0.0103903	0.247636	0.507394	0.0103903	0.15066	0	0	0	0.0675371	0.0380979	0	0.180099	0.0259758
0620.V2	620	V2	1	0	black	0	TERM	I	0	1	3	38	0	0		8.25825e+07	17515		4.35056	68.5013	6.73137	3.99657	3.00314	0.542392	1.21039	0.37682	1.02769	0.765059	0.0513845	0.108478	0.18841	0.599486	0.548102	0.0342564	0.879246	1.21039	0.165572	0.239794	0.199829	0.028547	0.131316	0	0.0856409	0	0.0513845	0.0342564	0	0.274051	0.0456751
0620.V3	620	V3	1	0	black	0	TERM	I	0	1	3	38	0	0		6.94232e+08	70852		0.27381	84.8727	8.40626	0.0225823	0.00705696	0.21312	0.0112911	0	0.136905	0.272399	0	0	0.0846836	0.104443	0.107266	0	0.728279	0.787557	0.00705696	0.199006	0	0	0.194772	0	0	0	0.00987975	0.0959747	0	0.170779	0.0127025
0622.V1	622	V1	1	0	black	0	TERM	III	0	0	2	39	0	0	1.64137e+06	1.56182e+08	68211		79.7657	0.228702	5.3745	0.0249227	0.102623	0.0307868	0.0527774	0.0483793	0.0249227	1.80176	0.00879624	0.216974	0.328393	1.02769	2.06125	0.00586416	1.25786	2.48933	0.0615736	0	0	0.00439812	0	0	0.278547	0	0	0	0	0.0864963	0.0249227
0622.V2	622	V2	1	0	black	0	TERM	IV-B	0	0	2	39	0	0		5.40333e+07	66902		48.4186	0.373681	30.2771	0.360228	0.118083	0.593405	4.06116	0.851992	0.234672	1.14197	0.260082	0.343786	3.2017	0.137515	0.324355	0.285492	0.624794	1.0209	0.48728	0	0.0134525	0.0627784	0	0	0.291471	0	0	0	0.0104631	0.0463364	0.0926729
0624.V1	624	V1	1	0	black	0	TERM	IV-B	1	NA	2	40	0	0	22337.9	1.95416e+08	66033		44.7625	0.101464	32.0264	0.0378599	0.622416	0.23776	10.6719	0.439174	0.0121152	0.216558	0.195357	0.0348311	2.07926	1.02524	4.1343	0	0.152954	0.97527	0.00454318	0	0	0.00908637	0	0	0.139324	0	0.0121152	0	0	0.0469462	0.0196871
0624.V2	624	V2	1	0	black	0	TERM	IV-B	1	NA	2	40	0	0		7.3063e+07	61256		42.4922	0.732989	33.8285	0.604022	0.857059	0.775434	6.10389	1.98185	0.115907	0.711767	0.444038	0.0930521	2.57934	0.391798	4.08776	0.352619	0.355884	1.13948	0.0342824	0	0	0.0701972	0	0	0.107745	0	0.0261199	0	0.00816247	0.0555048	0.0310174
0626.V1	626	V1	1	1	black	1	sPTB	IV-B	0	1	3	35	2	2	79397.6	1.58834e+08	63015		56.12	0.222169	26.1922	0.317385	0.0523685	0.02063	14.3855	0.728398	0.0111085	0.0190431	0.00952154	0	1.4441	0	0.00952154	0.00634769	0	0	0.158692	0	0	0.00476077	0	0	0	0	0	0	0.133302	0	0
0626.V2	626	V2	1	1	black	1	sPTB	IV-B	0	1	3	35	2	2		5.15982e+07	52816		71.1148	1.53741	6.52454	10.4097	0.147683	2.52386	2.72266	1.0565	0.159043	0.145789	0.124962	0.0719479	0.227204	0	0.0189337	0.518782	0.0586943	0.0662678	0.056801	0	0.0132536	0.113602	0	0	0.0246138	0	0	0.0132536	0.761133	0	0.0321872
0626.V3	626	V3	1	1	black	1	sPTB	I	0	1	3	35	2	2		2.33258e+07	41840		30.1601	47.1797	1.81405	4.40488	0.0215105	0.42543	2.19407	0.231836	0.0119503	0	0	0	0.348948	0	0	0	0	0	0.100382	0	0	0	0.141013	0	0	0	0.00478011	0.0215105	0.478011	0	0
0627.V1	627	V1	0	1	white	1	sPTB	I	0	1	3	36	2	2	35.203	4.33812e+07	46787		49.4432	49.3043	0.183812	0.0940432	0.106867	0	0.0790818	0.0577083	0.00854938	0.0192361	0.0256482	0.0235108	0	0	0.0149614	0.00641204	0.0128241	0.0149614	0.0149614	0.123966	0	0.0106867	0.0705324	0.0170988	0	0	0.00641204	0	0	0	0
0627.V2	627	V2	0	1	white	1	sPTB	I	0	1	3	36	2	2		6.04352e+07	43958		21.8777	76.3479	0.234315	0.0864462	0.0636972	0.0591474	0.0477729	0.0318486	0.0113745	0.0204741	0	0	0	0	0	0	0.0090996	0.0136494	0	0.21384	0	0	0.0841713	0	0	0	0.0090996	0	0	0.0159243	0
0627.V3	627	V3	0	1	white	1	sPTB	I	0	1	3	36	2	2		7.98724e+08	66032		3.22874	95.8354	0.0242307	0.0257451	0.0090865	0.0121153	0.00605767	0	0	0.0090865	0	0	0	0	0	0.00454325	0	0.0333172	0	0.0923795	0	0	0.0772353	0	0	0	0.0121153	0	0	0.018173	0
0631.V1	631	V1	1	0	black	0	TERM	IV-B	1	NA	3	40	0	0	79904.3	4.96343e+07	42724		12.2624	0.34875	3.78944	0.985395	5.22189	0	3.0147	0.416628	3.10832	1.91461	0.655369	2.38508	1.87014	0.561745	0.0397903	2.50211	7.40099	1.90759	1.93802	0	0.011703	0.397903	0	0	0.866024	0	0	0.0187248	0.0280873	1.71566	0.0959648
0631.V2	631	V2	1	0	black	0	TERM	IV-B	1	NA	3	40	0	0		6.50413e+06	36421		37.687	0.464018	5.01634	1.20535	0.928036	0.112572	0.211416	0.123555	0.274567	3.94827	0.126301	0.219653	1.90275	0.277313	0.151012	0.024711	6.59784	6.72963	0.345954	0	0	0.0356937	0	0	2.58093	0	0	0.0274567	0.167486	3.07515	0.647978
0631.V3	631	V3	1	0	black	0	TERM	IV-B	1	NA	3	40	0	0		6.49727e+06	16349		59.8202	0.318062	9.5174	2.2142	1.84721	0.0366995	13.2852	0.746223	0.440394	0.69729	0.354762	0.373112	3.10111	0.195731	0	1.16827	0.422044	0.342529	0.507676	0	0	0.0672824	0	0	0.507676	0	0	0	0.0611658	0.0856321	0
0632.V1	632	V1	1	0	black	0	TERM	II	1	NA	3	39	0	0	253337	1.00461e+08	54841		0.309987	0.149523	0.0674678	86.7982	0.0528801	0.0237049	0.0364691	0.00911727	0.381102	1.48429	0	0.00364691	0	0.0364691	3.13269	0.00364691	0.488685	1.25271	0	0	0.0145876	0	0	0	0	0	0	0.917197	0	0	0.0747616
0632.V2	632	V2	1	0	black	0	TERM	II	1	NA	3	39	0	0		7.01141e+08	56292		1.4709	4.18532	2.29518	41.9243	1.46735	0.197186	0.548923	0.294891	0.852697	2.98266	0.0266468	0.378384	0.19008	0.511618	18.3348	0.0124352	1.50821	1.68408	0.159881	0.0586229	0	0.0213174	0	0	0.238044	0	0.00888226	11.9644	0	0.0781639	0.0444113
0632.V3	632	V3	1	0	black	0	TERM	II	1	NA	3	39	0	0		3.06166e+08	43012		0.260392	0.274342	0.0790477	79.0965	0.0883474	0.0185995	0.0232493	0.0209244	0.0906724	0.320841	0	0	0	0	0.804427	0.0069748	0.0534734	0.285967	0	0	0	0	0	0	0	0	0	7.03525	0	0	0.0395239
0633.V1	633	V1	1	0	black	0	TERM	II	0	0	3	39	0	0	2997.34	7.77342e+07	55401		34.5734	0.312269	1.52705	59.9195	0.0794209	1.20936	1.65701	0.305049	0	0.0270753	0	0	0.0126352	0.00541506	0	0	0.00902511	0	0	0	0	0.00361004	0	0	0	0	0	0.0108301	0	0	0.0144402
0633.V2	633	V2	1	0	black	0	TERM	II	0	0	3	39	0	0		3.38817e+07	18098		10.1171	4.77401	1.90076	75.2404	1.74052	0.70726	0.519394	0.243121	0.502818	0.613327	0.0386783	0.160239	0.127086	0.243121	0.298376	0.0221019	0.265223	0.281799	0.093933	0.0552547	0.0497293	0	0	0	0.154713	0	0	0.0442038	0	0.0442038	0.165764
0633.V3	633	V3	1	0	black	0	TERM	II	0	0	3	39	0	0		1.32515e+08	27223		30.5771	0.705286	0.418764	58.2265	0.157955	4.77905	1.14609	0.132241	0	0.0991808	0	0	0	0	0.0551005	0	0.0293869	0.040407	0.0183668	0.117548	0	0	0	0	0	0	0	0	0	0.411417	0.179995
0634.V1	634	V1	1	0	black	0	TERM	I	1	NA	3	39	0	0	671942	1.87603e+08	65123		0.390031	90.6853	0.491378	4.96292	0.122844	0.0460667	0.09674	0.104418	0.0522089	0.740138	0.0291756	0.0307111	0	0.0752422	0.148949	0.0107489	0.327073	0.187338	0.0199622	0	0	0.0184267	0.187338	0	0.0598867	0	0	0	0.201158	0	0.104418
0634.V2	634	V2	1	0	black	0	TERM	I	1	NA	3	39	0	0		4.36914e+07	59649		1.71	66.6113	5.5726	16.1344	0.140824	4.15263	0.38056	0.769502	0.212912	0.46103	0.098912	0.0586766	0.0620295	0.0570001	0.0201177	0.311824	0.112324	0.269912	0.165971	0	0	0.125736	0.105618	0	0.0268236	0	0	0	1.60606	0.0285001	0.0167647
0634.V3	634	V3	1	0	black	0	TERM	I	1	NA	3	39	0	0		8.4534e+07	52948		0.464607	94.3227	0.230415	3.59976	0.25119	0.0698799	0.0642139	0.0491048	0.0358843	0.0169978	0	0.00755458	0	0	0	0.00755458	0	0	0	0	0	0	0.211528	0	0	0	0	0	0.519378	0	0
0635.V1	635	V1	1	0	black	0	TERM	IV-B	0	0	3	40	0	0	1757.04	2.12859e+08	50627		18.9049	0.304186	35.7102	0.114563	0.235052	0.0908606	8.27819	13.394	10.0559	0.847374	0.0197523	0.590594	0.60047	0	0	2.29324	0.432576	0.0908606	1.40044	0	0	4.23489	0	0	0.136291	0	0	0	0	0.0869101	0.00987615
0635.V2	635	V2	1	0	black	0	TERM	IV-B	0	0	3	40	0	0		8.85354e+07	46988		33.2851	1.78556	29.8225	1.01302	0.136205	1.02367	7.13799	9.93019	3.9542	0.772538	0.193666	0.363923	0.866179	0.0574615	0.0361795	1.88346	0.363923	0.293692	2.29207	0	0	1.50038	0	0	0.110667	0	0	0	0.0340512	0.353282	0.0978973
0635.V3	635	V3	1	0	black	0	TERM	IV-B	0	0	3	40	0	0		1.86074e+08	43152		31.2315	0.301261	33.5952	0.0486652	0.0556174	0.0324435	11.5707	7.46895	4.79004	0.975621	0	0.836578	0.685947	0.0301261	0.120504	0.581665	0.616426	0.185391	0.980256	0	0	2.86198	0	0	0.176122	0	0	0	0	0.382369	0.0278087
0639.V1	639	V1	1	0	black	0	TERM	I	0	0	3	39	0	0	165618	9.32075e+07	53290		0.365922	86.566	0.118221	0.369675	0.0713079	0.686808	0.0337774	0.0300244	0	0.0225183	0	0.00375305	0.0112591	0	0.0300244	0	0.0075061	0	0.0112591	0.574217	0	0.0112591	0.195159	0	1.27041	0	0.00562957	0.0168887	0	0	0.482267
0639.V2	639	V2	1	0	black	0	TERM	I	0	0	3	39	0	0		1.93655e+08	47357		1.35355	68.8135	1.01991	19.3952	0.141479	1.49292	0.0929113	0.141479	0.0527905	0.116139	0.0760183	0.0316743	0.0253394	0	0.0274511	0.14359	0.0549021	0.0971345	0.0253394	5.41631	0	0.0401208	0.164706	0.266064	0.0401208	0	0	0	0.0190046	0	0.0316743
0639.V3	639	V3	1	0	black	0	TERM	I	0	0	3	39	0	0		1.01388e+08	42435		0.424178	94.4833	0.157889	0.862496	0.0471309	0.631554	0.0353482	0.0400613	0	0.0400613	0	0	0.0188524	0	0.0212089	0	0.00471309	0.0282785	0	2.47673	0.0400613	0	0.25922	0	0	0	0.00942618	0	0	0	0.0754094
0642.V1	642	V1	1	1	black	1	sPTB	IV-B	0	1	3	36	2	2	98658.4	3.59907e+07	45920		48.5453	3.93075	24.0375	0.124129	0.206882	0.0892857	0.0609756	3.14242	0.0631533	0.664199	0	0.0261324	10.7056	0.224303	0.766551	0.0130662	0.422474	0.0783972	0.381098	0	0	0.0108885	0	0	0.668554	0	0.0849303	0.0108885	0.409408	0.0348432	0.200348
0642.V2	642	V2	1	1	black	1	sPTB	III	0	1	3	36	2	2		5.61046e+06	29077		93.7717	1.05582	0.508993	0.154761	0.0550263	0.165079	0.0275132	0.0309523	0	0.395502	0	0	0	0.0275132	0.0309523	0.0309523	0.144444	0.0550263	0	0	0	0	0	0	0.0206349	0	0.770368	0	0.495237	0.0584655	0.0894178
0642.V3	642	V3	1	1	black	1	sPTB	III	0	1	3	36	2	2		8.38531e+07	54647		98.5653	0.263509	0.228741	0.0786868	0.102476	0.0603876	0.0677073	0.0329387	0.0329387	0.0164693	0	0	0	0	0	0	0	0	0.00914963	0	0	0	0	0	0	0	0.00731971	0	0.433693	0	0.00914963
0643.V1	643	V1	1	0	black	0	TERM	V	0	1	3	38	0	0	41670.5	197023881	56264		0.520759	0.396346	40.6388	0.111972	0.332362	56.2491	0.0924214	0.0746481	0.037324	0.0142187	0	0.0142187	0.1333	0	0	0.010664	0	0	0.00710934	0.995308	0	0.0124413	0	0	0.00710934	0	0	0	0	0	0
0643.V2	643	V2	1	0	black	0	TERM	I	0	1	3	38	0	0		4.54697e+07	42121		0.617269	94.8719	1.11583	1.51706	0.0664752	0.187555	0.0735975	0.0451081	0	0.25403	0	0.00949645	0	0.109209	0.111583	0.0118706	0.111583	0.0759716	0	0.0189929	0	0.0118706	0.216044	0	0.0118706	0	0	0.0118706	0	0	0.0118706
0643.V3	643	V3	1	0	black	0	TERM	I	0	1	3	38	0	0		8.31591e+07	56389		0.493004	97.7921	0.141872	0.122364	0.129458	0.0354679	0.0620688	0.0301477	0	0.0266009	0	0	0.0106404	0.0106404	0	0	0	0	0	0	0	0	0.207487	0	0	0	0	0	0	0.0620688	0.237635
0644.V1	644	V1	1	0	black	0	TERM	IV-B	0	0	3	40	0	0	111232	6.64702e+07	58021		76.4447	0.556695	13.0573	0.120646	0.163734	0.0620465	0.455008	0.558419	0.12754	0.653212	0	0.0448114	0.363661	0.0275762	0.0137881	0	0.0896227	0.172351	0.0827287	0	0	0.00861757	0	0	0.484307	0	0	0	0	0.146499	0.885886
0644.V2	644	V2	1	0	black	0	TERM	IV-A	0	0	3	40	0	0		5.022e+08	57029		4.05934	2.57764	21.3751	1.4291	34.0388	0.175349	8.99893	1.72894	8.69207	2.74422	3.01601	0.808361	0.755756	0.313875	0.468183	0.0368234	0.932859	0.182363	0.831156	0.0263024	0	0.859212	0	0	2.02002	0	0	0.00876747	0.0298094	0.0578653	0.0350699
0644.V3	644	V3	1	0	black	0	TERM	IV-B	0	0	3	40	0	0		8.99071e+07	50765		29.3962	0.267901	31.1711	0.0965232	12.8021	0.0315178	10.328	1.09327	6.55373	1.90683	2.68295	0.0374274	0.372304	0	0	0.313208	0.198956	0.013789	0.602778	0	0	0.307298	0	0	0.340786	0	0.00590958	0	0.0492465	0.0984931	0.0453068
0645.V1	645	V1	1	0	black	0	TERM	I	1	NA	3	38	0	0	630009	1.32585e+08	61274		1.28929	83.7664	0.239906	0.150145	0.128929	2.04165	0.0734406	0.0456964	0.0848647	1.41659	0	0.0163201	0	0.339459	0.933512	0	0.388419	0.674022	0.00979208	0.654437	0	0.00652805	0.23501	0.0163201	0	0	0.00816007	0	0.0146881	1.38232	0.195842
0645.V2	645	V2	1	0	black	0	TERM	I	1	NA	3	38	0	0		2.78433e+08	22617		5.42512	31.4056	7.95862	8.69258	5.74347	1.82164	1.97197	1.14073	1.8968	7.56953	0.097272	1.43697	0.773754	3.07733	5.43397	0.0530574	2.86068	1.5873	0.521731	0.309502	0.0221073	0.0397931	0	0.0442145	1.01693	0	0	0.101693	0.0751647	0.464253	0.296237
0645.V3	645	V3	1	0	black	0	TERM	I	1	NA	3	38	0	0		9.21203e+07	34153		1.46107	62.2493	0.377712	0.682224	0.120048	2.91336	0.061488	0.05856	0.207888	10.0196	0	0	0.064416	2.67034	3.59851	0	2.57664	1.37616	0	1.83	0	0	0.193248	0.023424	0.266448	0	0.038064	0.125904	0.035136	0.459696	0.383568
0648.V1	648	V1	1	0	black	0	TERM	II	0	0	3	41	0	0	6886	1.31241e+08	55496		50.973	0.362188	0.320744	41.4841	0.203618	0.100908	0.0594637	0.0576618	0.027029	0.104512	0	0	0.0216232	0	0.0594637	0	0.0414444	0.0234251	0.00720773	0	0	0.00900966	0	0	0	0	0.00720773	0	1.82896	0.120729	0.380208
0648.V2	648	V2	1	0	black	0	TERM	II	0	0	3	41	0	0		6.13838e+07	41676		21.5304	5.78031	3.00173	51.7348	0.242346	0.871005	0.158365	0.815817	0.379115	1.61244	0.48949	0.215952	0.062386	0.278338	0.153566	1.23332	0.906997	0.945388	0.098378	0.0551876	0	0.213552	0	0.031193	0.0551876	0	0	0	1.07976	0.225549	0.470295
0648.V3	648	V3	1	0	black	0	TERM	II	0	0	3	41	0	0		4.74857e+07	46118		24.4091	0.277549	0.275381	68.4028	0.18431	0.112754	0.0823973	0.143111	0.0173468	0.238519	0	0.00650505	0.0542088	0	0.0173468	0	0.0997441	0.114923	0.0086734	0	0	0	0	0	0	0	0	0	1.53953	0.179973	0.403313
0649.V1	649	V1	1	0	black	0	TERM	IV-A	1	NA	3	39	0	0	78187.2	5.01327e+08	57400		10.2352	0.167247	13.7613	0.054007	54.5976	0.0243902	3.70557	0.592334	6.67073	0.54878	2.37631	0.682927	0.125436	0	0	1.47213	0.296167	0.0818815	1.3676	0	0	0.527875	0	0	0.595819	0	0	0	0.0087108	0	0
0649.V2	649	V2	1	0	black	0	TERM	IV-A	1	NA	3	39	0	0		1395040981	49843		7.67008	0.557751	14.5296	1.32015	37.6683	0.67211	7.05014	0.742331	18.9876	0.838633	1.30209	0.222699	0.154485	0.0461449	0	4.3958	0.288907	0.178561	1.28604	0	0.020063	0.170535	0	0	0.449411	0	0	0	0.0481512	0	0.0220693
0649.V3	649	V3	1	0	black	0	TERM	IV-A	1	NA	3	39	0	0		4.17459e+07	45813		40.2353	0.17244	25.1697	0.0545697	18.4053	0.030559	5.04442	0.814179	2.8529	0.47803	0.135333	0.497675	0.560976	0	0	1.57161	0.0676664	0.104774	1.5214	0.00873115	0	0.120053	0	0	0.351429	0	0	0.00873115	0.0436557	0	0.0196451
0650.V1	650	V1	1	1	black	1	sPTB	IV-A	0	1	3	35	2	2	122.676	3.95574e+08	62593		13.5478	0.647037	23.1767	0.0686978	44.6695	0.0734906	13.0222	0.367453	0.0990526	0.00639049	0	0.00479287	0.621475	1.71105	0.151774	0.0159762	0.22207	0.0351477	0.809995	0	0	0	0	0	0.0495263	0	0	0	0.0175739	0	0.00639049
0650.V2	650	V2	1	1	black	1	sPTB	I	0	1	3	35	2	2		1.22177e+08	76751		1.77978	91.875	1.31985	1.49314	0.121171	0.4469	0.0560253	0.363513	0.0859924	0.157653	0.21889	0.0846895	0.0377845	0	0	0.544618	0.0807807	0.0807807	0.0325729	0	0	0.142018	0.182408	0	0.0182408	0	0	0.00651457	0.0742661	0	0.0364816
0650.V3	650	V3	1	1	black	1	sPTB	I	0	1	3	35	2	2		1.87072e+08	57599		0.199656	98.7205	0.0746541	0.0625011	0.0329867	0.0538204	0.0225698	0	0	0.00347228	0	0	0	0	0	0.00347228	0	0	0	0	0	0	0.215282	0	0	0	0	0	0.51737	0	0
0653.V1	653	V1	1	0	black	0	TERM	IV-B	1	NA	3	40	0	0	103567	3.31843e+08	49306		36.4195	0.271772	32.0387	0.107492	0.154139	0.0608445	11.5686	9.81625	1.89226	0.717965	1.28382	0.204843	3.86566	0.0101408	0	0.0081126	0	0	0.0872105	0	0	0.0243378	0	0	0.0547601	0	0	0	0	0	0
0653.V2	653	V2	1	0	black	0	TERM	IV-B	1	NA	3	40	0	0		2.65291e+08	47510		42.3132	0.484109	30.381	0.225216	0.0547253	0.473585	14.9253	5.84719	0.229425	0.193643	0.547253	0.023153	3.1888	0.0252578	0	0.103136	0.0568301	0.0715639	0.183119	0.0484109	0	0.0273627	0	0	0.00631446	0	0	0	0	0	0.0294675
0653.V3	653	V3	1	0	black	0	TERM	IV-B	1	NA	3	40	0	0		3.66723e+08	40085		49.9289	0.234502	32.3887	0.0848198	0.0598728	0.049894	6.53112	6.60347	0.279406	0.0149682	0.12224	0.0124735	3.28302	0	0	0.0049894	0.0124735	0	0.0299364	0.0224523	0	0	0	0	0	0	0	0	0	0	0.0149682
0654.V1	654	V1	1	0	black	0	TERM	IV-A	0	0	3	39	0	0	20971	1144417661	46912		23.8788	0.144952	19.5877	0.042633	43.038	0.049028	9.16397	0.366644	1.66908	0.221692	0.0362381	0.0085266	0.375171	0	0.0191849	0.978428	0	0	0.119372	0	0	0.0127899	0	0	0	0	0	0	0.00639495	0	0
0654.V2	654	V2	1	0	black	0	TERM	IV-A	0	0	3	39	0	0		3.82914e+08	53351		44.8633	0.16682	17.2911	0.0562314	23.7615	0.054357	6.9427	0.43673	2.13679	0.299901	0.170568	0.0299901	0.397368	0	0	2.05807	0	0.0168694	0.200559	0	0	0.014995	0	0	0	0	0	0	0	0	0.0093719
0654.V3	654	V3	1	0	black	0	TERM	III	0	0	3	39	0	0		6.19588e+07	52016		96.9279	0.105737	0.851661	0.0403722	0.0461396	0.0249923	1.66295	0.0749769	0.0192249	0	0	0	0	0	0	0.0288373	0.00961243	0	0	0	0	0.00576746	0	0	0	0	0	0	0	0	0
0658.V1	658	V1	1	0	black	0	TERM	IV-A	0	1	3	39	0	0	1109.15	1.73062e+08	66407		17.7767	0.33129	18.6366	0.105411	36.1679	0.153598	12.3797	0.923095	8.87256	0.623428	0	0.106916	0.245456	0.0436701	0	0	0.132516	0.0286114	1.67753	0	0	0.137034	0	0	0.0587287	0	0	0	0	0.0150587	0
0658.V2	658	V2	1	0	black	0	TERM	IV-A	0	1	3	39	0	0		2.34478e+08	61200		9.41667	2.1781	20.982	1.21732	47.2451	0.122549	10.2925	0.862745	2.6732	0.746732	0	0.138889	0.434641	0.305556	0.336601	0.0147059	0.352941	0.0996732	0.583333	0.0245098	0	0.0931373	0	0	0.0980392	0	0	0.00980392	0	0.0457516	0.0277778
0658.V3	658	V3	1	0	black	0	TERM	IV-A	0	1	3	39	0	0		1.35843e+08	56508		14.9979	0.26014	14.6687	0.093792	58.5705	0.0654775	6.15134	0.460112	2.27047	0.359241	0	0.0725561	0.315	0.0283146	0.0212359	0	0.143343	0.0159269	0.622921	0.0088483	0	0.0353932	0	0	0.0123876	0	0	0	0	0.0849437	0
0663.V1	663	V1	1	0	black	0	TERM	IV-B	0	0	3	39	0	0	3537.05	2.95793e+08	59600		14.8003	0.397651	37.7181	0.0771812	0.206376	0.0385906	6.03523	6.23322	1.38423	0.260067	0	10.0168	4.35067	2.23826	5.75839	0.0100671	1.18121	0.447987	2.30537	0	0	0.0100671	0	0	1.2198	0	0	0	0.0033557	0	0
0663.V2	663	V2	1	0	black	0	TERM	IV-B	0	0	3	39	0	0		2.88286e+08	57399		27.9047	4.13073	29.4482	1.52616	1.75613	0.261329	12.7964	3.48961	0.721267	1.07667	0.0331016	1.89028	1.86763	0.785728	6.73879	0.0121953	0.696876	0.879806	0.614993	0.045297	0.0261329	0.0191641	0	0	0.369344	0	0	0	0	0.0574923	0.036586
0663.V3	663	V3	1	0	black	0	TERM	IV-B	0	0	3	39	0	0		9.81166e+08	40053		35.2608	0.33206	36.3194	0.109854	0.152298	0.032457	13.1226	2.29446	0.0524305	0.0224702	0	1.38067	2.38933	0.0274636	5.59509	0.00998677	0.322073	0.426934	0.771478	0	0	0	0	0	0.0998677	0	0	0	0	0	0
0665.V1	665	V1	1	0	black	0	TERM	II	0	0	3	40	0	0	1.37943e+06	4.74858e+07	47882		5.04783	0.275678	40.4745	38.8914	0.0730964	0.0271501	0.0167077	2.95309	0.0167077	0.317447	0	0.062654	2.30985	0.0647425	1.42851	0	0.0334155	0.0605656	0.192139	0	0	0.0250616	0	0	0.893864	0	0.0647425	0	0	0.0605656	0.210935
0665.V2	665	V2	1	0	black	0	TERM	IV-B	0	0	3	40	0	0		5.64357e+07	22347		10.1356	6.50199	23.8421	0.979997	9.44198	0.393789	3.07871	3.4725	2.88182	3.84839	0.147671	4.3093	2.582	3.55752	6.90473	0.0671231	1.82127	1.53488	1.24849	0.125296	0	0.0402739	0	0.0268492	3.71862	0	0	0	0.0134246	0.0939723	0.0536985
0665.V3	665	V3	1	0	black	0	TERM	IV-B	0	0	3	40	0	0		3.30163e+08	44733		31.5136	0.16319	44.0055	11.4859	0.0290613	0.0715356	0.0178839	3.65949	0.0223549	0.301791	0	0.654997	2.01641	1.17587	0.701943	0	0.122952	0.0894194	0.25261	0.498513	0	0	0	0	0.545459	0	0.181074	0	0	0	0.0178839
0669.V1	669	V1	1	0	black	0	TERM	III	0	0	3	39	0	0	103779	6.93949e+07	55890		95.0474	0.200394	0.39542	0.0590446	0.153874	0.0608338	0.062623	0.02326	0.0143138	1.08427	0.0125246	0	0	0.0930399	0	0.0125246	0.574342	0.259438	0	0	0.00894614	0	0	0	0.0125246	0	0	0	0	0.0304169	0.039363
0669.V2	669	V2	1	0	black	0	TERM	III	0	0	3	39	0	0		4.31824e+08	84464		88.9113	0.18351	0.810996	0.0793237	0.055645	0.260466	0.0272305	0.207189	0.074588	0.670108	0.107738	0.0615647	0.036702	0.0449896	0	0.304272	0.45108	2.10385	0.0272305	0	2.62242	0.0757719	0	0	0.107738	0	0.0118394	0.0213109	0	0.0520932	0.159831
0669.V3	669	V3	1	0	black	0	TERM	III	0	0	3	39	0	0		6.50091e+07	46306		93.4371	0.202997	0.198678	0.0518291	0.120935	0.634907	0.0496696	0.0259146	0.00863819	0.898372	0	0	0.0107977	0.0734246	0	0.00647864	0.578759	0.993392	0.00863819	0.313134	0.455664	0	0	0	0	0	0	0	0	0.23971	0.118775
0670.V1	670	V1	1	0	black	0	TERM	IV-A	0	0	3	38	0	0	6136.52	5.61914e+08	62156		31.9776	0.205933	13.7589	0.207542	47.7106	0.0450479	3.87573	0.180192	1.12459	0.0643542	0.0611365	0.00643542	0.473003	0	0	0.011262	0.0128708	0	0.0289594	0	0	0.0193063	0	0	0	0	0	0.00965313	0.0353948	0	0.0144797
0670.V2	670	V2	1	0	black	0	TERM	I	0	0	3	38	0	0		1201895230	48859		2.92679	31.3105	0.585358	50.1484	0.157596	0.0204671	0.106429	0.0307006	0.0225138	0.769561	0.0163736	0.0122802	0.0143269	0.0143269	0.413435	0.0102335	0.0634479	0.0184204	0.00409341	0.0368407	0.0184204	0.00614012	0.0798215	0	0	0	0.6836	0.0102335	1.82771	0	0.14941
0670.V3	670	V3	1	0	black	0	TERM	I	0	0	3	38	0	0		6.8851e+07	49315		0.316334	93.8274	0.160195	3.22214	0.0932779	0.0324445	0.0425834	0.0425834	0	0.0223056	0	0.0101389	0	0	0	0.0263611	0.0141945	0	0.0162222	0	0	0	0.208861	0	0.00405556	0	0	0	1.55328	0.0162222	0.0243334
0671.V1	671	V1	1	1	black	1	sPTB	IV-A	0	0	3	36	2	2	10179.7	4.70746e+08	50212		2.07122	0.368438	15.1836	0.121485	44.9952	0.0258902	18.874	0.848403	4.93508	0.673146	2.41377	0.503864	0.456066	0	0	2.91763	0.189198	0.0219071	1.25269	0	0.00796622	0.276826	0	0	0.260894	0	0.00597467	0	0.149367	0	0
0671.V2	671	V2	1	1	black	1	sPTB	IV-A	0	0	3	36	2	2		3.70977e+08	46370		1.59802	0.209187	12.6785	0.122924	41.7554	0.0258788	17.6731	0.823808	8.97132	0.489541	0.474445	0.133707	0.411904	0.0668536	0.0301919	3.79556	0.112141	0.172525	0.543455	0	0	0.211344	0	0	0.049601	0	0.0107828	0	0.120768	0.049601	0.0431313
0671.V3	671	V3	1	1	black	1	sPTB	IV-A	0	0	3	36	2	2		2.74283e+08	44271		4.43857	0.241693	23.3945	0.176188	35.041	0.0542116	25.9312	0.684421	3.53279	0.257505	0.124235	0.106164	0.969032	0	0.0112941	1.88385	0.0790585	0.0903526	0.429175	0	0	0.196517	0	0	0.036141	0	0	0	0.257505	0	0.0519527
0674.V1	674	V1	1	0	black	0	TERM	II	0	0	3	39	0	0	62584.2	2.11762e+08	44388		35.8565	0.324412	4.57331	26.2233	0.159953	3.34099	0.0585744	0.0202758	0.146436	1.62657	0	0.01577	0.0405515	3.41083	0.0946202	0	1.98252	4.30296	0	1.11066	0	0	0	0	0.0337929	0	0	0	0.0473101	0.432549	0.00675858
0674.V2	674	V2	1	0	black	0	TERM	II	0	0	3	39	0	0		1.61224e+08	38800		28.2964	0.17268	1.92526	22.8892	0.131443	6.46907	0.056701	0.0773196	0.0489691	0.963918	0	0	0.0876289	1.97423	0.0283505	0	1.6366	4.81959	0	1.04897	0.0489691	0.056701	0	0	0.0515464	0	0	0.0747423	0.128866	2.50773	0.00773196
0674.V3	674	V3	1	0	black	0	TERM	II	0	0	3	39	0	0		231478757	43544		46.8652	0.259508	1.16664	44.8902	0.043634	0.987507	0.0275583	0.0137792	0.227356	0.231949	0	0	0	0.291659	0	0	0.310031	0.840529	0	1.82804	0.0620062	0	0	0	0.00459306	0	0	0.082675	0.163053	0.103344	0
0682.V1	682	V1	1	0	black	0	TERM	I	0	0	3	38	0	0	174465	2.48131e+08	56333		8.75686	80.294	0.436689	1.58877	0.500595	0.216569	6.34797	0.0603554	0.0159764	0.044379	0.0230771	0	0.0301777	0.0461541	0.0284025	0.0248522	0.0372783	0.0266274	0.0124261	0.527222	0.0230771	0.0142013	0.157989	0	0	0	0	0	0.228995	0.0177516	0.067456
0682.V2	682	V2	1	0	black	0	TERM	I	0	0	3	38	0	0		1.78878e+07	40552		1.63494	79.6114	1.44752	5.26978	1.52397	0.367429	0.49566	0.192346	0.525252	0.865555	0.0246597	0.16522	0.110969	0.362498	0.61156	0.0320576	0.276189	0.170152	0.113435	0.453738	0.0147958	0.0147958	0.138094	0	0.145492	0	0	0.0246597	0.180016	0.0567173	0.118367
0682.V3	682	V3	1	0	black	0	TERM	I	0	0	3	38	0	0		8.24149e+07	36296		1.19021	92.4537	0.457351	2.68349	0.184593	0.2149	0.0633679	0.0192859	0.0247961	0.206634	0	0	0	0.236941	0.399493	0.0303064	0.228675	0.201124	0	0.45184	0	0	0.162552	0	0.0165307	0	0	0	0.110205	0	0
0683.V1	683	V1	1	0	black	0	TERM	IV-A	1	NA	3	38	0	0	35685.1	2.16506e+08	59715		22.2959	0.219375	15.4618	0.0552625	42.4031	0.0401909	10.1097	0.535879	3.90354	0.545926	0.244495	0.180859	1.03324	0.105501	0	1.43013	0.120573	0.00837311	0.298083	0	0	0.127271	0	0	0.0452148	0	0	0	0.13062	0	0
0683.V2	683	V2	1	0	black	0	TERM	IV-A	1	NA	3	38	0	0		4.18359e+08	37739		8.43425	10.4269	12.5732	3.15324	31.013	0.328573	9.88367	0.768436	8.9324	1.8416	0.471661	1.09966	0.585601	0.869127	1.35669	0.127189	0.832031	0.437213	1.50772	0.0662445	0.0317973	0.193434	0	0	0.559103	0	0	0.0158987	0	0.105991	0.0662445
0683.V3	683	V3	1	0	black	0	TERM	IV-A	1	NA	3	38	0	0		1.55149e+08	48538		24.3706	0.313157	15.4271	0.0370843	40.5414	0.0412048	12.347	0.445012	3.01825	0.438831	0.333759	0.0885904	0.455313	0.0391446	0	0.578928	0.115374	0.125675	0.300795	0	0	0.0824097	0	0	0	0	0	0.00618072	0.0927109	0.0927109	0.0267831
0685.V1	685	V1	1	0	black	0	TERM	IV-B	1	NA	3	39	0	0	3621.55	2.18826e+08	53979		2.64733	0.403861	33.5556	0.12968	0.0815132	0.0759555	13.9202	9.03685	1.86554	2.53802	3.26608	2.78256	0.954075	6.35803	0.0537246	0.0166732	2.3435	0.377925	2.00819	0	0.00741029	6.59516	0	0	1.28013	0	0.00741029	0	0	0.0629875	0.0333463
0685.V2	685	V2	1	0	black	0	TERM	V	1	NA	3	39	0	0		3.17539e+06	7046		51.7315	9.33863	8.58643	0.567698	0.596083	10.9282	0.326426	0.156117	0.865739	3.47715	0	0.127732	0.0709622	0.738007	0.510928	0	2.79591	2.01533	0.0425773	0	0	0	0	0	0.0283849	0	0	0.0851547	0	0	1.02186
0685.V3	685	V3	1	0	black	0	TERM	IV-B	1	NA	3	39	0	0		1.13703e+08	45750		57.7246	0.0852459	24.3847	0.0349727	0.128962	0.421858	6.50055	2.51366	0.0196721	1.19781	2.17049	0.723497	1.96284	0.0218579	0.0699454	0.00655738	0.0655738	0.0808743	0.955191	0.255738	0.0393443	0.0240437	0	0	0.220765	0	0	0	0	0	0.0196721
0687.V1	687	V1	1	0	black	0	TERM	V	0	0	3	40	0	0	95472.8	3.52671e+08	41212		41.5	3.30486	0.310589	2.79288	0.160148	50.1432	0.109191	0.0703679	0	0	0	0	0.0218383	0.0169853	0.0315442	0.00970591	0.00727943	0.0145589	0	0	0	0.0121324	0	0	0	0	0	0	1.30545	0	0
0687.V2	687	V2	1	0	black	0	TERM	V	0	0	3	40	0	0		4.04705e+08	52116		17.8448	17.1137	1.34891	7.4219	0.113209	49.9789	0.141991	0.0518075	0.0997774	0.711874	0.0172692	0.00767519	0.00575639	0.109371	0.101696	0.0115128	0.360734	0.408704	0.00767519	0	0	0	0.0479699	0	0.0134316	0	0.00959398	0	3.15642	0	0.0729143
0687.V3	687	V3	1	0	black	0	TERM	V	0	0	3	40	0	0		529868034	33552		25.2414	3.69278	5.35289	13.8531	0.19671	48.7065	0.0685503	0.0566285	0.0327849	0.0387458	0.0506676	0	0	0	0	0.0238436	0.0119218	0	0.026824	0	0	0	0	0	0	0	0	0	2.49464	0.0238436	0
0688.V1	688	V1	1	0	black	0	TERM	V	0	0	3	41	0	0	6072.55	4.01019e+08	41651		57.8594	0.400951	0.156059	0.0960361	0.0864325	40.9138	0.0336126	0.0408153	0.0168063	0.0216081	0	0	0.0192072	0	0	0.00960361	0	0	0	0	0	0.00720271	0	0	0	0	0.0216081	0	0	0	0
0688.V2	688	V2	1	0	black	0	TERM	V	0	0	3	41	0	0		5.20982e+08	44034		46.1166	1.28764	0.876595	0.0749421	0.206658	47.6041	0.131716	0.0340646	0.0386065	0.338375	0.0227097	0	0.0158968	0.0726711	0.0408775	0.00681292	0.154426	0.231639	0.0113549	1.2672	0	0.00681292	0	0	0	0	0.00681292	0.00681292	0	0.0272517	0.0249807
0688.V3	688	V3	1	0	black	0	TERM	II	0	0	3	41	0	0		5.94179e+07	29427		43.5756	0.380603	0.28885	34.3052	0.166514	11.904	0.084956	0.0781595	0	0.968498	0.11554	0.0373806	0.013593	0	0	0	0.17331	0.611683	0	6.25276	0	0	0	0.0169912	0	0	0	0	0	0.197098	0.0543718
0692.V1	692	V1	1	0	black	0	TERM	IV-A	0	0	3	38	0	0	105471	396108825	60566		0.564673	25.8908	10.8213	0.0462306	46.9158	0.0297196	2.2653	0.315358	2.12826	0.738038	3.44748	1.15576	0.0941122	0.0825546	0	1.23832	0.117227	0.0429284	1.53717	0	0	0.325265	0	0	0.308754	0	0	0	0.0330218	0	0.00495327
0692.V2	692	V2	1	0	black	0	TERM	IV-A	0	0	3	38	0	0		6.07837e+07	52066		1.6287	0.193985	24.1098	0.0537779	51.2887	0.117159	6.00776	1.42127	3.64921	1.21769	0.798986	1.08132	0.33035	0.0729843	0	0.409096	0.347636	0.44943	0.706795	0	0.0268889	0.366842	0	0	0.645335	0	0	0	0	0	0.00768256
0692.V3	692	V3	1	0	black	0	TERM	IV-A	0	0	3	38	0	0		5.92098e+07	37759		1.15999	0.370773	18.0805	0.174793	62.6764	0.0688578	5.63574	0.8157	1.98363	0.74949	0.248947	0.982547	0.0529675	0	0	1.11761	0.362827	0.0794513	1.11761	0	0.0105935	0.174793	0	0	1.59962	0	0	0	0	0	0.0158903
0694.V1	694	V1	1	0	black	0	TERM	IV-A	1	NA	3	40	0	0	397.457	2.57372e+08	50579		12.4399	0.316337	25.9436	0.0652445	27.4482	0.126535	2.55244	13.0173	0.749323	0.727575	0.589177	0.1641	1.98501	0.07513	0	9.80842	0.247138	0.0691987	0.355879	0	0	1.66077	0	0	0.154214	0.0237253	0	0	0	0.0217482	0
0694.V2	694	V2	1	0	black	0	TERM	IV-A	1	NA	3	40	0	0		2.20813e+08	49395		12.1429	0.311772	15.2607	0.0465634	55.3396	0.107298	2.27148	3.12582	1.46169	0.678206	0.86446	0.396801	0.659986	0.0546614	0	2.79381	0.145764	0.0485879	0.698451	0	0	0.0971758	0	0	0.493977	0	0	0	0	0	0
0694.V3	694	V3	1	0	black	0	TERM	IV-A	1	NA	3	40	0	0		1.36919e+08	37929		23.8235	0.134462	27.4038	0.0870047	24.2189	0.0448206	4.1024	8.34717	1.20752	1.34462	0	0.432387	1.23388	0.0448206	0.0131825	3.61201	0.197738	0.195101	0.70131	0	0.0131825	0.0685491	0	0	0.477207	0	0	0	0	0	0.0448206
0698.V1	698	V1	1	0	black	0	TERM	I	1	NA	3	41	0	0	25835.4	1.50127e+08	57964		0.612449	97.1724	0.307087	0.443379	0.112139	0.0638327	0.0483058	0.0189773	0.0103513	0.0707336	0	0	0.0224277	0.00862604	0	0.00690084	0.0207025	0.0155269	0	0.491684	0	0	0.269133	0	0	0	0	0	0	0	0.0293285
0698.V2	698	V2	1	0	black	0	TERM	I	1	NA	3	41	0	0		3.2386e+08	82267		0.446108	94.8777	0.485006	0.622364	0.100891	0.0632088	0.0425444	0.0741488	0.0133711	0.25162	0	0.0911666	0.0425444	0.172609	0.264991	0	0.0838732	0.068071	0.0182333	0.62601	0	0	0.22974	0	0.0632088	0	0	0.0121555	0	0	0.159238
0698.V3	698	V3	1	0	black	0	TERM	I	1	NA	3	41	0	0		8.07444e+07	51276		0.979016	95.4345	0.198923	2.1394	0.0546064	0	0	0.0136516	0	0	0	0	0	0	0	0	0.0156018	0	0.00780092	0.778142	0	0	0.247679	0	0	0	0	0	0	0.00780092	0.025353
0699.V1	699	V1	1	0	black	0	TERM	IV-B	1	NA	3	38	0	0	362502	5.29643e+07	48480		26.3078	0.482673	40.1918	12.6568	0.148515	0.0969472	0.0680693	0.841584	0.0309406	0.360974	0	0.299092	12.5969	0	0.29703	0.0226898	0.0371287	0.049505	0	0	0	0.0123762	0	0	0.0886964	0	0.280528	0	0.0660066	0	0.140264
0699.V2	699	V2	1	0	black	0	TERM	IV-B	1	NA	3	38	0	0		237647961	45266		42.4469	0.587638	37.5757	13.2528	0.145805	0.101622	0.0905757	1.61269	0	0.143596	0	0.0353466	2.15393	0.0441833	0.0574383	0	0.0287191	0.0331375	0.0154641	0.0706932	0	0	0	0	0.0220916	0	0	0	0.141386	0	0.013255
0699.V3	699	V3	1	0	black	0	TERM	IV-B	1	NA	3	38	0	0		4.81639e+08	40598		39.5512	0.463077	8.69501	0.133011	0.0689689	0.0763584	4.82536	8.26642	0	1.33258	15.9909	4.71698	1.02714	0	0	13.6214	0	0	0.689689	0	0	0	0	0	0.337455	0	0	0	0	0	0
0704.V1	704	V1	1	0	black	0	TERM	V	0	0	3	39	0	0	8927.3	3.88283e+08	48616		0.617081	0.396989	15.3303	0.12753	0.141929	75.3003	0.0452526	0.0226263	0	2.39016	0	0	0.0246832	0.333224	0	0.0123416	1.00584	1.07578	0.00822774	0	0.0925621	0	0	0	0	0	0	0	0	1.19097	0.0493665
0704.V2	704	V2	1	0	black	0	TERM	V	0	0	3	39	0	0		1.49925e+08	11096		3.81218	10.2019	26.8475	0.450613	0.75703	41.0959	0.711968	0.189257	0.306417	4.69539	0.0991348	0.0901226	0.0630858	0.648882	0.216294	0	1.57714	3.62293	0.0630858	0	0.0720981	0	0	0	0.036049	0	0	0	0	0.126172	0.234319
0704.V3	704	V3	1	0	black	0	TERM	V	0	0	3	39	0	0		133860744	45393		0.625647	0.409755	32.0226	0.0859163	0.114555	64.5099	0.0528716	0.0330447	0	0.277576	0.0110149	0	0.0110149	0.0176239	0	0	0.0506686	0.213689	0.00660895	0	0.0154209	0.00660895	0	0	0	0	0	0	0	0.140991	0.0484656
0709.V1	709	V1	0	1	white	1	sPTB	I	1	NA	3	29	1	1	3545.37	246217926	56339		1.09516	94.2846	0.220096	0.106498	0.0780987	0.504091	0.0780987	0.0354994	0	0.189922	0.0319494	0	0.0159747	0.0319494	0	0.00709988	0.0922984	0.159747	0.0124248	1.25313	0	0.0141998	0.227196	0	0.00887485	0	0	0	0	0	0.00709988
0709.V2	709	V2	0	1	white	1	sPTB	I	1	NA	3	29	1	1		5.02815e+08	76791		1.03007	90.1863	0.839942	0.101574	0.0755297	1.65514	0.0807386	0.0403693	0.0651118	1.07174	0.0117201	0.00781342	0.00651118	0.45448	0.0729252	0.00520894	0.604237	0.711021	0.00781342	0.546939	0	0.00520894	0.181011	0	0.00781342	0	0	0	0	0.0195335	0.0117201
0709.V3	709	V3	0	1	white	1	sPTB	I	1	NA	3	29	1	1		8.97901e+07	43900		4.88383	80.0114	3.6287	0.0911162	0.0501139	4.56492	0.0182232	0.0341686	0	0.794989	0.0113895	0	0.00683371	0.46697	0	0.0136674	0.952164	0.46697	0	2.41002	0	0.00683371	0.223235	0	0	0	0.0113895	0	0	0.0455581	0.0273349
0711.V1	711	V1	2	0	other	0	TERM	V	0	1	3	38	0	0	4395.52	2.37405e+07	15381		0.0455107	0	0	0	0	96.2551	0	1.59287	0	0.260061	0	0	0	0.0455107	0	0	0.0780183	0.195046	0	0.559131	0.0325076	0	0	0	0	0	0	0.143034	0	0	0.188544
0711.V2	711	V2	2	0	other	0	TERM	V	0	1	3	38	0	0		3.47489e+07	14318		0	0.0698422	0	0	0.0419053	74.1025	0	20.7641	0	0.160637	0	0	0	0	0	0	0.0279369	0.118732	0	0.782232	0.0838106	0	0	0	0	0	0	0.97779	0	0	0.789216
0711.V3	711	V3	2	0	other	0	TERM	V	0	1	3	38	0	0		4.15967e+07	10774		0.129942	0.157787	0	0.157787	0	67.2267	0	29.4041	0	0.0556896	0	0	0	0	0	0	0	0.0835344	0	1.93057	0	0	0	0	0	0	0	0	0	0	0.399109
0713.V1	713	V1	1	0	black	0	TERM	III	1	NA	3	41	0	0	1.01499e+06	1334768994	44275		59.7312	0.417843	1.06832	35.5867	0.124224	0.783738	0.0903444	0.0519481	0.0158103	0.372671	0.0135517	0	0.153586	0.0429136	0.189723	0.0180689	0.0293619	0.0542067	0	0.603049	0	0.0135517	0	0	0.0316206	0	0.0338792	0	0	0	0.121965
0713.V2	713	V2	1	0	black	0	TERM	III	1	NA	3	41	0	0		3.20036e+08	83045		65.2586	11.1879	2.30598	17.8108	0.215546	1.22464	0.435908	0.155337	0.04335	0.190258	0.0493708	0.0626167	0.0276958	0.0264917	0.0289	0.00481667	0.0830875	0.114396	0.0469625	0.229996	0	0.0180625	0	0	0.007225	0	0	0	0.007225	0	0.0373292
0713.V3	713	V3	1	0	black	0	TERM	II	1	NA	3	41	0	0		6.15823e+07	37595		57.1698	0.244713	0.35643	39.6941	0.0638383	0.234074	0.0319191	0.0505386	0	0.210134	0	0	0.0159596	0	0.037239	0.0159596	0.0531986	0.00797978	0.00797978	1.18367	0.0319191	0	0	0	0	0	0	0.0159596	0	0	0.0212794
0714.V1	714	V1	1	0	black	0	TERM	IV-B	1	NA	3	41	0	0	50405.4	3.21137e+08	42768		31.6194	0.271231	24.8761	0.0982043	0.0561167	0.102881	4.76992	4.3584	0.727179	0.986719	4.76992	0.750561	3.89076	1.22755	3.80191	4.39815	1.45903	0.399832	0.343715	0	0.0140292	0.47933	0	0	1.91966	0	0	0	0	0.0771605	0
0714.V2	714	V2	1	0	black	0	TERM	IV-B	1	NA	3	41	0	0		2.32265e+08	44406		35.5785	0.222943	22.864	0.0382831	0.0405351	0.288249	2.73161	1.61915	0.351304	1.47503	2.95681	1.40071	2.31275	1.95694	3.10093	3.69094	2.28573	0.470657	0.281493	0	0.0202675	1.09445	0	0	0.873756	0	0	0	0	0.0833221	0.195919
0714.V3	714	V3	1	0	black	0	TERM	IV-B	1	NA	3	41	0	0		3.13366e+08	38479		31.5237	0.493776	16.4453	0.0935575	0.0779646	0.161127	5.01572	5.04951	0.0805634	1.9907	7.83544	1.41116	4.4076	0.805634	11.0372	7.02721	0.298864	0.168923	0.756257	0	0.0233894	0.171522	0	0	2.24538	0	0	0	0	0.0779646	0
0716.V1	716	V1	0	1	white	1	sPTB	I	1	NA	1	20	1	1	58.538	3.16062e+07	43050		0.360046	0.434379	11.475	2.52497	0.0418118	11.4309	0.0325203	1.50755	2.42044	1.47967	0	0	1.11034	13.9744	1.11034	0.00696864	6.15563	9.04994	0.00464576	0	0	0	0	0	0.183508	0	0	0	0.00929152	0.673635	0
0718.V1	718	V1	1	0	black	0	TERM	I	0	0	3	39	0	0	2642.51	6.3806e+08	32994		0.509183	0.430381	0.2849	0.124265	0.109111	0.118203	0.0484937	0.0484937	0.681942	0.494029	0.0272777	1.23962	0.0121234	0	0	0	0	0.0181851	0.0151543	0	0	0	0	0	8.50155	0	0.0181851	0	0	0	0
0718.V2	718	V2	1	0	black	0	TERM	I	0	0	3	39	0	0		1.65606e+06	10468		1.43294	1.52847	0.649599	0.296141	0.171953	0.716469	0.22927	0.0955292	2.1112	0.143294	0	3.01872	0	0	0	0	0	0.105082	0	0.0668705	0	0.0286588	0	0	8.97019	0	0	0	0	0	0
0718.V3	718	V3	1	0	black	0	TERM	I	0	0	3	39	0	0		697759	2066		8.56728	9.82575	2.37173	2.61375	2.32333	1.25847	0.968054	0.145208	0.871249	0	0	1.01646	0	0	0.290416	0	0	0	0.145208	0	0	0	0	0	7.212	0	0	0	0	0	0
0723.V1	723	V1	1	0	black	0	TERM	III	1	NA	3	40	0	0	29093.3	4.98078e+08	48019		96.5618	0.164518	0.110373	0.0520627	0.0478977	0.0562277	0.0478977	0.0291551	0	0.0416502	0	0	0.0166601	0	0	0	0.0104125	0.0124951	0	1.94298	0	0	0	0	0	0	0	0	0	0	0.135363
0723.V2	723	V2	1	0	black	0	TERM	III	1	NA	3	40	0	0		6.53929e+07	54098		96.9149	0.382639	0.120152	0.0369699	0.0425154	0.0554549	0.0277275	0	0	0.0683944	0	0	0	0.0129395	0	0	0.0406669	0	0.00924249	1.26437	0	0.00369699	0	0	0.00739399	0	0	0	0	0.0351214	0.112758
0723.V3	723	V3	1	0	black	0	TERM	III	1	NA	3	40	0	0		2.91876e+07	48477		93.7228	0.468263	0.15265	0.105205	0.0680735	0.0639479	0.0412567	0.0165027	0	0.561091	0	0	0.012377	0.10933	0.200095	0	0.443509	0.0474452	0	2.24436	0.0412567	0	0	0.0103142	0	0	0	0	0	0	0.012377
0733.V1	733	V1	1	0	black	0	TERM	IV-B	0	0	3	40	0	0	18272.1	1.87269e+08	58193		32.0709	0.333373	26.9276	0.0979499	0.0824841	0.0979499	8.27247	5.57455	7.30328	0.209647	10.5855	1.41598	1.42457	0.0154658	0.147784	0.00515526	0.268073	1.04308	1.32834	0	0	1.09807	0	0	0	0	0	0	0	0.0412421	0
0733.V2	733	V2	1	0	black	0	TERM	I	0	0	3	40	0	0		200809	1392		17.0977	22.2701	10.3448	1.58046	3.16092	2.22701	1.72414	2.51437	1.07759	6.25	0	1.50862	0.646552	2.15517	6.25	0	1.72414	1.36494	0.431034	0	0	0	0	0	1.2931	0	0	0	0	0.862069	0
0733.V3	733	V3	1	0	black	0	TERM	IV-B	0	0	3	40	0	0		2.5332e+07	42336		82.398	0.432256	6.39645	0.125189	0.0944822	1.19048	2.27702	2.21325	0.288171	0.0448791	0.0897581	0.0118103	0.937736	0.0165344	0.0259826	0	0.0543273	0.0377929	0.24093	0	0	0	0	0	0.0118103	0	0	0	0.00472411	0.0496032	0
0750.V1	750	V1	0	0	white	0	TERM	V	0	0	3	39	0	0	2684.78	1.36826e+07	14333		0	0.0697691	0	0	0	83.7089	0	0	0.0488383	0.153492	0	0	0	0	0	0	0.0348845	0.376753	0	1.01165	0.223261	0	0	0	0.0488383	0	0.104654	0	0	0.265122	0.29303
0750.V2	750	V2	0	0	white	0	TERM	V	0	0	3	39	0	0		3.67832e+07	13291		0.0978105	0	0.0526672	0	0	96.6895	0	0	0	0	0	0	0	0	0	0	0	0.150478	0	2.95689	0	0	0	0	0	0	0	0	0	0	0
0750.V3	750	V3	0	0	white	0	TERM	V	0	0	3	39	0	0		7.33779e+07	8295		1.14527	0.470163	0.13261	0	0.0602773	92.8149	0	0.0964436	0	0	0	0	0	0	0	0	0	0	0	3.84569	0.277275	0	0	0	0	0	1.12116	0	0	0	0
0755.V1	755	V1	1	0	black	0	TERM	IV-A	1	NA	3	41	0	0	32733.5	8.54181e+08	51120		21.7743	4.241	10.7297	0.0841158	47.0638	0.0841158	6.36933	0.502739	3.12793	0.95266	0.377543	0.103678	0.283646	0.176056	0.269953	1.30086	0.32277	0.150626	0.086072	0.0547731	0	0.0880282	0	0	0.0136933	0	0.0136933	0	0	0.283646	0.0841158
0755.V2	755	V2	1	0	black	0	TERM	I	1	NA	3	41	0	0		2.01187e+08	25572		5.00547	45.7493	4.63789	0.969811	0.602221	2.73346	0.868137	0.215079	1.34913	10.7188	0.0860316	0.0391053	0.0508369	2.09995	1.18489	0	5.14234	6.6479	0.2229	0.312842	0	0.0273737	0.0899421	0	0.140779	0	0	0	0	0	0.121226
0755.V3	755	V3	1	0	black	0	TERM	I	1	NA	3	41	0	0		3.00188e+07	40156		1.35472	80.4313	0.134476	0.0547863	0.0921407	1.88764	0.109573	0.0323737	0.0672378	2.2039	0.0224126	0.0323737	0.00747086	0.206694	0.0124514	0.0124514	2.40064	2.7443	0	1.04592	0	0.0124514	0.246538	0	0.00747086	0	0	0	0	1.13059	0.241558
0756.V1	756	V1	1	0	black	0	TERM	II	0	1	3	38	0	0	23033.3	7.27403e+08	40832		50.7249	0.323276	0.18123	42.8243	0.0685737	3.41889	0.0465321	0.0220415	0	0.0881661	0	0	0.0171434	0.039185	0	0.0122453	0.0244906	0.0514303	0.00734718	1.25392	0	0	0	0	0	0	0	0	0.421238	0	0.0783699
0756.V2	756	V2	1	0	black	0	TERM	IV-B	0	1	3	38	0	0		6.93236e+07	42096		25.3706	20.3867	25.9336	0.446598	2.45629	5.12638	7.66344	2.79124	0.905074	1.73888	1.07611	1.03098	0.475105	0.0783922	0.0878943	0	0.31832	0.394337	0.622387	0.247054	0	0.225675	0	0	0.0142531	0	0	0	0.116401	0.054637	0.114025
0756.V3	756	V3	1	0	black	0	TERM	IV-B	0	1	3	38	0	0		9.78457e+06	25863		0.444651	18.2771	44.6352	14.7199	0.0270657	11.1549	0.0502649	7.78332	0	0.0425318	0	0	0	0	0	0.0154661	0.0231992	0.0347987	0	1.16382	0	0	0.0695975	0	0	0	0	0	0.684375	0	0.0927967
0759.V1	759	V1	1	0	black	0	TERM	I	1	NA	3	40	0	0	297882	2.53318e+08	47868		0.580764	96.2459	0.800117	0.0814741	0.123256	0.0564051	0.0480488	0.0501379	0	0.223531	0.0438706	0.0208908	0.00835631	0.0647614	0.0898304	0.0188017	0.0940085	0.0355143	0.0229799	0.0208908	0	0.0125345	0.22562	0	0.0104454	0	0	0	0	0	0.108632
0759.V2	759	V2	1	0	black	0	TERM	I	1	NA	3	40	0	0		6.30445e+07	42361		8.13012	71.3557	9.65275	0.226624	0.894691	2.43384	2.03489	0.660985	0.257312	0.885248	0.231345	0.271476	0.110951	0.10623	0.0755412	0	0.304525	0.384788	0.193574	0.0967871	0	0.0684592	0.200656	0.0118033	0.0354099	0	0	0	0.0259673	0	0.0590165
0759.V3	759	V3	1	0	black	0	TERM	I	1	NA	3	40	0	0		5.6733e+07	39175		0.456924	98.1442	0.403318	0.0970006	0.051053	0.0408424	0.0459477	0.0331844	0.0127632	0.0331844	0	0	0	0	0.0612636	0.00765795	0	0.0127632	0	0.0459477	0	0	0.280791	0	0.0382897	0	0.0102106	0	0	0	0
0760.V1	760	V1	1	0	black	0	TERM	I	1	NA	3	39	0	0	7694.04	1.57262e+08	49091		0.393147	98.627	0.128333	0.0488888	0.105926	0.0427777	0.0549999	0.0305555	0	0.0224074	0	0	0.00814813	0	0.0387036	0.0183333	0	0.00814813	0.0142592	0	0	0	0.230185	0	0	0	0	0	0.00814813	0.0183333	0.0346296
0760.V2	760	V2	1	0	black	0	TERM	I	1	NA	3	39	0	0		333421298	67137		1.55354	94.6512	0.944338	0.096817	0.0953275	0.665803	0.199592	0.0387268	0.0595797	0.269598	0.0134054	0.0327688	0.00893695	0.0521322	0.0223424	0.00595797	0.126607	0.17576	0.0119159	0	0	0.00595797	0.202571	0	0	0	0	0	0	0.0163844	0.0208529
0760.V3	760	V3	1	0	black	0	TERM	I	1	NA	3	39	0	0		7.25091e+07	35811		0.524978	98.5005	0.128452	0.312753	0.0502639	0.0335093	0.0251319	0.0390941	0	0	0	0	0	0	0	0	0	0.0307168	0	0	0	0	0.231772	0	0	0	0	0	0.00558488	0	0.0167546
0771.V1	771	V1	1	0	black	0	TERM	III	0	0	3	41	0	0	39035.1	5.37227e+07	51453		65.003	0.373156	0.427575	0.0971761	0.163256	0.0913455	0.178804	0.044701	0.0583056	2.27003	0.0213787	0	0.0233223	0.211844	0.235166	0.0116611	1.37407	1.84635	0.0349834	0	0	0.00777409	0	0	0	0	0	0	0.711329	0.0330399	1.94935
0771.V2	771	V2	1	0	black	0	TERM	III	0	0	3	41	0	0		1.09732e+08	53317		73.1793	1.22475	7.77801	0.0431382	0.519534	0.356359	4.82398	0.303843	0.140668	0.543917	0.155673	0.210064	0.234447	0.0393871	0	0.00562672	0.151922	0.386368	0.133166	0.14817	0.0112534	0.0450138	0	0	0	0	0	0	0.482023	0.448262	0.770861
0771.V3	771	V3	1	0	black	0	TERM	III	0	0	3	41	0	0		1.18457e+07	33715		54.7649	0.608038	0.504227	16.9539	0.121608	0.412279	7.62865	0	0.00593208	0.533887	0	0.0177962	0	0.00889812	0.0326264	0	0.26991	0.510159	0.0177962	0	0	0.00889812	0	0	0	0	0	0	1.60166	0.341094	1.89826
0773.V1	773	V1	1	0	black	0	TERM	III	1	NA	3	39	0	0	15244.9	8.81242e+07	49649		84.2273	0.281979	0.187315	0.0563959	0.0422969	6.23175	2.05845	0.0342404	0	0.465266	0	0	0	0.128905	0	0.00402828	0.255796	0.132933	0.00402828	0.606256	0	0	0	0	0	0	0	0	0	0.646539	0.449153
0773.V2	773	V2	1	0	black	0	TERM	I	1	NA	3	39	0	0		1.12726e+08	1313		11.8812	23.0008	10.2818	1.37091	3.80807	3.19878	2.13252	2.43717	0	5.86443	0	1.75171	0	3.12262	3.3511	0.609292	2.66565	1.37091	0.837776	0.456969	0	0	0	0	1.14242	0	0	0	0	0.837776	0.913938
0773.V3	773	V3	1	0	black	0	TERM	III	1	NA	3	39	0	0		3.84373e+07	47383		85.3492	0.375662	0.251145	0.0780871	0.116075	10.7718	0.839964	0.0379883	0.0126628	0.151953	0.00633138	0.0105523	0.0189942	0	0	0	0.0991917	0.0590929	0.0168837	0.517063	0	0	0	0	0.0211046	0	0	0	0	0.0780871	0.189942
0779.V1	779	V1	1	0	black	0	TERM	IV-B	1	NA	3	39	0	0	18184.7	2.98809e+08	46283		32.5951	0.386751	17.3779	3.4894	5.48582	0.0842642	6.32414	0.213901	2.84338	2.24272	0	0.345699	0.615777	0.883694	0.965797	0.0151243	3.26038	3.27766	0.894497	0	0	0.261435	0	0	0.0950673	0	0	0	0	2.89307	0.855606
0779.V2	779	V2	1	0	black	0	TERM	IV-A	1	NA	3	39	0	0		1.94792e+08	44289		20.4814	1.33893	21.73	1.20346	27.9505	0.119669	12.4975	0.824132	0.234821	0.925738	0	0.246111	0.704464	0.930254	0.778974	0.00677369	0.797038	0.438032	1.22378	0.0632211	0.00903159	0.103863	0	0	0.167084	0	0	0.00677369	0	0.677369	0.0699948
0779.V3	779	V3	1	0	black	0	TERM	IV-B	1	NA	3	39	0	0		2.04471e+08	43790		56.2457	0.203243	5.80726	6.84403	2.24024	0.0525234	5.34825	0.116465	0.701073	3.66294	0	0.0616579	0.324275	1.08929	0.141585	0	2.22882	2.10322	0.13245	0.054807	0	0	0	0	0.0228363	0	0	0	0.397351	2.28363	0.395067
0780.V1	780	V1	0	0	white	0	TERM	V	0	0	3	40	0	0	5608.52	5.59866e+08	12788		0	0.0547388	0	0	0.0390992	81.8971	0	0	0	1.00876	0	0	0	0	0	0	0.656866	0.594307	0	0.101658	0	0	0	0	0	0	0.531749	0	0	0.813262	0
0780.V2	780	V2	0	0	white	0	TERM	V	0	0	3	40	0	0		1.07965e+07	6600		0	0.181818	0	0	0	95.4545	0	0	0	0.318182	0	0	0	0.151515	0	0	0.5	0.242424	0	0.575758	0	0	0	0	0	0	1.98485	0	0	0	0.19697
0780.V3	780	V3	0	0	white	0	TERM	V	0	0	3	40	0	0		3.56573e+07	9049		0.0994585	0	0	0	0.0442038	93.3473	0	0	0	0.298376	0	0	0	0.0663057	0	0	0.320477	0.23207	0	1.37032	0	0	0	0	0	0	1.32611	0.0663057	0	0.187866	0
0786.V1	786	V1	1	0	black	0	TERM	I	1	NA	3	41	0	0	6376.81	3.23672e+08	45434		0.4424	65.7503	8.1943	21.9989	0.0726328	0.0242109	0.0418189	0.0396179	0.0330149	0.0858388	0	0	0.156271	0.017608	0	0.015407	0.0286129	0	0.013206	0.532641	0	0.015407	0.156271	0	0.200291	0	0.0704318	0	0.0814368	0.0308139	0.275124
0786.V2	786	V2	1	0	black	0	TERM	I	1	NA	3	41	0	0		369199	4660		13.5622	24.6781	13.7124	1.00858	1.26609	17.1888	1.13734	0.55794	0.987124	6.58798	0.150215	0.171674	0.0643777	1.03004	0.643777	0.0643777	2.66094	3.96996	0.107296	0	0	0	0	0	0.0643777	0	0	0	0	0.171674	0.386266
0786.V3	786	V3	1	0	black	0	TERM	IV-B	1	NA	3	41	0	0		1.43077e+08	45798		24.7784	25.2566	36.7571	7.73615	0.026202	0.148478	0.0240185	0.00873401	0	0.056771	0	0	3.70322	0.0196515	0.157212	0.0065505	0	0	0	0.502205	0	0	0.0873401	0	0.0065505	0	0.0152845	0	0.0720555	0	0.017468
0787.V1	787	V1	1	0	black	0	TERM	IV-B	0	1	3	40	0	0	172735	3.11756e+08	50401		26.3467	0.236106	22.5769	0.0734112	0.105157	0.0753953	8.21214	4.05548	0.0555545	2.37694	12.093	7.73794	0.192456	4.24595	0	0	1.12299	1.06546	1.25196	0	0	2.67852	0	0	0.190472	0	0	0	0	0.0198409	0.0119045
0787.V2	787	V2	1	0	black	0	TERM	IV-A	0	1	3	40	0	0		NA	36285		15.5023	0.363787	1.51853	0.0358275	19.4681	0.0771669	22.4445	3.78393	21.9788	2.28745	6.16784	1.2705	1.78862	0	0	0.0110238	0.0248036	0.0137798	1.52956	0	0	0.449221	0	0	0	0	0	0	0.00551192	0	0
0787.V3	787	V3	1	0	black	0	TERM	IV-A	0	1	3	40	0	0		2.1969e+08	43029		17.6509	0.237049	44.8488	0.0418323	20.521	0.0952846	0.615864	1.86386	0.0395082	0.478747	0.151061	5.09656	1.32469	0.0116201	0.859885	0	0.104581	0.278882	2.34725	0	0	1.48272	0	0	0.206837	0	0	0	0	0	0.130145
0790.V1	790	V1	1	0	black	0	TERM	IV-A	1	NA	3	39	0	0	29231.6	2.86864e+08	52566		15.3845	0.230187	10.9786	0.0627782	58.2658	0.0589735	2.84595	0.367157	1.4477	1.16045	0.530761	0.175018	0.827531	0.818019	0.28916	0.00380474	0.197847	0.14458	0.192139	0	0	0.0913138	0	0	0.205456	0	0.00951185	0	0	0	0.0323403
0790.V2	790	V2	1	0	black	0	TERM	IV-A	1	NA	3	39	0	0		1185651074	42347		31.922	0.321156	21.7064	0.0755662	37.5044	0.0188915	2.18197	0.479373	1.54911	0.559662	0.715517	0.108626	0.337686	0.125156	0.0732047	0	0.0354216	0.042506	0.240867	0	0	0.0448674	0	0	0.0306988	0	0	0	0	0	0
0790.V3	790	V3	1	0	black	0	TERM	IV-A	1	NA	3	39	0	0		2.35122e+08	52173		36.7086	0.20317	15.0748	0.0421674	39.9613	0.0268338	5.67343	0.218504	0.672762	0.155253	0.0594177	0.0134169	0.35459	0	0	0.0038334	0	0	0.178253	0	0	0.0249171	0	0	0	0	0	0	0	0	0.0115002
0792.V1	792	V1	1	0	black	0	TERM	III	0	0	3	38	0	0	45147	7.20462e+08	44951		80.4921	0.166848	0.135703	0.0422682	0.111232	0.438255	0.0289204	0	0	0.0289204	0.0155725	0	0.0155725	0.0111232	0	0	0.00889858	0.0111232	0	0	0	0.0133479	0	0	1.04336	0	8.774	0	0.0111232	0	0.705212
0792.V2	792	V2	1	0	black	0	TERM	III	0	0	3	38	0	0		7.499e+07	35799		97.0055	0.567055	0.435766	0.114528	0.0726277	0.441353	0.089388	0.0977681	0	0.0419006	0	0.022347	0.0279337	0	0	0.0111735	0.0167602	0	0	0	0	0.0251404	0	0	0	0	0	0	0.500014	0	0
0792.V3	792	V3	1	0	black	0	TERM	II	0	0	3	38	0	0		6.99305e+07	35271		26.4835	0.391256	0.232486	72.3172	0.133254	0.0481982	0.0510334	0.0311871	0	0	0.0396927	0	0.0226815	0	0	0.0198463	0	0	0	0	0	0	0	0	0	0	0.00567038	0	0.138924	0	0.00850557
0793.V1	793	V1	1	0	black	0	TERM	IV-B	1	NA	3	41	0	0	165038	NA	37608		15.4063	0.398851	30.1239	9.87556	0.103701	0.0664752	0.0505212	7.01978	0.598277	1.00245	0	0.579664	11.9017	1.14337	4.49904	0.010636	0.877473	0.425441	0.917358	0	0.0319081	0.13295	0	0	2.56594	0	0	0	0	0	0.00797703
0793.V2	793	V2	1	0	black	0	TERM	IV-B	1	NA	3	41	0	0		5.14749e+08	52789		15.2248	0.358029	35.5453	10.4302	0.121237	0.062513	0.0530414	7.2553	0.278467	0.304988	0	0.594821	10.6518	1.11576	3.24121	0	1.00779	0.304988	0.994525	0.0151547	0.0189433	0.107977	0	0	2.8756	0	0	0.00757734	0	0	0.011366
0793.V3	793	V3	1	0	black	0	TERM	IV-B	1	NA	3	41	0	0		9.83605e+07	42813		18.5247	0.275617	13.622	12.1225	0.0420433	0.0373718	0.0163502	2.63705	1.21926	1.07444	0	0.523206	4.39119	2.78654	4.13659	0	1.6537	0.775465	0.698386	0	0.0350361	0.478827	0	0.0210217	3.76521	0	0	0	0	0	0.0233574
0801.V1	801	V1	1	0	black	0	TERM	IV-B	1	NA	3	39	0	0	60153	2.426e+08	41499		66.1293	0.219282	14.8486	15.6944	0.0819297	0.40001	0.0313261	1.89161	0.0265067	0.0144582	0	0	0.354225	0.0144582	0	0	0	0	0.00481939	0	0.0168679	0	0	0	0	0	0	0.00722909	0	0	0
0801.V2	801	V2	1	0	black	0	TERM	IV-B	1	NA	3	39	0	0		1831220167	37623		45.3898	0.409324	38.7077	8.35127	0.0850544	0.132897	0.050501	2.13965	0	0.0132897	0	0.0159477	4.28461	0	0	0.0106318	0.0106318	0	0	0	0	0	0	0	0	0	0.0159477	0	0	0	0
0801.V3	801	V3	1	0	black	0	TERM	III	1	NA	3	39	0	0		3.83182e+07	42043		60.0576	0.456675	1.22256	37.0739	0.0880051	0.88243	0.0547059	0.0166496	0.0214067	0.0118926	0	0	0.0214067	0	0	0.00713555	0.0190281	0	0.00713555	0	0	0	0	0	0.00475703	0	0	0	0	0	0
0805.V1	805	V1	1	0	black	0	TERM	I	1	NA	3	39	0	0	23777.8	2.95862e+07	68138		0.228947	98.39	0.221609	0.0557692	0.0616396	0.0308198	0.0220141	0.026417	0	0.177581	0.0102733	0.00440283	0.00440283	0.00880566	0	0.00587044	0.00587044	0.0410931	0	0	0	0.00440283	0.105668	0	0.00440283	0	0	0	0	0	0.221609
0805.V2	805	V2	1	0	black	0	TERM	I	1	NA	3	39	0	0		644419430	38615		0.450602	96.2346	2.34624	0.07769	0.0880487	0.069921	0.0492037	0.0517933	0	0.038845	0	0	0.0129483	0	0.031076	0	0.007769	0	0.00517933	0	0.023307	0	0.100997	0	0	0	0	0	0	0	0.0828694
0805.V3	805	V3	1	0	black	0	TERM	I	1	NA	3	39	0	0		4.30509e+07	45748		0.299467	95.3528	1.7509	0.0349742	0.098365	0.312582	0.0284165	0.0568331	0.0502754	0.511498	0.0131153	0.0131153	0.0240448	0.0284165	0.059019	0	0	0	0	0	0	0	0.098365	0	0	0	0	0.0109294	0	0	0.253563
0806.V1	806	V1	1	1	black	1	sPTB	I	0	1	3	33	1	2	11468.2	7.16818e+07	52467		32.4166	56.4202	0.192502	9.54505	0.0724265	0.0381192	0.0724265	0.0705205	0	0.0895801	0.0133417	0	0	0	0.0324013	0	0.0400252	0.0114358	0.00381192	0	0	0	0.093392	0	0.047649	0	0	0	0.226809	0.0152477	0.146759
0806.V2	806	V2	1	1	black	1	sPTB	I	0	1	3	33	1	2		2.5937e+08	36406		14.8931	80.1242	0.189529	2.68637	0.126353	0.107125	0.0521892	0.0466956	0	0.296654	0	0.0192276	0.0329616	0	0	0	0.0164808	0.0631764	0.0054936	0	0	0.0082404	0.0796572	0	0.013734	0	0	0	0.582322	0.0164808	0.19777
0806.V3	806	V3	1	1	black	1	sPTB	I	0	1	3	33	1	2		9.18322e+07	44646		5.59737	88.8209	0.0940734	4.06979	0.105273	0.0201586	0.0492765	0.0134391	0.0201586	0.0627156	0	0	0	0	0	0.0156789	0	0.00447968	0.00895937	0	0	0.0134391	0.132151	0	0	0	0	0.0223984	0.826502	0	0.0335976
0807.V1	807	V1	1	0	black	0	TERM	I	0	0	3	40	0	0	141196	NA	47879		0.74563	95.5367	0.204683	0.614048	0.121139	0.031329	0.0710123	0.0751895	0.0375948	0.0710123	0.010443	0.0041772	0.0167088	0.0543036	0.0396834	0	0.106519	0.041772	0.0167088	0.854237	0	0.0062658	0.267341	0	0.0146202	0	0	0	0	0	0.179619
0807.V2	807	V2	1	0	black	0	TERM	I	0	0	3	40	0	0		5.87331e+08	39007		1.06135	90.7171	0.392237	2.07142	0.143564	0.0512728	0.0564001	0.0999821	0.0128182	0.315328	0	0.141	0.0153819	0.320455	0.1974	0	0.230728	0.0922911	0.0333274	2.7431	0	0.00769093	0.21791	0	0.0230728	0	0	0	0	0	0.0999821
0807.V3	807	V3	1	0	black	0	TERM	I	0	0	3	40	0	0		1.25719e+08	54285		0.42369	96.2365	0.123423	1.01686	0.0607903	0.0368426	0.0313162	0	0	0.0386847	0	0	0	0.0184213	0	0.0110528	0.0552639	0.0313162	0.00921065	1.33186	0	0	0.241319	0	0	0	0	0	0	0	0.0626324
0808.V1	808	V1	1	0	black	0	TERM	IV-B	0	0	3	38	0	0	418525	4.79115e+08	38928		34.5741	0.308261	22.3695	0.0950473	0.0616523	0.033395	8.94986	6.10614	0.0924784	4.32337	10.0673	3.71969	1.26387	1.05836	0.308261	0	0.154131	2.15526	1.24332	0	0	1.14314	0	0	0.24404	0	0.0205508	0	0	0	0
0808.V2	808	V2	1	0	black	0	TERM	IV-B	0	0	3	38	0	0		1.92855e+08	62407		47.187	0.62493	26.8271	0.0977454	0.419825	0.0288429	0.892528	6.01215	0.280417	1.12648	0.0560835	3.28168	1.89081	0.738699	0.0528787	0.990274	0.274008	0.706651	0.628135	0	0	0.270803	0	0	0.338103	0	0	0.0112167	0	0	0.320477
0808.V3	808	V3	1	0	black	0	TERM	III	0	0	3	38	0	0		6.86613e+07	44349		93.9164	0.2796	2.50513	0.0766646	0.0699001	0.0496065	0.121761	0.728314	0.0180387	0.356265	0.0653904	0.356265	0.0653904	0.0180387	0.0112742	0.0879388	0.0608807	0.0631356	0.042842	0	0	0.0270581	0	0	0.0202936	0	0	0	0	0	0.0699001
0809.V1	809	V1	1	0	black	0	TERM	IV-A	1	NA	3	39	0	0	6285.05	1.45023e+08	50414		5.46277	0.230095	3.73507	0.0674416	35.9642	0.0456222	5.09184	1.53132	5.82973	3.21339	0.0396715	0.630777	1.3647	1.2437	0	0.265799	2.71948	0.454239	0.823184	0	0.00991788	0.771611	0	0	1.85861	0	0.00991788	0.00991788	0	0.162653	0.0119015
0809.V2	809	V2	1	0	black	0	TERM	IV-B	1	NA	3	39	0	0		680413006	53651		17.0677	0.361596	13.8189	0.100651	32.2454	0.037278	0.342957	1.77816	1.45943	6.09495	2.18822	2.33733	4.79395	0.223668	0	1.06242	0.958044	0.902127	1.08852	0	0	0.807068	0	0	3.40721	0	0	0	0.0484614	0	0.00559169
0809.V3	809	V3	1	0	black	0	TERM	IV-A	1	NA	3	39	0	0		2.05411e+08	50017		55.1233	0.121959	8.05926	5.13026	22.1825	0.0399864	0.943679	0.137953	0.64778	0.237919	0.449847	0.243917	1.65344	0.109963	0	0.199932	0.0259912	0	0.191935	0	0	0.0199932	0	0	0.223924	0	0	0	0.317892	0.141952	0.139952
0811.V1	811	V1	1	0	black	0	TERM	IV-A	1	NA	3	41	0	0	58851.3	2.44556e+08	50990		19.7764	0.451069	17.0367	0.0823691	41.4924	0.0392234	11.3454	0.772701	3.3281	0.562855	0.396156	0.143165	1.17474	0	0	0.813885	0.178466	0	0.137282	0	0	0.198078	0	0	0.0862914	0	0.011767	0	0	0	0.0215729
0811.V2	811	V2	1	0	black	0	TERM	IV-A	1	NA	3	41	0	0		1.31908e+08	59194		15.5573	0.405446	25.854	0.0540595	29.8054	0.0591276	18.7435	1.07274	2.20124	0.645336	0.415583	0.2382	1.12005	0	0	0.913944	0.363212	0.00675744	0.121634	0	0	0.277055	0	0	0.152042	0	0	0	0	0.0354766	0.0625063
0811.V3	811	V3	1	0	black	0	TERM	IV-A	1	NA	3	41	0	0		1.55496e+08	47142		11.5842	0.171821	16.0918	0.0869713	56.6798	0	6.11769	0.405159	2.92733	0.439099	0.335158	0.267278	0.506979	0	0	0.744559	0.10182	0	0.630011	0	0	0.125154	0	0	0.154851	0	0	0	0	0.0212125	0.45819
0813.V1	813	V1	1	0	black	0	TERM	I	0	1	3	40	0	0	17062.5	178913830	49762		0.635023	94.1944	0.188899	0.0844018	0.0884209	0.0200957	0.0422009	0.060287	0	0.032153	0.0341626	0	0.0120574	0	0	0	0.0221052	0.0100478	0	3.99904	0.106507	0.00803826	0.247177	0	0	0	0	0	0	0	0.0261244
0813.V2	813	V2	1	0	black	0	TERM	I	0	1	3	40	0	0		366514327	40440		0.420376	88.2913	0.195351	3.88724	0.0395648	0.0914936	0.037092	0.0272008	0	0.086548	0	0	0	0	0.024728	0.0222552	0.0074184	0.0321464	0	3.43719	0	0	0.212661	0	0.0098912	0	0	0.0148368	0	0	0
0813.V3	813	V3	1	0	black	0	TERM	I	0	1	3	40	0	0		7.86764e+07	50390		0.117087	89.996	0.0416749	4.59417	0.0257988	0	0.0158762	0.0158762	0.00396904	0.0357214	0	0	0.00396904	0	0.0138916	0	0	0.0238142	0.00396904	4.53265	0	0	0.234173	0	0	0	0	0	0	0	0.113118
0817.V1	817	V1	0	1	white	1	sPTB	I	1	NA	3	32	1	2	1075.78	152843490	48124		12.1748	39.9426	1.61873	12.5114	0.108054	3.065	0.0644169	0.0477932	0.160003	9.43604	0	0.0103898	0.0270135	2.69304	0.153769	0.00831186	5.65622	2.59953	0	1.49198	0	0.0166237	0.0935084	0	0	0	0	0	0	0.103898	0.0727288
0817.V2	817	V2	0	1	white	1	sPTB	I	1	NA	3	32	1	2		7.58976e+07	31948		12.1635	69.2406	0.222236	9.04908	0.0657318	1.15813	0.0469513	0.0469513	0.00939026	0.241017	0	0	0.0250407	0	0	0.0156504	0.184675	0.071992	0	0.701139	0	0	0.156504	0	0	0	0	0	0	0	5.2022
0817.V3	817	V3	0	1	white	1	sPTB	I	1	NA	3	32	1	2		5.86601e+07	45806		3.82701	78.6294	0.124438	12.9503	0	0.159368	0.00873248	0.037113	0	0.340567	0	0	0	0.0305637	0	0	0.091691	0.130987	0	0.967122	0	0	0.222678	0	0	0	0	0	0	0.0589442	0.325285
0818.V1	818	V1	1	1	black	1	sPTB	IV-B	0	1	3	33	1	2	60293.4	7.28718e+07	46972		3.15294	0.534361	27.7633	0.0766414	0.0787703	0.0468364	6.33356	8.80737	0.361918	2.23537	14.6683	8.20063	0.117091	8.66474	0	0.00425786	2.73141	1.58179	1.88623	0.0170314	0	1.12833	0	0	0.0553521	0	0	0	0	0	0.00638678
0818.V2	818	V2	1	1	black	1	sPTB	IV-B	0	1	3	33	1	2		159007004	63327		15.1389	0.227391	25.2436	0.0378985	0.0426358	0.0378985	3.03978	9.64991	0.192651	4.01251	17.8202	5.43054	0.197388	3.38244	0	0.00315821	1.94388	1.54752	5.70531	0	0	1.8286	0	0	0.656908	0	0	0	0	0	0
0818.V3	818	V3	1	1	black	1	sPTB	III	0	1	3	33	1	2		6.50432e+06	23224		95.496	0.456424	0.258353	0.0947296	0.0645884	0.0516707	0.0516707	0.111953	0.0258353	0.206683	0	0.0904237	0.0129177	0	0	0	0.0904237	0.210989	0	0	0	0	0	0	0	0	0	0	0	0.111953	0.24113
0820.V1	820	V1	1	0	black	0	TERM	I	1	NA	3	38	0	0	78268.5	3.83483e+07	52148		7.83347	0.228197	4.68858	0.0345171	0.0364348	0.00767048	2.03459	66.9594	0.0172586	1.30206	2.29155	0.816906	4.10946	0.496663	0.08054	0.0115057	0.650073	1.08537	0.28956	0	0	0.262714	0	0	0.0786224	0	0	0.228197	0	0.207103	0.15341
0820.V2	820	V2	1	0	black	0	TERM	I	1	NA	3	38	0	0		5.27678e+07	38892		0.611951	0.293119	1.03106	0.0514245	0.069423	0.046282	0.151702	77.0441	0.0154273	0.552813	0.298262	0.0771367	10.4417	0.604237	0.0797079	0	0.907642	0.509102	0.0565669	0	0	0.0745655	0	0	0.0205698	0	0	0.138846	0	0.192842	0.0411396
0820.V3	820	V3	1	0	black	0	TERM	I	1	NA	3	38	0	0		1.55284e+08	46757		0.190346	0.156126	0.0513292	0.029942	0.0342195	0.0128323	0.0320808	84.5392	0	0.164681	0	0	6.74979	0.273756	0	0	0.404218	0.365721	0	0	0	0	0	0	0	0	0	0.014971	0	0	0
0823.V1	823	V1	1	0	black	0	TERM	I	0	1	3	38	0	0	68072.1	2.09195e+08	57853		0.300762	59.945	0.0604982	2.47005	0.0259278	2.07422	0.0190137	0.0172852	0	0.00518556	0	0	0.00518556	0.0120996	0	0	0	0	0	1.92038	0	0.00518556	31.9292	0	0	0	0	0	1.14947	0	0
0823.V2	823	V2	1	0	black	0	TERM	I	0	1	3	38	0	0		6.05859e+08	38477		0.709515	55.5241	0.283286	0.569171	0.132547	0.109156	0.057177	0.327468	0	0.0129948	0.0389843	0	0.0259896	0	0	0	0	0.0155937	0.0207916	2.32606	0	0.0155937	39.7666	0	0	0	0	0	0.0233906	0	0
0823.V3	823	V3	1	0	black	0	TERM	I	0	1	3	38	0	0		5.36477e+07	49284		0.348998	59.4615	0.0507264	0.140005	0.0304358	0.0588426	0.0121743	0.0243487	0	0.0121743	0	0	0.00811622	0	0.00608717	0.00405811	0	0	0	5.55961	0	0	34.2079	0	0	0	0	0	0	0	0
0828.V1	828	V1	1	0	black	0	TERM	I	1	NA	3	39	0	0	9758.53	1.85597e+08	47036		0.890807	97.4998	0.142444	0.0595289	0.065907	0.316779	0.0425206	0.0488987	0.0425206	0.0297644	0	0.0106302	0.00850412	0.0233863	0	0	0.131814	0.0127562	0.00425206	0.136066	0	0	0.225359	0	0	0	0	0	0	0	0
0828.V2	828	V2	1	0	black	0	TERM	I	1	NA	3	39	0	0		277189745	42657		4.74951	93.0469	0.375085	0.0609513	0.110181	0.058607	0.0656399	0.0843941	0	0.0539185	0.01641	0.01641	0.0210985	0	0.0210985	0	0.0421971	0.0257871	0.00703284	0.543873	0	0.0117214	0.269592	0	0.01641	0	0.0117214	0	0	0.0210985	0.0351642
0828.V3	828	V3	1	0	black	0	TERM	I	1	NA	3	39	0	0		7.19067e+07	51833		7.66307	89.3466	0.0598075	0.0347269	0.0270098	0.0327976	0	0.0270098	0	0.0366562	0	0.00385855	0	0	0	0	0.0289391	0.0347269	0.00771709	1.20001	0	0	0.287462	0	0	0	0	0	0	0.0231513	0.127332
0830.V1	830	V1	1	0	black	0	TERM	III	1	NA	3	40	0	0	69167.1	5.88329e+08	53908		96.0488	0.146546	3.59687	0.0389553	0.0445203	0.0259702	0.0352452	0.0259702	0.00556504	0	0	0	0.00742005	0	0	0.00556504	0	0	0	0	0	0	0	0	0	0	0	0	0	0	0
0830.V2	830	V2	1	0	black	0	TERM	III	1	NA	3	40	0	0		6.61589e+07	36075		97.192	1.3666	0.623701	0.0887041	0.0554401	0.036036	0.033264	0.030492	0	0	0	0	0.00554401	0	0	0.00554401	0	0	0.01386	0	0	0	0	0	0	0	0	0	0	0	0.01386
0830.V3	830	V3	1	0	black	0	TERM	III	1	NA	3	40	0	0		6.80672e+07	50630		93.4722	0.312068	5.98064	0.0612285	0.0197511	0.00790045	0.017776	0.0335769	0	0.0118507	0	0	0.00987557	0	0	0	0	0	0	0	0	0	0	0	0	0	0	0	0	0	0.00790045
0832.V1	832	V1	1	0	black	0	TERM	I	0	0	3	39	0	0	508013	1.54978e+07	33799		4.5741	80.2302	0.174561	0.452676	0.0917187	1.11542	0.103553	0.071008	0.144975	0.349123	0.0325453	0.0207107	0	0.109471	0.0236693	0	0.91127	0.139057	0	0.352081	0	0.0147933	0.136099	0	0	0	0	0.0207107	0	0.13314	2.63321
0832.V2	832	V2	1	0	black	0	TERM	I	0	0	3	39	0	0		1.41082e+08	45085		5.81568	69.9035	0.283908	0.403682	0.144172	0.940446	0.068759	0.0776311	0.0310525	1.93191	0	0	0	0.195187	0.0465787	0.00887213	1.33526	1.21326	0.0354885	0.842852	0	0.00887213	0.0798492	0.0199623	0.0110902	0	0	0	0	0.93601	4.00133
0832.V3	832	V3	1	0	black	0	TERM	I	0	0	3	39	0	0		6.08982e+07	52248		9.05872	77.2393	0.0899556	0.472745	0.0344511	1.62303	0.0172255	0.0229674	0.166514	0.641173	0	0	0.00956974	0.250727	0.0325371	0	0.692849	0.541648	0.0153116	0.516766	0	0	0.132062	0	0	0	0.0956974	0	0	0.20862	2.55895
0834.V1	834	V1	1	0	black	0	TERM	III	0	0	3	40	0	0	233503	6.27604e+07	47775		84.404	2.40293	0.267923	9.35008	0.123496	0.0900052	0.0690738	0.0586081	0.0125589	0.0188383	0.0188383	0	0.00837258	0	0	0.00418629	0	0.0251177	0.00837258	2.45735	0	0.00837258	0	0	0	0	0	0	0.196756	0	0.0209314
0834.V2	834	V2	1	0	black	0	TERM	I	0	0	3	40	0	0		3.26812e+08	38318		0.514119	93.0059	0.185292	4.77843	0.0626337	0.506289	0.0365364	0.0182682	0	0.00782922	0	0.0182682	0.010439	0	0	0.0130487	0	0	0	0.383632	0	0.00521948	0.274023	0	0	0	0.00782922	0	0.0208779	0	0.0313169
0834.V3	834	V3	1	0	black	0	TERM	I	0	0	3	40	0	0		2.67228e+07	44022		0.322566	94.5073	0.049975	2.81905	0.011358	0.751897	0.0386171	0.0272591	0	0.011358	0	0	0.0181727	0.011358	0.0181727	0	0	0	0	1.06083	0	0	0.24306	0	0	0	0	0	0	0	0
0835.V1	835	V1	1	0	black	0	TERM	IV-B	0	0	3	39	0	0	1.677e+06	500453497	50380		68.8746	0.224295	20.0179	0.0396983	0.0337435	0.0317586	0.0198491	1.35768	0.0258039	1.90552	0	0.00992457	0.208416	0.158793	2.95554	0	0.418817	0.615324	0.0119095	0	0	0	0	0	0.279873	0	0.539897	0	0	0	0.142914
0835.V2	835	V2	1	0	black	0	TERM	IV-B	0	0	3	39	0	0		2.67445e+08	56030		69.0541	0.215956	16.8213	0.0303409	0.0553275	0.0339104	0.044619	0.965554	0	1.85436	0	0	1.33857	0.107085	1.18508	0.00892379	0.590755	0.66393	0.157059	0	0	0.0713903	0	0	0.346243	0	0.535427	0	0	0	0.0571123
0835.V3	835	V3	1	0	black	0	TERM	III	0	0	3	39	0	0		1.08282e+08	56589		91.4153	0.242097	1.09739	0.0565481	0.0247398	0.0406439	0.00706851	0.0424111	0	0.28274	0	0	0.233261	0.0106028	0.028274	0	0.0653837	0.0194384	0	0.0106028	0	0	0	0	0.252699	0	5.38974	0	0	0	0.0795208
0836.V1	836	V1	1	0	black	0	TERM	III	1	NA	3	39	0	0	195676	1.50232e+08	29860		94.7522	0.713329	0.495646	0.140656	0.227729	0.0301407	0.107167	0.0602813	0	0.301407	0.0301407	0	0.0301407	0	0.0234427	0	0.113865	0.140656	0.00669792	0	0	0.0133958	0	0	0	0	0.0133958	0	0	0.482251	0.147354
0836.V2	836	V2	1	0	black	0	TERM	III	1	NA	3	39	0	0		1.58237e+08	46633		96.4146	0.203718	0.255184	0.0578989	0.12652	0.0578989	0.0707653	0.0450325	0	0.113653	0	0	0.0343105	0	0	0.0150108	0.0707653	0.0428881	0	0	0	0.00857762	0	0	0.00428881	0	0	0	0	0	0.64761
0836.V3	836	V3	1	0	black	0	TERM	III	1	NA	3	39	0	0		2.25273e+07	41742		98.093	0.150927	0.107805	0.035935	0.0119783	0	0.00958267	0.035935	0.00718701	0.110201	0	0	0.00718701	0	0	0	0.0311437	0.0718701	0	0	0	0.00479134	0	0	0	0	0	0	0	0.0191653	0.0622874
0837.V1	837	V1	1	0	black	0	TERM	III	1	NA	3	41	0	0	210898	9.02729e+07	72843		97.4534	0.205922	0.112571	0.0466757	0.0233379	0.0260835	0.0137282	0.0137282	0	0.105707	0	0.00411845	0.0164738	0.00411845	0.0178466	0	0.0274563	0.0549126	0.00274563	0	0	0	0	0	0	0	0	0	0.588938	0.129045	0.067268
0837.V2	837	V2	1	0	black	0	TERM	I	1	NA	3	41	0	0		9.66972e+07	41664		0.700845	85.7383	0.441628	0.0888057	0.182412	9.3582	0.0792051	0.0768049	0.0192012	0.242416	0	0	0.0336022	0.204013	0.235215	0.00720046	0.244816	0.108007	0.0120008	0	0	0.00480031	0.218414	0	0.00720046	0	0	0	0.564036	0	0.16081
0837.V3	837	V3	1	0	black	0	TERM	I	1	NA	3	41	0	0		2.81699e+07	45996		0.37612	96.691	0.195669	0.0413079	0.00652231	1.10227	0.0173928	0.00869641	0	0.0282633	0	0	0	0.0108705	0.0173928	0.0108705	0.0152187	0.0195669	0	0	0	0	0.250022	0	0	0	0	0	0.930516	0.0108705	0
0841.V1	841	V1	1	0	black	0	TERM	IV-B	0	1	3	39	0	0	991.134	4.78316e+07	45678		5.23666	0.247384	41.7685	0.0700556	0.107273	0.0394063	11.6446	5.00898	0.499146	1.14716	0	20.7518	1.28289	3.29699	1.49306	0.00656771	0.293358	0.0350278	2.10824	0	0.0284601	0.186085	0	0	0.282412	0	0	0	0	0.440037	0.199221
0841.V2	841	V2	1	0	black	0	TERM	IV-B	0	1	3	39	0	0		4.74536e+08	58878		15.6289	0.242875	30.5377	0.0305717	0.0305717	0.0254764	11.9026	4.89487	1.73919	1.01226	0	16.5138	0.82034	6.86844	4.63331	0	0.733721	0	0.441591	0	0	0.555386	0	0	0.55029	0	0	0	0	0.0271748	0.0203811
0841.V3	841	V3	1	0	black	0	TERM	IV-B	0	1	3	39	0	0		1.36373e+07	33017		20.7378	0.245328	42.6235	0.0666323	0.0212012	0.0605749	10.0554	4.80056	0.0999485	0.805646	0	12.7874	1.30842	0.439168	1.16909	0	0.205955	0.00908623	1.00554	0	0.0242299	0	0	0	0.199897	0	0	0	0	0.115092	0.502771
0845.V1	845	V1	1	1	black	1	sPTB	IV-B	1	NA	3	36	2	2	11589.3	1.6038e+08	50289		57.9013	0.340035	14.0945	0.111356	10.0857	0.0616437	14.6593	1.40786	0.0298276	0.0417586	0	0.0159081	0.431506	0	0	0.509058	0	0	0.0218736	0.165046	0	0.00795403	0	0	0.00596552	0	0	0	0	0	0
0845.V2	845	V2	1	1	black	1	sPTB	IV-B	1	NA	3	36	2	2		1038117853	52194		56.3935	0.266314	22.7536	0.0670575	10.2847	2.35276	3.48699	1.54807	0.053646	0.0823849	0	0.0383186	1.62854	0.0229911	0	0.431084	0.0191593	0.0364027	0.0843009	0.210752	0	0.0191593	0	0	0.00957965	0	0	0	0	0	0.00957965
0845.V3	845	V3	1	1	black	1	sPTB	IV-B	1	NA	3	36	2	2		4.25409e+07	51072		60.4049	0.278039	30.6959	0.0567826	0.125313	3.54206	0.894815	0.254543	0	0.0097901	0	0	0.757754	0	0	0	0	0	0	0.160558	0	0	0	0	0.18797	0	0.0548246	0	0	0	0.0744048
0846.V1	846	V1	1	1	black	1	sPTB	IV-B	1	NA	3	36	2	2	39310	5.81081e+07	46911		46.6714	0.304833	16.3714	0.0554241	17.1239	0.0170536	2.06348	0.820703	1.55187	1.5604	0.0468973	0.136429	0.498817	0.0895312	0.0106585	0	1.66059	2.92895	0.805781	0	0	0.15135	0	0	0.208906	0	0	0	0	0.119375	0.234487
0846.V2	846	V2	1	1	black	1	sPTB	IV-B	1	NA	3	36	2	2		1.39657e+08	80148		36.8868	0.0811	33.3271	0.0237061	6.41438	0.00748615	0.109797	3.14418	0.068623	3.38624	0.0262015	0.122274	1.74677	0.0823477	0.128512	0.09732	2.54779	0.786046	1.04057	0	0.00748615	2.82228	0	0	2.06992	0	0	0	0	0.0149723	0.0573938
0846.V3	846	V3	1	1	black	1	sPTB	IV-B	1	NA	3	36	2	2		1.89868e+07	49293		72.7446	0.328647	14.8662	0.0446311	0.342848	0	0.691782	0.229241	0.0568032	0.752642	0.0101434	0.0365163	1.11781	0.032459	0	0	0.442253	1.62498	0.0730327	0	0	0.00608606	0	0	0.0953482	0	0	0	0	0	1.27604
0848.V1	848	V1	1	0	black	0	TERM	I	0	1	3	39	0	0	11670	NA	44266		24.1946	64.5823	0.447296	7.95645	0.110694	0.0361451	0.0768084	0.0745493	0.0384042	0.0271088	0	0.0158135	0.0225907	0	0	0	0.00677721	0	0.0112954	1.42773	0	0.0135544	0.214612	0	0.00903628	0	0	0	0.517327	0	0.0158135
0848.V2	848	V2	1	0	black	0	TERM	I	0	1	3	39	0	0		8.91429e+07	41607		37.5081	37.4	2.68464	0.0456654	0.120172	0.0360516	20.7561	0.081717	0	0.0240344	0.0168241	0	0.110558	0.0168241	0.0336482	0	0	0	0.0264379	0.487899	0	0.0120172	0.122576	0	0.00721033	0	0	0	0.346096	0	0.0336482
0848.V3	848	V3	1	0	black	0	TERM	I	0	1	3	39	0	0		8.70144e+06	26050		51.3551	44.1113	0.65643	0	0.0153551	0	1.32054	0.0307102	0.0153551	0.0230326	0	0	0.0230326	0	0	0	0	0	0	1.4357	0	0	0.107486	0	0.0153551	0	0	0.0383877	0.0191939	0	0
0849.V1	849	V1	1	0	black	0	TERM	IV-B	0	1	3	39	0	0	10212.1	1.92508e+08	55899		30.8485	0.284442	17.4976	0.0411456	0.0697687	0.0161005	0.0626129	3.22725	0.250452	0.0089447	16.3974	5.33999	0.116281	0.0268341	0	16.952	0.0787134	0	0.221829	0	0.135959	4.53139	0	0	0.341688	0	0	0	0.554572	0	0.0143115
0849.V2	849	V2	1	0	black	0	TERM	IV-B	0	1	3	39	0	0		2.38908e+08	62419		43.5637	0.174626	27.5813	0.0352457	0.0640831	0.0160208	10.5705	11.1729	0	0.719332	0.629616	0.59437	2.07148	0.0817059	0.0144187	0.682484	0.176228	0.0272353	1.09262	0	0	0.113747	0	0	0.0224291	0	0	0.00480623	0.0640831	0.0144187	0
0849.V3	849	V3	1	0	black	0	TERM	III	0	1	3	39	0	0		2.17034e+07	42603		96.5002	0.338004	0.788677	0.0727648	0.0399033	0	1.61022	0.147877	0	0.018778	0	0.0117363	0.0305143	0	0	0.00469451	0	0	0.0117363	0	0	0	0	0	0.00938901	0	0	0	0.330963	0	0
0850.V1	850	V1	1	0	black	0	TERM	IV-A	0	1	3	39	0	0	81905.9	NA	47271		6.3485	0.114235	38.2137	0.0507711	9.56612	0.0148082	16.1452	3.28954	0.0296165	1.45544	0	7.79548	1.62679	2.33547	3.75494	0	0.277126	0	1.96526	0	0	1.91449	0	0	1.15927	0	0	0	0	0.0232701	0.00423092
0850.V2	850	V2	1	0	black	0	TERM	IV-B	0	1	3	39	0	0		2.23538e+08	56242		7.73799	0.122684	39.9684	0.0426727	0.124462	0.0355606	20.9612	6.14487	0.0853455	1.47754	0	0.00711212	2.49813	7.26503	1.36197	0.00533409	0.801892	0	4.0628	0	0	4.96248	0	0	0	0	0	0	0	0	0
0850.V3	850	V3	1	0	black	0	TERM	IV-B	0	1	3	39	0	0		2.31178e+07	41114		19.7524	0.206742	42.4965	0.0389162	0.0243226	0.0170258	16.3156	3.15221	0.0608065	0.627523	0	0	0.277278	4.01323	2.22795	0	0.0389162	0.0121613	6.94897	0	0	2.78737	0	0	0	0	0	0	0	0	0
0852.V1	852	V1	0	1	white	1	sPTB	II	1	NA	3	36	2	2	515.274	6.17535e+07	46144		24.0053	0.331571	0.175537	63.7071	0.0866852	0.0195042	0.049844	0.0541782	0	1.44114	0	0.0151699	0	0.268724	0	0.00433426	1.60368	3.12067	0.00866852	0	0	0	0	0	0.0130028	0	0	0	0	1.51049	0.130028
0852.V2	852	V2	0	1	white	1	sPTB	II	1	NA	3	36	2	2		4.63324e+08	48284		26.7583	0.335515	6.71651	45.2821	0.051777	0	0.648248	0.391434	0.0103554	1.03968	0	0	0.0642035	0.418358	0.0621324	0	0.909204	9.09204	0.294093	0	0.0144976	0.260956	0	0	0	0	0	0	0	5.49457	0.298235
0852.V3	852	V3	0	1	white	1	sPTB	II	1	NA	3	36	2	2		1.69005e+07	35931		41.8413	0.161421	0.075144	26.1557	0.075144	0.025048	0.0473129	0.328407	0.392419	2.20979	0	0	0	1.60586	0	0	3.91584	4.08283	0	0	0	0	0	0	0	0	0	0	0	7.10529	0.962957
0853.V1	853	V1	1	0	black	0	TERM	III	0	1	3	40	0	0	1843.95	6.59138e+07	33209		97.058	0.406516	0.252943	0.0572134	0.150562	0.0301123	0.0963594	0.0843145	0	0.0180674	0	0.0180674	0	0	0	0.00602246	0.0271011	0.0150562	0	0	0	0.0271011	0	0	0	0	0	0	1.14126	0	0.0662471
0853.V2	853	V2	1	0	black	0	TERM	III	0	1	3	40	0	0		4.54475e+07	33759		98.0183	0.266596	0.154033	0.556889	0.0947895	0.0236974	0.0385082	0.0325839	0	0.00592435	0	0.00888652	0	0	0	0	0	0.0414704	0	0	0.0207352	0	0	0	0	0	0	0	0.393969	0.0829408	0
0853.V3	853	V3	1	0	black	0	TERM	III	0	1	3	40	0	0		5.44904e+06	18740		95.2508	0.346852	0.122732	1.0032	0.0960512	0.0640342	0.0480256	0.0693703	0	0.0160085	0	0	0	0	0	0	0	0	0	0	0	0	0	0	0	0	0	0	2.04376	0	0.0320171
0855.V1	855	V1	1	0	black	0	TERM	I	1	NA	3	39	0	0	37975.5	7.03989e+08	54744		0.242949	97.3458	0.100468	1.46317	0.0767207	0.0274003	0.0401871	0.0310536	0	0.0840275	0	0	0.00730674	0	0.0420137	0	0.00548005	0	0	0.0712407	0	0	0.157095	0	0	0	0	0	0	0	0.0237469
0855.V2	855	V2	1	0	black	0	TERM	I	1	NA	3	39	0	0		7.54293e+08	41770		0.335169	97.5341	0.117309	0.308834	0.143644	0.0287288	0.0478813	0.0335169	0.00957625	0	0	0.0119703	0	0	0.0167584	0.0119703	0.0143644	0	0.00957625	0.457266	0	0.00957625	0.172373	0	0	0	0	0	0	0	0.349533
0855.V3	855	V3	1	0	black	0	TERM	I	1	NA	3	39	0	0		1.06234e+08	58126		0.235695	98.5721	0.0705364	0.077418	0.0326876	0	0.0412896	0.034408	0	0.0103224	0	0	0.0068816	0	0.0103224	0	0.0068816	0	0	0.481712	0.0103224	0	0.177201	0	0	0	0	0	0	0	0.0206448
0856.V1	856	V1	1	0	black	0	TERM	IV-A	0	1	3	41	0	0	16405.8	5.17046e+08	48035		1.34069	0.337254	11.6394	0.0853544	54.1709	0	8.51879	0.795253	14.5269	0.799417	1.58843	0.278963	0.439263	0.033309	0	0.0104091	0.3435	0	0.868117	0	0	0.166545	0	0	0.162382	0	0	0	0	0.0749454	0.00624545
0856.V2	856	V2	1	0	black	0	TERM	IV-B	0	1	3	41	0	0		4.26545e+08	49869		62.3052	1.4518	14.873	8.47019	0.164431	0.0601576	4.84469	3.23247	0.158415	0.186489	0.378993	0.35493	1.40969	0.0761996	0.0260683	0.00401051	0.134352	0.232609	0.174457	0.272715	0	0.0380998	0	0	0.024063	0	0	0	0	0.114299	0.00601576
0856.V3	856	V3	1	0	black	0	TERM	I	0	1	3	41	0	0		6.10297e+07	51096		0.794583	76.6459	2.19978	13.9796	0.019571	0.0156568	0.0939408	0.291608	0.0450133	0.510803	0.191796	0.456004	0.0215281	0.176139	0.0528417	0	0.236809	0.718256	0.0469704	0.898309	0	0.0665414	0.154611	0	0.0293565	0	0	0	0	0.420777	0.0743698
0857.V1	857	V1	1	0	black	0	TERM	IV-B	0	0	3	38	0	0	7799.6	1.89076e+08	42817		22.7667	0.219539	9.1459	25.3708	0.0817432	0.0326973	1.36394	2.34953	0.112105	2.97312	0	3.65042	0.20319	3.52897	4.36509	0	1.54144	1.32891	0.544176	0	0.0140131	1.31256	0	0	0.450756	0	0	0.058388	0.247565	0.460098	0.352664
0857.V2	857	V2	1	0	black	0	TERM	II	0	0	3	38	0	0		1.03038e+08	39912		29.6577	0.388354	5.07116	53.5102	0.29565	0.150331	0.225496	1.28032	0.135298	0.618861	0	0.112748	0.243035	0.288134	0.601323	0	0.365805	0.170375	0.137803	0	0.010022	0.102726	0	0	0.0826819	0	0	0.0576268	2.28753	0.573762	0.694027
0857.V3	857	V3	1	0	black	0	TERM	II	0	0	3	38	0	0		6.07085e+07	52535		17.8262	0.228419	1.66365	68.7066	0.0342629	0.0590083	0.0970781	0.845151	0.241744	0.475873	0	0.523461	0.0647188	0.23413	0.761397	0	0.333111	0.485391	0.0418768	0	0	0.0742362	0	0	0.0437803	0	0	0.281717	1.20681	0.382602	2.56781
0858.V1	858	V1	1	0	black	0	TERM	IV-A	1	NA	3	39	0	0	28438.6	6.97565e+08	50128		13.0107	0.241382	14.072	0.0977498	48.1667	0.017954	6.14427	1.64379	5.61163	0.628391	4.02968	0.718162	0.359081	0.235397	0	1.72957	0.189515	0	1.53806	0	0	0.287265	0	0	0.235397	0	0	0	0	0	0
0858.V2	858	V2	1	0	black	0	TERM	IV-A	1	NA	3	39	0	0		5.57341e+08	56029		9.34159	0.25701	14.6728	0.0749612	68.3967	0.042835	0.219529	0.447982	0.440843	0.760321	0.583626	0.219529	0.251655	0.258795	0.0446198	0.685359	0.264149	0.0785308	0.223099	0	0	0.189188	0	0	0.283782	0	0	0	0.0803156	0.185618	0.0321262
0858.V3	858	V3	1	0	black	0	TERM	IV-A	1	NA	3	39	0	0		8.92258e+06	46657		20.4642	0.156461	6.5435	0.021433	60.1839	0.0300062	5.21679	0.799451	1.6782	0.272199	0.100735	0.132885	0.546542	0.357931	0.0085732	1.90539	0.0707289	0	0.2079	0	0	0.0600124	0	0	0.145744	0	0	0	0.0257196	0	0.0042866
0859.V1	859	V1	1	1	black	1	sPTB	IV-B	1	NA	1	18	1	1	1697.56	7.87461e+07	46171		4.48983	0.34004	29.3019	0.121288	0.175435	0.0498148	6.54307	4.84936	0.0563124	4.28191	15.8433	0	8.971	16.0295	0	0.00649759	0.0129952	0.0454831	0.998462	0	0	0	0	0	0	0	0	0	0	0	0.0563124
0862.V1	862	V1	1	0	black	0	TERM	I	0	1	3	38	0	0	3053.17	9.69828e+06	25044		0.63089	64.5424	0.40329	0.199649	0.347389	31.7162	0.131768	0.0878454	0.0718735	0.199649	0.0239578	0	0	0	0.0199649	0.0119789	0.0319438	0.155726	0.0119789	0.690784	0.0718735	0.0159719	0.119789	0	0	0	0	0	0	0.0279508	0
0862.V2	862	V2	1	0	black	0	TERM	I	0	1	3	38	0	0		1.31522e+08	41879		0.365338	49.4329	0.117004	0.0979011	0.10984	47.8426	0.0620836	0.0405931	0	0	0	0	0	0.028654	0	0.00716349	0	0.0167148	0	1.00766	0.150433	0	0.10984	0	0.00477566	0	0	0	0	0.028654	0.0358175
0862.V3	862	V3	1	0	black	0	TERM	I	0	1	3	38	0	0		3.69736e+07	42321		0.257555	51.719	0.0590723	0.0827013	0.0685239	46.5443	0.021266	0.0165403	0	0.00945157	0	0	0	0	0	0	0.00945157	0.0165403	0	0.604901	0	0	0.0708868	0	0	0	0	0	0	0.0165403	0
0863.V1	863	V1	1	0	black	0	TERM	II	0	1	3	39	0	0	80620.9	1.21837e+08	36854		0.401585	0.393444	5.54078	54.2085	0.0868291	38.0474	0.046128	0.0325609	0.0108536	0.122103	0	0.0162805	0.0189939	0	0.143811	0.0189939	0.0325609	0.0352743	0	0	0	0.00814023	0	0	0	0	0.0217073	0	0	0.132957	0.046128
0863.V2	863	V2	1	0	black	0	TERM	II	0	1	3	39	0	0		2.30769e+08	45354		0.582088	0.3616	7.62447	70.082	0.163161	18.5011	0.0705561	0.035278	0.0132293	1.23253	0	0.00661463	0.017639	0	0.134498	0.0110244	0.0330732	0.0440975	0	0	0	0.00440975	0	0	0	0	0	0	0	0	0.0661463
0863.V3	863	V3	1	0	black	0	TERM	II	0	1	3	39	0	0		9.13252e+07	46943		0.458002	0.26415	4.94855	73.4146	0.119294	20.0775	0.0383444	0.0362141	0	0.0255629	0.0106512	0.00639073	0.0191722	0	0	0	0.0191722	0.0213024	0.0106512	0	0	0	0	0	0	0	0	0	0	0.0340839	0.0191722
0864.V1	864	V1	1	0	black	0	TERM	II	1	NA	3	39	0	0	925.41	5.43815e+07	42852		12.5175	0.275366	0.100345	71.4389	0.0956781	0.0816765	0.0466723	0.0350042	0.0513395	4.32185	0	0	0.0233361	0.165687	1.39317	0	1.05013	1.26248	0.0140017	0	0.0163353	0	0	0.203024	0	0	0	0.0116681	0	0.5554	0.00700084
0864.V2	864	V2	1	0	black	0	TERM	II	1	NA	3	39	0	0		2.56857e+08	41283		18.5306	0.552285	0.155027	78.1169	0.18894	0.0629799	0.0678245	0.0169561	0	0.339123	0	0	0	0	0.024223	0.00484461	0.164717	0.24223	0	0	0	0	0	0.00968922	0.0121115	0	0	0	0	0.433593	0
0864.V3	864	V3	1	0	black	0	TERM	II	1	NA	3	39	0	0		1.06666e+08	47564		34.236	0.220755	0.132453	55.1446	0.153477	0.0399462	0.0525608	0.0462535	0.0105122	1.66933	0	0	0.0210243	0.430998	0.0504583	0	1.19208	2.53974	0	0	0	0	0	0.0735851	0	0	0	0	0.00630729	0.662266	0.014717
0866.V1	866	V1	1	0	black	0	TERM	IV-B	0	1	3	39	0	0	102071	2.89564e+08	48503		62.2992	0.290704	19.6359	0.0721605	0.138136	0.540173	0.0268025	5.89448	0	0.0742222	0	0.0247407	9.3087	0.0432963	0.0886543	0	0.0556667	0.0123704	0.0164938	0.263901	0	0.00412346	0	0	0.045358	0	0	0	0	0.0185556	0
0866.V2	866	V2	1	0	black	0	TERM	III	0	1	3	39	0	0		2.65189e+07	33623		94.5335	0.624572	0.401511	0.181423	0.330131	0.113018	0.0892246	0.0654314	0.0178449	0.514529	0.0178449	0	0.0178449	0.0148708	0	0	0.345002	0.767332	0	0.0208191	0.00594831	0.0118966	0	0	0	0	0	0.0148708	0.0148708	0.169527	0.118966
0866.V3	866	V3	1	0	black	0	TERM	IV-B	0	1	3	39	0	0		4.79493e+07	45930		75.319	0.202482	13.477	0.0587851	0.0566079	0.372306	0.0239495	0.681472	0	0.0587851	0	0	7.30024	0	0	0.0108861	0	0	0	0	0	0.00653168	0	0	0.148051	0	0	0	0	0	0
0867.V1	867	V1	1	0	black	0	TERM	IV-B	0	0	3	39	0	0	1495.35	2.50557e+08	46391		33.1853	0.418185	33.0387	0.0711345	14.8714	0.0452674	3.99862	0.319027	2.757	0.517342	1.60376	0.441896	2.31295	0.140113	0	0.00862236	0.370762	0.0582009	0.545364	0	0	0.0280227	0	0	0.383695	0	0.0129335	0	0.325494	0	0
0867.V2	867	V2	1	0	black	0	TERM	IV-A	0	0	3	39	0	0		1.31422e+08	68541		10.5601	0.220306	18.0024	0.10067	48.7839	0.0393925	6.84262	0.573379	4.22229	1.00232	0.983353	0.0218847	0.636116	0.462497	0.0466874	0.00291796	1.54214	0.198421	0.0671131	0	0	0.147357	0	0	0.0364745	0	0	0	0.0612772	0.0948337	0
0867.V3	867	V3	1	0	black	0	TERM	IV-B	0	0	3	39	0	0		3.01022e+07	45900		62.6492	0.180828	14.1024	0.0610022	6.95207	0.0457516	1.46841	0.357298	0.945534	0.797386	0.335512	1.56427	0.777778	0.150327	0.106754	0.00653595	0.976035	0.825708	0.28976	0	0.0108932	0.0413943	0	0	0.0893246	0	0	0.0130719	0.178649	0.79085	0.0174292
0869.V1	869	V1	1	0	black	0	TERM	IV-B	0	0	3	39	0	0	344763	NA	43457		30.4646	0.391191	33.2789	0.128863	0.786985	0.036818	17.6818	2.35635	0.623605	1.46582	3.97404	0.786985	2.46451	0.135766	0.720252	0.00690338	0.133465	0.342868	1.10224	0	0	0.0299146	0	0	0.517753	0	0	0	0	0.0506248	0.0138068
0869.V2	869	V2	1	0	black	0	TERM	IV-A	0	0	3	39	0	0		1.07351e+08	58502		1.96745	0.408533	21.895	0.117945	21.2728	0.0393149	18.266	3.37766	8.73816	2.52983	0.447848	10.0834	0.150422	0.0188028	0.0188028	0	0.336741	0.297426	0.201703	0	0	1.98455	0	0	0.991419	0	0	0	0.0119654	0.117945	0
0869.V3	869	V3	1	0	black	0	TERM	IV-A	0	0	3	39	0	0		3.53513e+08	47486		7.65278	0.193741	24.6388	0.307459	47.2518	0.0631765	11.5992	1.90161	2.07008	0.273765	0.991871	0.120035	1.2509	0	0.0126353	0	0.0336941	0	0.741271	0	0	0.1074	0	0	0.0210588	0	0	0	0	0	0
0872.V1	872	V1	1	1	black	1	sPTB	I	1	NA	2	24	1	1	137276	1.33724e+08	51388		0.323033	97.9976	0.400872	0.101191	0.165408	0.0447575	0.0291897	0.0214058	0.0214058	0.0194598	0.0136219	0	0.0330817	0	0	0	0.0136219	0.0097299	0	0	0	0	0.235464	0	0	0	0	0	0.101191	0	0.116759
0872.V2	872	V2	1	1	black	1	sPTB	I	1	NA	2	24	1	1		1.39841e+08	49983		0.504171	97.109	0.496169	0.336114	0.224076	0.050017	0.0780265	0.0260088	0.0200068	0.0300102	0.0140048	0	0.0160054	0	0	0.00600204	0.00400136	0	0	0	0	0.0120041	0.258088	0	0	0	0	0	0.132045	0.0420143	0.280095
0873.V1	873	V1	1	0	black	0	TERM	IV-A	1	NA	3	39	0	0	32949.6	5.47932e+08	56943		21.4671	0.26869	16.1214	0.0790264	43.7367	0.0333667	8.16255	0.742848	3.56672	0.535623	0.166834	0.108881	0.832411	0.036879	0	0.918462	0.161565	0.0228298	0.101856	0	0	0.012293	0	0	0.0210737	0	0.00526843	0	0	0.012293	0
0873.V2	873	V2	1	0	black	0	TERM	IV-A	1	NA	3	39	0	0		4.48129e+08	54906		7.32889	0.176666	22.0176	0.0509962	29.8474	0.0254981	16.9216	0.823225	3.78647	1.15288	0.488107	0.387936	0.628347	0.901541	0	0.988963	2.66273	0.180308	0.236768	0	0	0.222198	0	0	0.156631	0	0	0.0182129	0	0.0692092	0.0437111
0873.V3	873	V3	1	0	black	0	TERM	IV-A	1	NA	3	39	0	0		1289188703	45573		5.59103	0.300617	14.3835	0.0943541	55.5044	0.0394971	8.6323	0.467382	9.86988	0.394971	0.59465	0.0811884	0.447633	0	0	0.537599	0.0373028	0	0.642925	0	0	0.0131657	0	0	0	0	0	0	0	0	0
0875.V1	875	V1	1	0	black	0	TERM	II	1	NA	3	38	0	0	132760	1.36107e+08	48527		29.8391	0.236981	0.193707	67.5006	0.183403	0.0576998	0.0453356	0.0391535	0.0206071	0.331774	0	0	0	0	0.0247285	0.0123643	0.0309106	0.0267892	0	0	0	0	0	0	0	0	0.00618213	0	1.12721	0	0.00824283
0875.V2	875	V2	1	0	black	0	TERM	II	1	NA	3	38	0	0		1.39144e+08	39203		21.2739	10.3717	0.387725	62.1891	0.0790756	0.0892789	0.267837	0.0255083	0	1.73201	0	0	0.0306099	0.130092	0	0.0229574	0.377522	0.698926	0	0	0.0229574	0.00510165	0	0	0	0	0	0	1.61212	0	0.0331607
0875.V3	875	V3	1	0	black	0	TERM	I	1	NA	3	38	0	0		9.09554e+07	41360		2.147	42.1905	0.278046	52.4637	0.18617	0.0507737	0.0652805	0.0217602	0	0.63588	0	0	0.0265957	0.0894584	0.224855	0	0.125725	0.152321	0	0	0	0	0.101547	0	0	0	0	0	0.495648	0	0
0876.V1	876	V1	1	1	black	1	sPTB	IV-B	0	1	2	21	1	1	NA	6.91259e+07	46357		35.9816	0.276118	24.7406	0.0517721	0.0776582	0.0258861	15.2296	2.53468	0.433591	1.73437	0	2.59076	1.1584	7.52206	0.325733	6.21913	0.207088	0.0388291	0.103544	0.0151002	0	0	0	0.0194145	0.112173	0	0.00862869	0	0	0	0
0876.V2	876	V2	1	1	black	1	sPTB	IV-B	0	1	2	21	1	1		2.0023e+08	56824		38.0086	0.263973	22.7597	0.0721526	0.049275	0.038716	3.27854	1.23187	1.58736	1.7475	0	2.5447	0.955582	2.10826	2.7506	2.68373	2.08891	3.13072	0.411798	0	0	0	0	0	0.522666	0	0.163663	0	0	0	0.0475151
0879.V1	879	V1	1	0	black	0	TERM	IV-B	0	0	3	40	0	0	3187321	2.49238e+07	37293		7.41426	0.461213	6.5696	1.05382	0.115303	0.12871	0.538975	2.21757	0.646234	4.25817	1.14767	0.142118	7.78698	3.11587	19.7007	0.0160888	2.15054	2.23098	0.85807	0.0160888	0	0.0429035	0	0	0.670367	0	12.4152	0	0	0	9.62379
0879.V2	879	V2	1	0	black	0	TERM	IV-B	0	0	3	40	0	0		1.29804e+07	30675		28.489	0.244499	16.903	0.0847596	13.7213	0.0717196	1.44743	3.99022	0.528117	0.997555	0.0814996	0.176039	1.96903	0.0391198	0.0684597	0	0.423798	0.251019	0.296659	0	0	0.0228199	0	0	0.648737	0	0	0	0	0	7.87938
0879.V3	879	V3	1	0	black	0	TERM	IV-A	0	0	3	40	0	0		3.65477e+07	47420		35.0822	0.187685	11.5964	0.132855	38.1906	0.0421763	2.12779	1.9148	2.36398	0.466048	0.12442	0.189793	0.795023	0.00632644	0	3.24968	0.189793	0.0316322	0.544074	0	0	0.156052	0	0	0	0	0	0	0.164488	0	0.126529
0881.V1	881	V1	1	0	black	0	TERM	I	0	0	3	38	0	0	275.838	151001663	44307		0.372402	88.2005	0.173787	0.0677094	0.0857652	0.0586815	0.0631954	0.0496536	0	0.704178	0	0	0.00902792	0.0203128	0.0225698	0.00902792	0.17153	0.112849	0.00677094	0.0157989	0	0.0135419	0.182815	0	0	0	0	0	0	0.564245	0.236983
0881.V2	881	V2	1	0	black	0	TERM	I	0	0	3	38	0	0		1.91993e+08	52780		0.354301	80.4737	0.183782	0.115574	0.159151	0.060629	0.0625237	0.0170519	0	0.617658	0	0	0.00947329	0.060629	0	0	0.189466	0.214096	0	0.0814703	0	0	0.197044	0	0	0	0	0	0	0.647973	0.240621
0881.V3	881	V3	1	0	black	0	TERM	I	0	0	3	38	0	0		1.79479e+08	58764		0.338643	94.6021	0.10891	0.0799809	0.0765775	0.0442448	0.0255258	0.0170172	0	0.459465	0	0	0	0.0459465	0.0153155	0	0.144646	0.297801	0	0.061262	0	0.00850861	0.234838	0	0	0	0	0	0	1.29671	0.0391396
0882.V1	882	V1	1	0	black	0	TERM	I	1	NA	3	41	0	0	43132.2	602758487	46193		0.521724	93.1938	0.227307	0.0389669	0.0736042	0.0606152	0.0324725	0.0346373	0	1.39199	0	0	0.0216483	0.690581	0.0779339	0	0.218648	0.238131	0	0	0	0	0.225142	0	0.00649449	0	0.012989	0	0.012989	0.0649449	0.0627801
0882.V2	882	V2	1	0	black	0	TERM	I	1	NA	3	41	0	0		7.53165e+07	49349		4.50262	65.3509	2.02436	0.101319	0.326248	0.0303958	0.111451	0.0364749	0.0506596	2.97676	0.0121583	0	0.0466068	1.99396	0.421488	0.0243166	1.43063	2.62619	0.0162111	0	0	0.0162111	0.202638	0	0.0101319	0	0	0	13.2829	0.0749762	0.674786
0882.V3	882	V3	1	0	black	0	TERM	I	1	NA	3	41	0	0		1.48091e+08	55905		2.45953	92.2619	0.31482	0.0661837	0.103747	0.0518737	0.04293	0.0196762	0	0.20034	0	0	0	0.007155	0.0321975	0	0	0.178875	0	0	0	0.00894374	0.223594	0	0	0	0	0	0.119846	0.0304087	0.674358
0885.V1	885	V1	1	0	black	0	TERM	III	1	NA	3	41	0	0	6510.34	1.71271e+08	49383		96.6203	0.309823	0.157949	1.93589	0.121499	0.0445497	0.0485997	0.0121499	0.00607497	0.0242999	0	0	0	0	0	0.00607497	0.0141749	0	0.0121499	0	0	0	0	0	0	0	0	0	0	0	0.0303748
0885.V2	885	V2	1	0	black	0	TERM	III	1	NA	3	41	0	0		1.5813e+07	29636		85.4265	0.361047	0.192334	8.46943	0.128222	0.168714	0.0404913	0	0.0134971	0.857066	0	0	0	0.0911054	0.111351	0.0101228	0.415036	0.846943	0	0.253071	0	0	0	0	0	0	0.0809826	0	0	0	1.16075
0885.V3	885	V3	1	0	black	0	TERM	III	1	NA	3	41	0	0		8.66504e+07	56580		77.8385	0.116649	0.945564	8.86002	0.0353482	0.622128	0.0265111	0.0106045	0.0123719	4.75786	0	0	0	0.266879	1.70732	0.00883704	0.911983	0.926122	0	0.420643	0.0229763	0	0	0	0	0	0.0813008	0	0	0	0.206787
0887.V1	887	V1	1	0	black	0	TERM	IV-A	1	NA	3	40	0	0	53748	5.82389e+08	48098		4.18105	0.29731	15.5474	0.0748472	51.4034	0.0166327	6.40359	2.90657	3.75483	1.19548	3.12279	0.139299	0.52393	0.422055	0	0.174643	0.526009	0.0124745	0.873217	0	0	0.815003	0	0	0.621647	0	0	0	0.0124745	0	0.0374236
0887.V2	887	V2	1	0	black	0	TERM	III	1	NA	3	40	0	0		2.42798e+08	46289		70.7663	0.393182	1.10825	0.0972153	0.246279	0.0820929	0.105857	0.0388861	0.0237637	0.0669706	0	0.00648102	0	0	0	0.00864136	0.0280844	0.0367258	0	0	0.012962	0.00648102	0	0.0691309	0.544406	0	0.328372	0.114498	1.14066	0	0.438549
0887.V3	887	V3	1	0	black	0	TERM	IV-A	1	NA	3	40	0	0		2.7747e+08	44270		5.45516	0.252993	13.2098	1.18139	41.5677	0.0542128	4.81364	4.18568	3.01559	1.46375	3.17145	0.97583	0.214592	0.250734	0	0.00451773	2.96815	1.24238	0.25977	0	0	0.910323	0	0	0.176192	0	0	0	0	0	0.0722837
0889.V1	889	V1	1	0	black	0	TERM	I	0	0	3	40	0	0	16961.2	1.37093e+07	45246		0.300579	86.3877	0.0839853	0.0729346	0.0552535	0.0198913	0.0176811	0.0221014	0.0375724	0.371304	0	0	0	0	0.0110507	0	0.0663042	0.31163	0	0	0	0	0.205543	0	0	0	0	0	0	0.910578	1.7659
0889.V2	889	V2	1	0	black	0	TERM	I	0	0	3	40	0	0		1.90943e+08	48250		0.310881	81.1254	0.116062	0.0455959	0.0621762	0.0290155	0.0601036	0.026943	0	0.15544	0	0.0103627	0	0.026943	0	0.0165803	0.0663212	0.0953368	0.00829016	0	0	0	0.256995	0	0	0	0	0	0	0.186528	1.98964
0889.V3	889	V3	1	0	black	0	TERM	I	0	0	3	40	0	0		9.6125e+07	42769		0.287591	82.7749	0.0958638	0.0794968	0.0724824	0.0350721	0.0350721	0	0.0116907	0.806659	0	0.0116907	0	0.123922	0.123922	0.0116907	0.156656	0.151979	0	0	0	0	0.149641	0	0	0	0	0	0	0.483995	3.11908
0890.V1	890	V1	1	0	black	0	TERM	IV-A	1	0	3	39	0	0	56805.9	1361651005	42901		0.724925	0.335657	22.1976	0.111886	40.5958	0.0256404	5.05116	2.45216	15.5987	1.03028	1.31932	4.1724	1.32398	0	0	0.00699284	0.347311	0.0233095	0.559428	0	0	0.431225	0	0.0303023	0.654996	0	0	0	0	0	0.00932379
0890.V2	890	V2	1	0	black	0	TERM	IV-A	1	0	3	39	0	0		6508731138	50513		5.80643	0.197969	26.1735	0.0732485	26.4902	0.057411	18.027	4.13161	6.238	2.96161	0	1.8807	3.65846	0	0	0.0138578	0.0158375	0	0.393958	0	0	0.215786	0	0	0.910657	0	0	0	0	0	0
0890.V3	890	V3	1	0	black	0	TERM	IV-A	1	0	3	39	0	0		2.43033e+08	53361		18.4048	0.0880793	12.5223	0.0337325	58.0574	0.0131182	3.6225	0.399168	4.84998	0.181781	0	0.108694	0.324207	0	0	0	0.00749611	0	0.410412	0	0	0.0599689	0	0	0.0168663	0	0	0	0.0899533	0	0.00562208
0892.V1	892	V1	1	0	black	0	TERM	I	1	NA	3	39	0	0	1992.92	396836346	50448		0.440057	97.431	0.124881	0.156597	0.0792896	0.2121	0.041627	0.0277513	0.0356803	0.0138757	0.00594672	0	0.00594672	0	0	0.00792896	0.0317158	0.130828	0	0	0	0	0.116952	0	0	0	0	0	0.11497	0.0654139	0.0257691
0892.V2	892	V2	1	0	black	0	TERM	I	1	NA	3	39	0	0		216096095	50905		35.7529	37.6859	1.49298	0.93704	0.131618	1.4419	0.0491111	0.0864355	0.0157155	0.0726844	0.0117867	0	0.19448	0	0.0137511	0.0117867	0.0196444	0.0608978	0.01768	0	0	0	0.0608978	0	0.163049	0	0	0.00785777	0.198409	0.400746	1.86426
0892.V3	892	V3	1	0	black	0	TERM	I	1	NA	3	39	0	0		1.69436e+08	51197		1.04498	96.0037	0.232435	0.49417	0.119148	0.251968	0.0351583	0.113288	0	0.0292986	0.0117194	0	0	0.0273454	0	0	0.0371115	0.0859425	0	0	0	0.00585972	0.136727	0	0	0	0	0	0.261734	0.166025	0.0117194
0893.V1	893	V1	1	0	black	0	TERM	IV-A	1	NA	3	40	0	0	83996.3	4060979739	45400		2.57709	0.207048	16.4339	0.0837004	52.2907	0.0748899	6.00881	0.5	16.826	0.330396	0.0506608	0.359031	0.951542	0.0814978	0	0.0242291	0.0770925	0.0110132	0.614537	0	0	0.200441	0	0	0.14978	0	0	0	0	0.00660793	0.0154185
0893.V2	893	V2	1	0	black	0	TERM	IV-A	1	NA	3	40	0	0		5.11064e+08	58402		2.80299	0.26369	34.444	0.104448	19.763	0.0291086	13.9105	4.36458	8.46033	1.94171	0.0975994	1.23283	2.45197	0.0239718	0.0719153	0.00684908	0.0924626	0.0222595	2.11294	0	0	3.50159	0	0	1.00681	0	0	0	0.00684908	0.0479436	0.0205472
0893.V3	893	V3	1	0	black	0	TERM	IV-A	1	NA	3	40	0	0		2.00769e+08	53220		13.8463	0.219842	21.2702	0.0563698	46.5953	0.0169109	5.51297	0.894401	8.9177	0.26118	0.0225479	0.249906	0.490417	0	0	0.00563698	0.00939496	0	0.426531	0	0	0.535513	0	0	0	0	0	0	0	0	0.00751597
0896.V1	896	V1	1	0	black	0	TERM	I	1	NA	3	40	0	0	388.136	9.30644e+07	43295		0.369558	95.6577	0.133965	2.15036	0.133965	0.0392655	0.043885	0.0207876	0	0.0277168	0.0161681	0	0	0	0	0.0277168	0	0	0.0230974	0.970089	0	0.00692921	0.210186	0	0	0	0	0	0	0	0.0207876
0896.V2	896	V2	1	0	black	0	TERM	I	1	NA	3	40	0	0		3.7867e+08	51532		0.318249	95.8181	0.0892649	1.91337	0.0601568	0.0194054	0.025227	0.0174649	0.0135838	0.0174649	0	0	0	0	0	0	0	0.00582163	0	1.23418	0	0	0.234806	0.0116433	0.00582163	0	0	0	0	0	0
0896.V3	896	V3	1	0	black	0	TERM	I	1	NA	3	40	0	0		1.14384e+08	54098		0.177456	98.2624	0.0591519	0.724611	0.0536064	0	0.0203335	0.0129395	0	0.00554549	0	0	0	0	0	0	0	0	0	0.378942	0	0.00369699	0.219971	0	0	0	0	0	0	0	0
0897.V1	897	V1	1	0	black	0	TERM	IV-A	0	0	3	39	0	0	14641.7	2.58559e+08	45403		6.73744	0.286325	17.4702	0.11453	39.3829	0.0462525	4.09885	3.2641	11.312	1.18715	5.9071	2.13202	0.0770874	0	0	0.0726824	0.590269	0.173997	1.10345	0	0	2.01308	0	0	0.654142	0	0	0	0	0	0
0897.V2	897	V2	1	0	black	0	TERM	IV-A	0	0	3	39	0	0		5.27968e+08	51190		6.42118	0.37312	18.8298	0.119164	32.0903	0.0586052	10.1387	3.28971	10.9885	0.996288	3.26626	0.984567	0.298887	0.308654	0	3.27408	0.722797	0.0253956	2.24263	0	0	1.51397	0	0	0.56261	0	0	0	0.00586052	0	0
0897.V3	897	V3	1	0	black	0	TERM	IV-A	0	0	3	39	0	0		1.65576e+08	52088		15.6696	0.203502	9.76425	0.0652742	60.033	0.0211181	5.7998	1.24213	3.08708	0.395485	0.476117	0.0249578	0.159346	0.0403164	0	0.410843	0.33597	0	0.510674	0	0	0.213101	0	0.00767931	0.134388	0	0	0	0	0	0.0499155
0898.V1	898	V1	1	0	black	0	TERM	IV-A	0	0	3	38	0	0	12387.5	373377703	46304		26.9134	0.332585	9.9473	0.0518314	46.0651	0.030235	6.30399	1.93936	3.6174	0.634934	2.03222	0.161973	0.341223	0	0	0.403853	0.0475121	0	0.144696	0	0	0.114461	0	0	0.0453525	0	0	0	0.159813	0	0.0129578
0898.V2	898	V2	1	0	black	0	TERM	IV-A	0	0	3	38	0	0		8.16287e+08	59507		22.8561	0.215101	12.2019	0.031929	47.5524	0.0184852	5.89679	1.84348	2.08043	0.226864	0.74277	0.0252071	0.868805	0.0285681	0.0184852	3.28365	0.0621776	0.0621776	0.46045	0	0.0134438	0.127716	0	0	0	0	0	0	0.0235266	0.215101	0
0898.V3	898	V3	1	0	black	0	TERM	III	0	0	3	38	0	0		1.50445e+08	53608		86.1886	0.128712	1.60797	0.0447694	0.8786	0.0205193	2.82607	0.0167885	0	0.272347	0	0	0.126847	0	0.042904	0	0.100731	0.343232	0.0242501	0	0	0	0	0	0	0	0	0	0.281674	1.02783	0.0727503
0899.V1	899	V1	1	0	black	0	TERM	III	1	NA	3	39	0	0	55373	142517111	34083		72.4203	0.451838	4.92034	15.7175	0.208315	4.66215	0.0704163	0.0352082	0.0322742	0.0293401	0	0.0205381	0	0	0	0.0117361	0.0117361	0	0	0	0	0	0	0	0	0	0.0234721	0	1.26456	0	0.0176041
0899.V2	899	V2	1	0	black	0	TERM	III	1	NA	3	39	0	0		1.85839e+08	42657		71.9741	0.117214	5.86539	16.5061	0.0937712	4.01575	0.0421971	0.0257871	0.00937712	0.00703284	0	0	0.0187542	0	0	0	0	0	0.00468856	0	0	0.0117214	0	0	0.00703284	0	0	0	1.0643	0	0.0797056
0899.V3	899	V3	1	0	black	0	TERM	III	1	NA	3	39	0	0		4.73078e+08	51741		74.1366	0.110164	8.87691	13.0825	0.104366	2.4584	0.0367214	0	0	0	0.0115962	0	0	0	0	0.00773081	0	0	0.00579811	0	0	0	0	0	0	0	0	0	1.14416	0	0.00773081
0900.V1	900	V1	1	0	black	0	TERM	III	1	NA	3	39	0	0	33966.9	4.16435e+07	44493		92.9944	0.289933	0.195536	0.0427033	0.170813	0.0224754	0.0539411	0.0382083	0.0179804	1.09905	0.0134853	0.00899018	0	0.0831591	0.132605	0.0112377	0.168566	1.04736	0	1.47439	0	0.00899018	0	0	0	0	0	0.00899018	0	0.0179804	0.748432
0900.V2	900	V2	1	0	black	0	TERM	IV-B	1	NA	3	39	0	0		1.46595e+08	44940		86.8069	0.244771	10.1113	0.0890076	0.129061	0.0645305	0.082332	0.0667557	0.0133511	0.102359	0.0155763	0	0.320427	0.0378282	0.0311526	0	0.0333778	0.0511794	0.00890076	1.15932	0	0.00667557	0	0	0	0	0	0	0	0	0.0689809
0900.V3	900	V3	1	0	black	0	TERM	IV-B	1	NA	3	39	0	0		172994276	52202		49.6015	0.132179	16.6679	0.0191564	0.120685	0.0153251	7.26026	11.9306	0	0.00383127	12.6432	0	0.34673	0.00766254	0	0.00574691	0.0134094	0	0.333321	0	0	0.427187	0	0	0.0383127	0	0	0	0	0	0.0153251
0901.V1	901	V1	1	0	black	0	TERM	I	1	NA	3	39	0	0	7141.14	7.25976e+08	39130		0.771786	82.0547	0.411449	0.398671	0.199336	0.0255558	0.0281114	0.0204447	0	0.0230003	0.030667	0	0	0	0	0	0.0178891	0.0102223	0	0.13289	0	0	0.120112	0	0	0	0	0	0	0	0.00511117
0901.V2	901	V2	1	0	black	0	TERM	I	1	NA	3	39	0	0		125854317	45988		2.08968	82.0932	0.200052	0.369662	0.18918	0.0413151	0.0869792	0.0434896	0.0152214	0.050013	0	0.0217448	0	0.00869792	0	0.00434896	0.0217448	0.0152214	0.00652344	0.463164	0	0.00434896	0.202227	0.0173958	0	0	0.0130469	0	0	0	0.0108724
0901.V3	901	V3	1	0	black	0	TERM	I	1	NA	3	39	0	0		1.86618e+08	55413		0.674932	80.6038	0.182268	1.69816	0.137152	0.0162417	0.0505297	0.0234602	0.00721852	0.00721852	0	0	0	0	0	0	0	0	0	0.848176	0	0.00541389	0.202119	0	0	0	0	0	0	0	0
0918.V1	918	V1	1	0	black	0	TERM	II	0	0	3	39	0	0	3240.38	3.64655e+08	52242		43.9187	0.327323	0.246928	54.0772	0.151219	0.0401975	0.02297	0.0401975	0	0.0267984	0	0.0172275	0	0.0133992	0.0172275	0.00765667	0	0.00957084	0	0	0	0	0	0	0	0	0.00765667	0	0.511083	0	0.011485
0918.V2	918	V2	1	0	black	0	TERM	II	0	0	3	39	0	0		1.20113e+08	37400		43.4572	0.184492	0.0962567	55.1925	0.0909091	0.0240642	0.0427807	0	0.0294118	0	0	0	0	0	0	0	0	0.026738	0	0	0.0240642	0	0	0	0	0	0	0	0.545455	0.0508021	0.0187166
0918.V3	918	V3	1	0	black	0	TERM	III	0	0	3	39	0	0		2.05028e+07	32835		74.4175	0.280189	0.0791838	14.3719	0.127912	0.103548	0.045683	0.0213187	0.0121821	0.359373	0.00913659	0	0	0.0304553	0	0	0.529922	1.22735	0	0	0	0.0121821	0	0	0	0	0	0	0.0578651	0.240597	4.00183
0919.V1	919	V1	1	0	black	0	TERM	IV-A	1	NA	3	41	0	0	6024.81	1.86061e+08	63186		11.6165	0.196246	19.2733	0.0522268	57.2453	0.0364005	4.73523	1.02713	1.41487	0.364005	1.4671	0.0506441	0.917925	0.288038	0	0	0.0886272	0.00633052	0.408318	0	0.0158263	0.400405	0	0	0.0585573	0	0	0	0	0.0205742	0
0919.V2	919	V2	1	0	black	0	TERM	IV-A	1	NA	3	41	0	0		6.17136e+08	62555		25.3457	0.12469	16.117	0.0575494	49.4477	0.00959156	7.43186	0.38686	0.127887	0.119894	0.242986	0.00639437	0.234993	0.0223803	0	0	0.0239789	0.0127887	0.0335705	0	0	0.0255775	0	0	0.00639437	0	0	0	0	0.0335705	0
0919.V3	919	V3	1	0	black	0	TERM	IV-A	1	NA	3	41	0	0		3967614183	33655		13.9741	0.11291	21.5273	0.0653692	30.6225	0	16.2502	2.2285	2.25227	0.597237	2.62071	0.0564552	1.2539	2.98915	0	0	0.145595	0	3.56262	0	0	0.742832	0	0	0.103996	0	0	0	0	0	0
0928.V1	928	V1	1	0	black	0	TERM	III	1	NA	3	38	0	0	1841.58	NA	72113		98.329	0.228808	0.159472	0.0499217	0.174726	0.0610154	0.0374412	0.0277343	0	0.0152538	0.0110937	0	0	0	0.0124804	0.0124804	0.00693356	0.00416014	0	0	0	0	0	0	0.00832028	0.019414	0	0	0	0	0.0166406
0928.V2	928	V2	1	0	black	0	TERM	III	1	NA	3	38	0	0		7.53384e+07	42223		92.4046	0.170523	0.182365	0.108945	0.0521043	0.0260522	5.67226	0.0402624	0.0142103	0.0118419	0	0.0213154	0	0	0.018947	0.0165786	0	0	0	0.234469	0	0	0	0	0.0118419	0	0	0	0	0	0.037894
0928.V3	928	V3	1	0	black	0	TERM	III	1	NA	3	38	0	0		54495850	49348		96.6645	0.158061	0.0932155	0.0628192	0.081057	0.0182378	1.97576	0	0.0101321	0.0081057	0	0	0	0	0	0	0	0	0.00405285	0.261409	0	0	0	0	0	0	0	0	0	0	0.0466078
0930.V1	930	V1	1	1	black	1	sPTB	I	1	NA	1	25	1	1	8228.75	1.40817e+08	64822		0.495202	91.6417	0.177409	0.558452	0.134214	0.0262257	0.0277684	0.0277684	0.0354818	0.521428	0	0	0.00771343	0.364074	0	0	0.473605	0.245287	0	0.114159	0	0.00462806	0.185122	0	0	0	0.00617074	0	0	0.279226	0.0570794
0934.V1	934	V1	1	0	black	0	TERM	II	1	NA	3	39	0	0	202434	6.72282e+07	61913		0.66545	0.361798	14.4525	55.2162	0.180899	1.87683	0.0533006	2.1191	0	0.0258427	0	5.80977	0.172823	0.00807585	8.05808	0.0145365	0.00807585	0	0.0209972	0	0	0	0	0	0.502318	0	0	0	0.946489	0	0.0129214
0934.V2	934	V2	1	0	black	0	TERM	II	1	NA	3	39	0	0		2.45356e+08	49619		0.334549	0.118906	9.45404	76.1906	0.0584454	0.322457	0.0382918	0.22572	0.0120921	0.0967371	0	0.0241843	0.0866604	0	0.0423225	0.0141075	0.0443379	0.028215	0.0120921	0	0.0302304	0.0120921	0	0	0.0342611	0	0	0	2.48292	0.0624761	0.5381
0934.V3	934	V3	1	0	black	0	TERM	II	1	NA	3	39	0	0		4.15173e+07	34096		61.1919	0.152511	0.146645	24.9531	0.193571	11.6172	0.0439934	0.0439934	0	0.20237	0	0	0	0	0.0498592	0	0.0117316	0	0	0	0	0.0117316	0	0.0175974	0	0	0.0146645	0	0.302088	0.00879869	0.366612
0938.V1	938	V1	1	0	black	0	TERM	III	0	0	3	40	0	0	221185	3.15819e+08	76777		94.5296	0.312594	2.67919	0.074241	0.243563	0.128945	0.0455866	0.0377717	0.0325618	0.166717	0.0117223	0.0117223	0.0260495	0.0937781	0.098988	0.0130247	0.125037	0.0364693	0	0	0	0.00390742	0	0	0.00520989	0	0.0117223	0	0	0	0.0169322
0938.V2	938	V2	1	0	black	0	TERM	V	0	0	3	40	0	0		5.3676e+08	37772		63.1314	0.240919	0.916022	0.0476543	0.0503018	32.6432	0.0185322	0.039712	0	0.19856	0	0	0	0.0450069	0.132373	0.0105899	0.113841	0.039712	0.0105899	0	0.0158848	0	0	0	0.0132373	0	0.0555967	0	0	0	0.103251
0938.V3	938	V3	1	0	black	0	TERM	III	0	0	3	40	0	0		1.84089e+08	45937		98.7374	0.169798	0.0936065	0.0761913	0.100137	0	0.0282996	0.0217689	0.00870758	0.0326534	0	0	0.0152383	0.0217689	0.041361	0	0.0370072	0.0108845	0.00870758	0	0	0	0	0	0	0	0.0152383	0	0	0	0.0174152
0942.V1	942	V1	1	0	black	0	TERM	IV-B	1	NA	3	40	0	0	2724103	5.11529e+08	64071		6.12758	0.302789	19.6345	0.196657	28.6073	0.0327761	0.0468231	0.58841	0.290303	1.75118	0.00936461	10.2464	4.1735	2.42231	12.1334	0.0156077	0.878713	0.597774	1.02855	0	0	0.145151	0	0	2.63458	0	0	0	0	0	0.143591
0942.V2	942	V2	1	0	black	0	TERM	IV-B	1	NA	3	40	0	0		3.07554e+08	72890		1.96872	0.0905474	10.9453	0.0631088	0.0439018	0.038414	0.0123474	2.18548	0.148168	4.02662	0	19.5953	1.88778	0.986418	19.6488	0.00548772	1.61751	1.62437	2.48457	0	0	1.11538	0	0	6.11058	0	0	0	0	0	0.0233228
0942.V3	942	V3	1	0	black	0	TERM	IV-B	1	NA	3	40	0	0		8.64314e+08	28659		35.7096	0.181444	20.7858	34.0835	0.115147	0.25123	0.0279144	0	0	0	0	0.0104679	4.56052	0	0	0	0	0	0	0.750201	0.19889	0	0	0	0	0	0	0	0	0	0
0945.V1	945	V1	1	0	black	0	TERM	III	0	0	3	38	0	0	151001	NA	72061		84.0246	0.271992	1.86925	0.0555085	0.102691	0.0568962	0.0319174	0.029142	0.134608	1.3558	0	0	0.960298	0.0902014	1.65554	0.0111017	0.285869	2.11349	0	0	0	0	0	0	1.30861	0	0	0.00832628	0	0	0.632797
0945.V2	945	V2	1	0	black	0	TERM	IV-B	0	0	3	38	0	0		4.86375e+08	59595		47.8648	0.137595	24.6631	0.0704757	0.0838997	0.572196	0.0352379	12.887	0.0285259	0.219817	0	0	7.47714	0.125849	2.9734	0.0151019	0.186257	0.4346	0	0	0	0	0	0	0.466482	0	0.0134239	0	0	0	0.011746
0945.V3	945	V3	1	0	black	0	TERM	III	0	0	3	38	0	0		1.95835e+08	50785		97.9541	0.273703	0.14965	0.0767943	0.0708871	0.0669489	0.0433199	0.0255981	0.0511962	0.092547	0	0	0	0	0.0334745	0.0137836	0.0354435	0	0	0	0	0	0	0	0	0	0	0	0	0	0.023629
0949.V1	949	V1	0	1	white	1	sPTB	IV-B	1	NA	2	34	2	2	2162.55	3.77188e+08	55760		0.356887	0.27439	58.6908	0.0771162	0.0968436	0.0573888	26.3576	12.2023	0	0.376614	0	0	0.0107604	0.0771162	0.0932568	0.0161406	0.249283	0.159613	0.0322812	0	0	0.008967	0	0	0	0	0	0	0	0	0.080703
0949.V3	949	V3	0	1	white	1	sPTB	IV-B	1	NA	2	34	2	2		2.21961e+07	33757		0.518411	0.337708	60.9207	0.142193	0.171816	0.0799834	19.6048	10.7178	0	0.690227	0	0	0.0059247	0.112569	0.633943	0.0059247	0.435465	0.648754	0.468051	0	0	0	0	0	0	0	0	0	0	0.583583	1.14939
0951.V1	951	V1	1	0	black	0	TERM	I	1	NA	3	38	0	0	23797.7	1.0703e+08	70674		0.700399	95.2373	0.164134	2.22147	0.0735773	0.0169794	0.0141495	0.0212242	0	0.108951	0	0	0.00848969	0.055183	0.0424484	0.00565979	0.0382036	0.0198093	0	0	0	0.00565979	0.234881	0	0	0	0	0	0.52636	0	0.0523531
0951.V2	951	V2	1	0	black	0	TERM	I	1	NA	3	38	0	0		1.51642e+08	45457		2.62666	93.8689	0.19139	1.40352	0.114394	0.0439976	0.0329982	0.0351981	0.017599	0.074796	0	0	0	0.0329982	0	0.0197989	0.0351981	0.00659964	0.0109994	0	0	0.00879952	0.255186	0	0.0153992	0	0.00439976	0	0.686363	0	0.0263986
0951.V3	951	V3	1	0	black	0	TERM	I	1	NA	3	38	0	0		3.8875e+08	46712		1.72761	92.2054	0.134869	3.95402	0.0535194	0.0171262	0.0171262	0.019267	0	0.0299709	0	0	0.00856311	0	0.019267	0	0.0128447	0	0	0	0	0.00856311	0.259034	0	0	0	0.0107039	0	0.965491	0	0.11132
0957.V1	957	V1	1	0	black	0	TERM	IV-A	0	0	2	40	0	0	1121.49	175054	72426		18.1413	0.302378	32.6195	0.0731781	25.8581	0.0317566	8.0634	1.51327	3.5374	1.09767	0.00414216	0.44183	0.738685	0.418358	0.0814625	0.00414216	0.658603	0.276144	1.34758	0	0	0.346561	0	0	0.0207108	0	0	0	0	0.335515	0.0207108
0957.V3	957	V3	1	0	black	0	TERM	IV-A	0	0	2	40	0	0		1.00726e+08	43927		12.1338	0.270904	19.323	0.0728481	52.2185	0.0318711	4.33219	1.15419	2.89344	0.603274	0	0.106996	0.300499	0.355135	0.159355	0.00682951	0.528149	0.218544	2.25829	0	0.022765	0.0637421	0	0	0.013659	0	0	0	0	0.150249	0
0960.V1	960	V1	1	0	black	0	TERM	IV-B	0	0	3	39	0	0	106041	NA	56831		1.19125	9.08131	37.5059	17.5221	21.9898	0.79886	0.402949	0.0439901	0.325527	0.182999	0.17596	0.0527881	6.67593	0.0439901	0.0404709	0.105576	0.0914994	0.0492689	0.126691	0.369517	0.017596	0.0703841	0	0	0.0246344	0	0.00527881	0	0	0	0.0510285
0960.V2	960	V2	1	0	black	0	TERM	IV-B	0	0	3	39	0	0		4.23322e+08	50919		0.324044	29.1561	39.7906	15.6464	0.0432059	0.410456	0.0216029	0.041242	0	0.0451698	0	0.00785561	4.7173	0	0	0	0.0235668	0.0117834	0.0137473	0.775742	0.0314225	0.00589171	0.0667727	0	0	0	0	0	0.157112	0	0.0117834
0960.V3	960	V3	1	0	black	0	TERM	IV-B	0	0	3	39	0	0		4.4069e+08	41894		0.479782	15.3578	46.3766	24.6264	0.0668353	1.44173	0.0190958	0.0501265	0	0.124123	0	0	5.84332	0.0238698	0.188571	0.0143219	0.0405786	0.0310307	0.00477395	0.682675	0.0286437	0	0	0	0.00954791	0	0	0	0.164701	0	0
0961.V1	961	V1	0	0	white	0	TERM	I	0	0	3	38	0	0	2504.5	1.44056e+07	13787		0.0435193	92.3551	0	1.33459	0.0725321	0	0	0	0	0.195837	0	0	0	0	0	0	0	0	0	2.80699	0	0	0	0	0	0	0	0	0	0	0.0290128
0961.V2	961	V2	0	0	white	0	TERM	I	0	0	3	38	0	0		1.17866e+07	10043		0	89.1367	0	4.32142	0.0298716	0	0	0	0	0	0	0	0	0	0	0	0	0	0	3.12656	0	0	3.21617	0	0	0	0	0	0	0	0
0961.V3	961	V3	0	0	white	0	TERM	I	0	0	3	38	0	0		3.16308e+07	10032		0.0897129	82.9047	0	6.10048	0	0	0	0	0	0.837321	0	0	0	0	0.269139	0	0.867225	0	0	2.79107	0	0	2.79107	0	0	0	0	0	0	0	0.986842
0962.V1	962	V1	1	1	black	1	sPTB	IV-B	1	NA	3	35	2	2	7072.47	460112595	60649		14.8642	0.25392	33.7565	0.0428696	0.0428696	0.0280301	8.6811	7.334	12.0942	2.34794	10.198	2.21603	1.33555	0.103876	0	0	0.00329766	0	1.65213	0	0	3.31415	0	0	0.501245	0	0	0	0	0	0.00659533
0962.V2	962	V2	1	1	black	1	sPTB	IV-B	1	NA	3	35	2	2		1442356602	45010		17.3006	0.175517	26.5163	0.0399911	0.0355477	1.27527	20.2733	5.46545	10.8398	1.82182	8.92691	1.30638	0.988669	0	0	0.0111086	0.0222173	0	1.43524	0	0.259942	0.959787	0	0.0399911	0.222173	0	0.0555432	0	0	0	0.0111086
0962.V3	962	V3	1	1	black	1	sPTB	IV-A	1	NA	3	35	2	2		4.08168e+07	42920		3.54613	0.377446	8.91426	0.0955266	62.8378	0.055918	1.92218	2.10624	4.60857	0.855079	1.46552	0.645387	0.226002	0.403075	0	0	2.90774	0.237651	2.5932	0	0	0.736253	0	0	0.205033	0	0.0163094	0	0	0	0.0186393
0963.V1	963	V1	1	0	black	0	TERM	IV-B	1	NA	3	39	0	0	1116.81	6.80776e+08	62180		49.3454	0.302348	14.5159	0.0739788	0.20907	0.0128659	9.13477	9.44194	0.0176906	0.377935	0	0.0723705	1.65809	0.0337729	0.0353812	13.8871	0.02734	0.020907	0.305564	0	0.0144741	0.0916693	0	0.0128659	0.0192988	0	0	0	0.0096494	0	0
0963.V2	963	V2	1	0	black	0	TERM	IV-B	1	NA	3	39	0	0		2559487280	49267		41.7724	0.217184	14.4174	0.0568332	0.0304463	0.0548034	9.03039	4.62378	0	0.440457	0	0.322731	1.36603	0.493231	0.911361	24.9437	0.0629224	0.0811902	0.789575	0	0	0.0548034	0	0	0.0791605	0	0	0	0	0	0.0202976
0963.V3	963	V3	1	0	black	0	TERM	IV-A	1	NA	3	39	0	0		496376150	47551		59.3952	0.302833	5.72438	0.0946352	30.0961	0.0294421	3.90528	0.187167	0	0.016824	0	0	0.107253	0.016824	0.00841202	0	0	0	0.014721	0	0	0.00420601	0	0	0	0	0	0	0	0	0
0969.V1	969	V1	1	0	black	0	TERM	IV-B	0	0	3	38	0	0	20027.1	NA	61601		0.292203	0.214282	93.1673	0.0681807	0.0665574	0.0243503	0.0405838	0.0178569	0.0129868	0.137985	0	0	0.0097401	0	0.0405838	0.0064934	0	0	0	0	0	0	0	0	0	0	0	0	0	0	0.0535706
0969.V2	969	V2	1	0	black	0	TERM	IV-B	0	0	3	38	0	0		5.29996e+07	36419		0.392652	0.205936	56.0971	0.0658997	0.0521706	0.0439331	0.0247124	0.0329498	0	0.0274582	0	0	0.0219666	0	0.0137291	0	0.0137291	0	0.00823746	0	0	0	0	0	0.00823746	0	27.6339	0	0	0	0.0219666
0969.V3	969	V3	1	0	black	0	TERM	IV-B	0	0	3	38	0	0		5.15429e+07	36708		0.474011	0.307835	82.5488	0.122589	0.108968	0.0299662	0.0354146	0.0299662	0	0.114416	0	0	0	0	0.013621	0	0.0217936	0	0	0	0	0	0	0	0	0	0.0898987	0	0	0	0.0190694
0978.V1	978	V1	1	0	black	0	TERM	III	1	NA	3	40	0	0	20602.9	6.36528e+08	65138		98.626	0.187295	0.187295	0.0521969	0.128957	0.0168872	0.030704	0.0322392	0.00614081	0.178083	0.00614081	0.015352	0	0.0107464	0	0.015352	0.0521969	0.0291688	0	0	0	0.00460561	0	0	0	0	0	0	0	0.00921121	0.0107464
0978.V2	978	V2	1	0	black	0	TERM	III	1	NA	3	40	0	0		1.52612e+08	48124		88.4839	0.166237	0.700274	0.0561051	0.0374034	0.0540271	0.0187017	0.199485	0.172471	2.52265	0	0	0.060261	0.160003	0.0311695	0.0124678	1.19067	0.831186	0	0	0	0	0	0	0	0	0	0.0436373	0	0.151691	0.058183
0978.V3	978	V3	1	0	black	0	TERM	III	1	NA	3	40	0	0		2.45713e+07	31948		97.3019	0.37874	0.300488	0.118943	0.181545	0.071992	0.037561	0.0438212	0	0.172155	0	0	0	0.0187805	0	0.0156504	0.134594	0.0626017	0.00939026	0	0	0	0	0	0	0	0	0	0	0.0563416	0.00939026
0980.V2	980	V2	0	0	white	0	TERM	III	1	NA	2	39	0	0		3.04635e+07	13076		44.2796	0	0	30.4298	0.038238	0	22.4381	0	0	0.0305904	0	0	0	0	0	0	0	0	0	0	0	0	0	0	0	0	0	0	0.971245	0	0
0980.V3	980	V3	0	0	white	0	TERM	III	1	NA	2	39	0	0		3.73194e+07	8374		61.6312	0	0.27466	17.5902	0	0.179126	6.353	0.238834	0	0.644853	0	0.382135	0.0597086	0.0597086	7.28445	0	0.286601	0.107476	0.107476	0	0	0.0716503	0	0	0	0	0	0.0716503	1.14641	0	0
0982.V1	982	V1	0	1	white	1	sPTB	I	1	NA	3	34	2	2	123678	NA	62065		0.839443	88.3123	0.402804	8.74245	0.206235	0.0193346	0.0418916	0.0370579	0.00483364	0.0257794	0.022557	0.0128897	0.022557	0	0.0145009	0.00966728	0.00805607	0	0	0.628373	0.0112785	0.00644486	0.219125	0	0.0112785	0	0	0	0.275518	0	0
0982.V2	982	V2	0	1	white	1	sPTB	I	1	NA	3	34	2	2		2.75113e+08	40684		0.526005	96.4409	0.668567	0.820962	0.14502	0.0319536	0.0417855	0.0344116	0	0.0467014	0	0.00983187	0.00983187	0.0122898	0	0.00983187	0	0	0.00983187	0.742307	0	0	0.186806	0	0	0	0	0	0.0319536	0	0
0982.V3	982	V3	0	1	white	1	sPTB	I	1	NA	3	34	2	2		1.02893e+08	45969		4.49868	78.1614	0.532968	14.4271	0.0522091	0.017403	0.108769	0.0217538	0	0.017403	0	0	0	0	0	0.00870152	0	0.0239292	0	1.39659	0	0	0.208836	0	0.0130523	0	0	0	0.324131	0	0
0985.V1	985	V1	1	0	black	0	TERM	III	0	0	3	41	0	0	839155	1.66499e+08	75934		93.7353	2.71683	0.152764	0.309479	0.0447757	0.0158032	0.0210709	0.0118524	0	0.221245	0	0.0105355	0.0250217	0.0329233	0.0223879	0	0.117207	0.122475	0	0.0223879	0	0	0	0	0.0131693	0	0.00526773	0	1.06803	0	0.0645297
0985.V2	985	V2	1	0	black	0	TERM	I	0	0	3	41	0	0		1.50458e+08	64294		3.41245	92.8594	0.519489	0.0902106	0.0979874	0.0668803	0.0684356	0.0497714	0.0108875	0.332846	0.0155536	0.00622142	0.0139982	0	0.409058	0.00933213	0.069991	0.0528821	0.0155536	0	0	0	0.200641	0	0.0108875	0	0	0	0.342178	0.0202196	0.245746
0985.V3	985	V3	1	0	black	0	TERM	I	0	0	3	41	0	0		8.38458e+07	44334		3.521	92.4527	0.437587	0.0563901	0.0383453	0.0812018	0.011278	0.0180448	0	0.554879	0	0	0	0	0.0360897	0	0.096991	0.0879686	0	0	0	0	0.239094	0	0.0789462	0	0	0	0.514278	0	0.0721794
0989.V1	989	V1	1	0	black	0	TERM	III	1	NA	3	40	0	0	299015	6.41785e+07	10124		80.2944	5.59068	6.54879	0	0.0296326	4.31648	0	0	0	0	0	0	0.128408	0	0	0	0	0	0	0	0	0	0	0	0	0	0	0	2.20269	0	0
0989.V2	989	V2	1	0	black	0	TERM	III	1	NA	3	40	0	0		1.24803e+07	9692		93.5927	2.75485	0	0	0	0	0	0	0	0.0309534	0	0	0	0	0	0	0	0	0	0	0	0	0	0	0	0	0	0	2.65167	0	0
0989.V3	989	V3	1	0	black	0	TERM	III	1	NA	3	40	0	0		1.9217e+07	8428		94.0318	0.700047	0	0	0.605126	0	0	0	0	0	0	0	0	0	0	0	0	0	0	0	0	0	0	0	0	0	0	0	0.747508	0	0
0990.V1	990	V1	1	0	black	0	TERM	IV-A	0	1	3	38	0	0	70095.7	3.58919e+08	75281		13.1547	0.237776	8.86545	0.0584477	61.2665	0.0159403	4.62135	0.430387	4.18831	0.422417	2.18382	0.172686	0.414447	0.0172686	0.124866	0.774432	0.322791	0.151433	1.22209	0	0.00797014	0.336074	0	0	0.30685	0	0	0	0	0	0.00398507
0990.V2	990	V2	1	0	black	0	TERM	IV-A	0	1	3	38	0	0		3796316287	61652		22.275	0.266009	13.5827	0.0827224	43.9645	0.0681243	13.5324	0.596899	2.57899	0.147603	0.424966	0.0713683	0.449296	0.254655	0.147603	0.8402	0.0486602	0	0.102186	0	0.0259521	0.0162201	0	0	0.0129761	0	0.00486602	0.00648803	0	0	0
0990.V3	990	V3	1	0	black	0	TERM	IV-A	0	1	3	38	0	0		9.51738e+08	43715		6.23127	0.247055	11.2593	0.075489	71.3005	0.0205879	3.33981	0.128102	0.727439	0.263068	0.498685	0.0937893	0.407183	0.169278	0.189866	3.36727	0.0732014	0.0480384	0.484959	0	0.0183004	0.0892142	0	0	0.0434633	0	0	0	0.0183004	0.0160128	0
0996.V1	996	V1	1	0	black	0	TERM	IV-B	1	NA	3	40	0	0	551972	5.6692e+08	69504		18.0594	0.172652	18.3385	0.0417242	0.117979	0.0158264	0.0402855	8.34053	0.751036	3.77676	0	16.9918	1.66609	10.467	1.95384	0.00575506	1.31935	2.46461	2.15096	0.0388467	0	3.31923	0	0	2.40706	0	0.00719383	0	0	0	0
0996.V2	996	V2	1	0	black	0	TERM	IV-B	1	NA	3	40	0	0		5.01282e+07	64105		48.8371	0.201232	23.7548	0.0358786	0.0655175	0.0920365	0.0187193	5.26324	0.424304	1.24171	0	1.53966	4.92161	1.38679	4.00593	0.00467982	0.620856	1.13096	0.723812	0.748772	0.0187193	0.0811169	0	0	2.60198	0	0.0233991	0	0	0	0.0109196
0996.V3	996	V3	1	0	black	0	TERM	IV-B	1	NA	3	40	0	0		8.41833e+07	35809		16.602	0.346282	9.51716	2.79539	0.187104	0.114496	0.0586445	7.23282	1.13379	4.2978	0	1.54151	5.24449	3.72532	15.2224	0	4.55193	3.25337	1.76771	0.153593	0	0.0363037	0	0	11.8769	0	0	0	0	0	0
1000.V1	1000	V1	1	0	black	0	TERM	III	1	NA	3	38	0	0	13021.3	6.03125e+07	59719		87.8816	0.102145	0.133961	0.0334902	0.110518	0.0234431	0.0301412	0.0184196	0	0.316482	0.0133961	0	0	0.122239	0	0.00502353	0.0854	0.0284667	0.00334902	0	0	0	0	0	0	0	0.13731	0	0	0	1.41161
1000.V2	1000	V2	1	0	black	0	TERM	III	1	NA	3	38	0	0		1.72524e+08	70299		97.4409	0.274542	0.12518	0.0583223	0.0682798	0.0910397	0.0369849	0.0455199	0	0.264584	0	0.00995747	0	0.0426749	0.0184924	0.00711248	0.0312949	0	0	0	0	0.00284499	0	0	0.00711248	0	0.0384074	0	0	0.014225	0.163587
1000.V3	1000	V3	1	0	black	0	TERM	III	1	NA	3	38	0	0		3.08505e+07	38895		85.8799	0.277671	0.0874148	0.0642756	0.0359943	0.0205682	0.0179972	0.0154261	0	3.01324	0	0	0	0.961563	0	0	0.110554	0	0	0	0.0334233	0	0	0	0	0	0.192827	0	0.00514205	0.259673	0.606762
1001.V1	1001	V1	1	0	black	0	TERM	IV-A	0	0	3	38	0	0	4790.58	5.8602e+08	63178		11.7003	0.264333	21.5914	0.0601475	38.2617	0	7.08316	1.68413	10.1444	0.280161	0.848397	0.155117	1.01143	0	0.0221596	3.49489	0.174111	0.00633132	0.870556	0.00474849	0.00949698	0.614138	0	0	0.117129	0	0	0	0	0	0
1001.V2	1001	V2	1	0	black	0	TERM	IV-A	0	0	3	38	0	0		4.8379e+08	63380		16.7419	0.350268	21.8223	0.0899337	18.8435	0.0568003	12.8321	2.68539	19.1701	0.530136	0.99716	0.255601	0.621647	0	0.0142001	1.02872	0.452824	0	1.69612	0	0	0.738403	0	0	0.0836226	0	0.00631114	0	0	0	0
1001.V3	1001	V3	1	0	black	0	TERM	IV-A	0	0	3	38	0	0		3.15091e+08	45144		14.6531	0.32341	12.7016	0.0930356	50.5361	0	4.16445	1.04776	5.16126	0.219298	0.722134	0.0531632	0.294613	0.0376573	0.0265816	7.67101	0.268031	0	0.686691	0	0	0.449672	0	0.0155059	0.0243665	0	0	0	0	0.0177211	0.0155059
1004.V1	1004	V1	1	0	black	0	TERM	IV-A	0	0	3	39	0	0	62560.1	6.37465e+08	54699		22.6476	0.16088	14.0606	0.164537	43.4469	0.0164537	7.12079	1.0183	2.48451	0.561253	5.9087	0.241321	0.281541	0.0182819	0.0310792	0.107863	0.0164537	0	0.371122	0	0.0182819	0.202929	0	0	0.102378	0	0	0	0.0603302	0	0.0932375
1004.V2	1004	V2	1	0	black	0	TERM	IV-A	0	0	3	39	0	0		4.53871e+08	37224		23.278	18.5767	15.8742	0.771008	30.6254	0.126263	8.33871	0.319686	0.749516	0.085966	0.4755	0.0188051	0.228347	0	0	0.115517	0	0	0.147754	0	0.0161186	0.00805932	0.0510423	0	0	0	0	0	0.107458	0	0.00805932
1004.V3	1004	V3	1	0	black	0	TERM	I	0	0	3	39	0	0		6.11001e+07	49943		0.276315	99.0269	0.100114	0.0540616	0.0460525	0.0300342	0.0320365	0	0.014016	0.0160183	0	0	0	0	0.00600685	0	0.0160183	0	0	0	0	0	0.260297	0	0	0	0	0	0	0	0.0360411
1005.V1	1005	V1	1	0	black	0	TERM	IV-B	0	0	2	39	0	0	5119.49	2.09655e+07	54854		67.5393	0.329967	13.4357	0.116673	0.149488	0.0473985	7.72596	0.122142	0.0364604	1.46571	0	0.0127611	0.134904	0.0692748	0.224232	0	1.27429	0.381011	0.0382834	0.0145842	0	0	0	0	0	0	0	0	0	0.0565137	0.120319
1005.V3	1005	V3	1	0	black	0	TERM	IV-A	0	0	2	39	0	0		2.15155e+07	34906		12.886	0.297943	23.3054	0.0773506	33.7077	0.0773506	8.68332	2.62419	10.0986	1.02561	0	0.306538	1.48399	0.017189	0.0515671	0	0.18335	0.0716209	1.58139	0	0	0.0544319	0	0	0.0257835	0	0	0	0	0	0
1006.V1	1006	V1	1	0	black	0	TERM	I	0	0	3	39	0	0	548311	3.2794e+08	67229		14.3063	59.5085	5.82933	16.3278	0.0669354	0.240967	0.0371863	0.0237993	0.00446236	0.0193369	0	0	1.85783	0	0.0223118	0	0.0356989	0.0193369	0.00892472	0.0193369	0	0.00743727	0.135358	0	0.00446236	0	0	0.00892472	0.501272	0.0818099	0.00743727
1006.V2	1006	V2	1	0	black	0	TERM	III	0	0	3	39	0	0		2.27788e+08	61801		69.2934	7.47399	0.192554	17.9334	0.0776686	0.110031	0.0598696	0.0436886	0	0.0728144	0.03398	0	0	0.0113267	0	0.00809048	0.0598696	0.0275076	0.0113267	0	0	0.00647239	0	0	0	0	0	0	0.624585	0.789631	0.0291257
1006.V3	1006	V3	1	0	black	0	TERM	I	0	0	3	39	0	0		9.99887e+07	40795		46.0816	36.7373	1.20113	7.58917	0.0956	0.0637333	0.0343179	0.0147077	0.00980512	0.122564	0	0.00490256	0	0	0.0367692	0.00980512	0.0931487	0.0931487	0	0	0	0	0.105405	0	0	0	0.0441231	0	0.174041	1.00993	0.23042
1007.V1	1007	V1	1	0	black	0	TERM	IV-B	0	1	3	38	0	0	84522.4	292370591	78707		0.456122	0.19058	1.29595	0.0686089	0.0800437	0.0520919	0.054633	1.93757	0.0279518	4.48245	0.129595	25.4793	0.0686089	5.83938	0.447228	0	0	0.00762321	0.406571	0	0.157546	0.00762321	0	0	5.63482	0	0	0	0	0	0
1007.V2	1007	V2	1	0	black	0	TERM	IV-B	0	1	3	38	0	0		6.29054e+08	67167		0.504712	0.239701	34.173	0.0908184	0.107195	0.0565754	0.0535977	46.2042	0	0.00595531	0.0148883	0.0133994	17.5652	0	0	0.0119106	0.00446648	0.00595531	0.00595531	0	0	0.0104218	0	0	0.0387095	0	0.00446648	0	0	0	0
1007.V3	1007	V3	1	0	black	0	TERM	IV-B	0	1	3	38	0	0		1.06142e+08	40019		1.59424	0.31485	42.8047	0.0824608	0.127439	1.22442	14.8879	34.3262	0	0.0149929	0	0.0324846	4.33794	0	0	0.00999525	0	0	0.0174917	0	0	0	0	0	0	0	0	0	0	0	0
1008.V1	1008	V1	0	1	white	1	sPTB	III	0	1	3	30	1	1	5391.14	2.31334e+08	70499		95.9347	0.133335	0.205677	0.0865261	0.131917	0.114895	0.0581569	0.034043	0	0.0212769	0	0.0113477	0.0141846	0.0113477	0.567384	0	0.0127661	0.00425538	0.0070923	2.24259	0	0.0070923	0	0.178726	0.00425538	0	0	0	0	0	0
1008.V2	1008	V2	0	1	white	1	sPTB	III	0	1	3	30	1	1		8.61775e+07	70561		96.2415	0.177152	0.126132	0.0325959	0.0581058	0.0453508	0.039682	0.0212582	0.0170066	0.0892844	0	0.00708607	0	0.0410992	0.436502	0.0113377	0.0170066	0.0240926	0	2.27604	0	0.00425164	0	0.0325959	0	0	0	0	0	0.0212582	0
1008.V3	1008	V3	0	1	white	1	sPTB	III	0	1	3	30	1	1		1.16116e+08	52711		96.0065	0.231451	0.0739884	0.0303542	0.0246628	0.0569141	0.0341485	0	0	0.0151771	0	0.00758855	0	0	0.220068	0	0	0.00948569	0	2.97851	0	0	0	0.102445	0	0	0	0	0	0	0
1009.V1	1009	V1	1	1	black	1	sPTB	I	0	0	3	35	2	2	232821	2.24853e+08	67917		10.9325	73.6296	11.5788	0.653739	0.0544783	0.633126	0.0294477	0.0338649	0	0.0132515	0.00883431	0.0103067	0.0103067	0	0.00883431	0	0	0	0	0.323925	0	0.0117791	0.209079	0	0.057423	0	0.00736193	0	0	0	0.250306
1009.V2	1009	V2	1	1	black	1	sPTB	I	0	0	3	35	2	2		6.99881e+07	62433		8.87832	82.8985	4.02351	0.812071	0.0352378	0.180994	0.022424	0.0384412	0.0336361	0.395624	0	0	0.0144155	0.0912979	0.0912979	0.00800859	0.208223	0.0993065	0.00800859	0.550991	0	0	0.20502	0	0.0096103	0	0	0	0	0	0.0977047
1009.V3	1009	V3	1	1	black	1	sPTB	I	0	0	3	35	2	2		100878255	45614		8.81966	79.9601	1.09615	5.27908	0.124962	0.734424	0.0285	0.0723462	0.0241154	0.285	0	0	0.00876924	0.0504231	1.26715	0	0.166616	0.0460385	0.0175385	0.887885	0	0	0.230192	0	0.0372693	0	0	0	0.184154	0	0
1010.V2	1010	V2	1	0	black	0	TERM	IV-B	0	1	2	38	0	0		1.40174e+06	6074		55.7129	1.97563	28.2516	0.609154	0.905499	0.3622	4.41225	0.95489	0.477445	0.329272	0.164636	0	0.230491	0	0	0	0.345736	0	0.658545	0	0	0.0493908	0	0	0	0	0.148173	0	0.95489	0	0
1010.V3	1010	V3	1	0	black	0	TERM	IV-B	0	1	2	38	0	0		2.6332e+07	36055		67.3637	0.316184	26.4457	0.0388296	0.130356	0.0388296	0.0416031	0	0.0194148	0.0471502	0.0221883	0.0138677	0.0166412	0	0	0	0.0221883	0.0471502	0.00832062	0	0	0.0166412	0	0	0	0	1.79171	0.0194148	1.43947	0.299542	0.13313
1011.V1	1011	V1	1	0	black	0	TERM	III	0	1	3	40	0	0	24803.8	NA	54684		91.4454	0.263331	0.230415	0.109721	0.109721	5.17336	0.053032	0.0182869	0	0.058518	0.0146295	0.0109721	0.0128008	0.0310877	0	0.0182869	0.0420598	0.0219443	0.0146295	0.0731475	0	0	0	0	0.0128008	0	0	0	0	0	0.0896057
1011.V2	1011	V2	1	0	black	0	TERM	III	0	1	3	40	0	0		139184622	57309		94.4651	0.132614	0.223351	0.0418782	0.0610724	2.09391	0.0523478	0.0488579	0	0.191942	0	0	0.0139594	0.0348985	0	0.00697971	0.0506029	0.0453681	0	0.129125	0	0	0	0	0	0	0	0	0	0	0.411803
1011.V3	1011	V3	1	0	black	0	TERM	III	0	1	3	40	0	0		3.44924e+07	38625		86.7702	0.111327	0.277023	0.0440129	0.0983819	7.99741	0.0414239	0.023301	0.00776699	0.282201	0	0	0	0.038835	0.028479	0	0.152751	0.106149	0.00776699	2.34045	0	0	0	0	0	0	0	0	0	0	0.100971
1012.V1	1012	V1	1	0	black	0	TERM	I	1	NA	3	41	0	0	42220.8	208303188	71148		0.380896	94.9261	0.0983865	0.101198	0.126497	0.10682	0.0337325	0.0224883	0.0407601	0.202395	0	0.0112442	0	0.0196773	0.0295159	0	0.0815202	0.0941699	0	1.73863	0	0.00281104	0.206612	0	0	0	0.00843313	0.0126497	0.0140552	0.16304	0.243155
1012.V2	1012	V2	1	0	black	0	TERM	I	1	NA	3	41	0	0		4.48055e+08	17663		2.24197	92.5777	1.1493	0.249108	0.76431	0.288739	0.339693	0.1472	0.050954	0.175508	0	0.0283078	0.0396309	0	0.0679386	0	0.050954	0.0792617	0	1.07003	0	0	0.164185	0	0	0	0	0	0	0	0.0396309
1012.V3	1012	V3	1	0	black	0	TERM	I	1	NA	3	41	0	0		6.9289e+07	47156		0.309611	97.3726	0.120875	0.0551361	0.0721011	0.0699805	0.0402918	0.0148443	0.00636186	0	0	0	0.00424124	0	0	0	0	0	0	1.57986	0	0	0.2057	0	0	0	0	0	0	0	0.0106031
1013.V1	1013	V1	1	0	black	0	TERM	III	0	0	3	39	0	0	32807.7	5.21098e+07	65043		95.0879	0.201405	0.247529	0.176806	0.338238	0.0753348	0.0860969	0.041511	0.0215242	0.504282	0.0245991	0.00614978	0.0169119	0.215242	0.147595	0.00614978	0.152207	0.501207	0	0	0	0	0	0	0.0169119	0	0	0.00461233	0.358225	0.166044	0.219855
1013.V2	1013	V2	1	0	black	0	TERM	III	0	0	3	39	0	0		1.42799e+08	72058		95.6577	0.256738	0.216492	0.308085	0.097144	0.0208166	0.0610619	0.0582864	0.00693885	0.389964	0	0	0	0.0791029	0.183186	0.00555108	0.0929807	0.224819	0.00832663	0.0097144	0	0.00416331	0	0	0	0	0	0	1.0103	0.0138777	0.13045
1013.V3	1013	V3	1	0	black	0	TERM	III	0	0	3	39	0	0		1.67574e+07	33977		68.0137	0.200135	0.553315	0.138329	1.93955	0.052977	0.279601	0.0765224	0.438532	4.97395	0	0.220738	0.108897	1.58048	3.6819	0.017659	1.54222	0.753451	0.0588633	0	0	0.0323748	0	0	0.144215	0	0	0.24134	0.211908	0.147158	0.35318
1017.V1	1017	V1	1	0	black	0	TERM	II	0	1	3	40	0	0	20625.3	6.79337e+07	59440		40.2826	4.96131	0.188425	53.7466	0.159825	0.0757066	0.0605653	0.0218708	0	0.0689771	0	0.0252355	0	0.0168237	0	0.00336474	0.045424	0.0218708	0.00672948	0	0	0.00504711	0	0	0	0	0	0	0.0874832	0	0.031965
1017.V2	1017	V2	1	0	black	0	TERM	II	0	1	3	40	0	0		7.82062e+07	55302		38.1089	0.26943	0.108495	61.184	0.0343568	0.0578641	0.0235073	0.0126578	0	0.0397816	0	0	0	0.00723301	0	0	0.0126578	0.014466	0	0	0	0	0	0	0	0	0	0	0	0	0.0470146
1017.V3	1017	V3	1	0	black	0	TERM	II	0	1	3	40	0	0		3.87608e+07	37112		26.3015	0.11856	0.121255	72.6019	0.123949	0.0269455	0.0134727	0.0242509	0.0161673	0.0350291	0	0	0	0	0	0	0.0727527	0.0538909	0.00538909	0.0943091	0	0.00538909	0	0	0	0	0	0	0	0.0107782	0.0242509
1019.V1	1019	V1	0	1	white	1	sPTB	II	1	NA	3	29	1	1	33192.5	1.62048e+08	80265		0.336386	0.237962	0.151997	98.1935	0.112129	0.0460973	0.0423597	0.0274092	0	0.00872111	0.0161963	0.0161963	0.00872111	0	0	0.00622937	0.00622937	0	0	0	0	0	0	0	0	0	0.241699	0	0	0	0
1019.V2	1019	V2	0	1	white	1	sPTB	II	1	NA	3	29	1	1		2.15229e+07	41579		0.846581	0.39443	0.266962	79.6796	0.228481	0.079367	0.0601265	0.0649366	0.0312658	0.0841771	0	0.0120253	0	0	0.596455	0.0168354	0.0120253	0	0.00721518	0.00962024	0	0	0	0.0240506	0	0	16.1235	0.0865822	0	0	0.18519
1019.V3	1019	V3	0	1	white	1	sPTB	II	1	NA	3	29	1	1		2.0489e+07	30877		0.33682	0.36273	0.152217	97.2018	0.11983	0	0.0259093	0	0	0.0194319	0	0	0	0	0.0259093	0	0	0.00647731	0	0	0.00971597	0	0	0.0453412	0	0	0.317388	0	0	0	0.0680118
1020.V1	1020	V1	1	1	black	1	sPTB	III	1	NA	2	35	2	2	26955.6	4.20355e+07	56525		94.8801	0.206988	0.452897	0.10084	0.16276	0.109686	0.171605	0.0477665	0.0106148	0.0283061	0.0283061	0.183989	0.0442282	0	0.00884564	0	0	0.0513047	0.00884564	0	0	0.014153	0	0	0.0106148	0	0	0	0.267138	0	1.64883
1020.V2	1020	V2	1	1	black	1	sPTB	III	1	NA	2	35	2	2		1.01029e+07	44741		89.3208	0.326323	0.167631	0.0961087	0.102814	0.0424666	1.38352	0.0201158	0	0.201158	0.0379965	0.172102	0.0134105	0.0357614	0	0	0.143046	0.0894035	0.00670526	0	0	0.0178807	0	0	0.078228	0	0	0	1.26729	0.026821	1.88194
1023.V1	1023	V1	1	1	black	1	sPTB	V	0	0	3	36	2	2	390.128	NA	73854		36.5667	0.188209	0.169253	0.0406207	0.0528069	58.7876	0.0500988	0.0216644	0.129986	0.273513	0	0	0.0284345	0.45766	0.0108322	0.0135402	0.586292	0.572752	0	0.306009	0	0	0	0	0	0	0	0	0	0.135402	0.00270805
1023.V2	1023	V2	1	1	black	1	sPTB	V	0	0	3	36	2	2		1.57875e+08	61625		48.0162	0.163895	0.266126	0.0567951	0.0941176	44.4219	0.051927	0.040568	0.0292089	0.608519	0	0	0.0162272	0.391075	0.0567951	0.011359	0.783773	0.691278	0.00973631	0.296957	0	0.00973631	0	0	0	0	0	0	0	0.467343	0
1023.V3	1023	V3	1	1	black	1	sPTB	V	0	0	3	36	2	2		2.71988e+07	39895		50.4023	0.0927435	0.09525	0	0.0501316	47.5924	0.0175461	0.0125329	0	0.0902369	0	0	0.0175461	0.0701842	0.0175461	0	0.218072	0.145382	0	0.283244	0	0	0	0	0	0	0	0	0	0	0
1024.V1	1024	V1	1	0	black	0	TERM	IV-B	0	0	3	39	0	0	2600.4	1.53215e+08	70378		26.46	0.319702	24.5617	0.0852539	0.055415	0.0781494	5.08682	2.29475	0.494473	1.7065	0	0.336753	1.5232	9.26142	5.4321	0.0213135	3.1956	3.48831	0	0	0.00994629	0.0028418	0	0	0.0582568	0	0	0	0	0	0
1024.V2	1024	V2	1	0	black	0	TERM	IV-B	0	0	3	39	0	0		4.48574e+08	62720		14.2379	0.170599	22.5813	0.0430485	0.110013	0.0350765	3.03093	7.8986	0.374681	0.956633	0	5.30931	0.947066	10.9805	1.14955	0.00797194	3.85842	1.28667	3.05644	0	0	0	0	0	0.10523	0	0	0	0	0	0.0127551
1024.V3	1024	V3	1	0	black	0	TERM	IV-B	0	0	3	39	0	0		8.03856e+06	28374		80.5174	0.229083	11.8313	0.0563897	0.0281948	0.0951575	1.45908	1.35335	0.0105731	0.451117	0	0.155072	0.257278	0.126877	0	0	0.549799	0.281948	0.250229	0	0.373581	0.00704871	0	0	0.102206	0	0	0	0.00704871	0	0.278424
1025.V1	1025	V1	1	0	black	0	TERM	II	0	1	3	39	0	0	242405	2.32838e+08	53363		30.3862	0.277346	1.13749	62.4103	0.0974458	5.03532	0.0243614	0.08995	0	0.0299833	0.0168656	0	0.0168656	0	0	0.0112437	0.0187396	0	0.0187396	0.0936979	0.0131177	0.0131177	0	0	0	0	0	0	0	0	0
1025.V2	1025	V2	1	0	black	0	TERM	IV-B	0	1	3	39	0	0		1202691826	40809		30.927	0.436178	34.8036	18.616	0.245044	2.98954	0.115171	6.80487	0.0343062	0.00980176	2.92828	0	0	0.0147026	0	0.0245044	0.00980176	0	0.16663	0.44843	0	0	0	0	0	0	0.00735132	0	0	0	0
1025.V3	1025	V3	1	0	black	0	TERM	V	0	1	3	39	0	0		2.98569e+08	48106		11.3395	0.064441	0.212032	0.332599	0.0478111	87.2781	0.0270237	0.11641	0.0166299	0.0187087	0.149669	0	0	0.0145512	0	0	0.00831497	0.00831497	0.0145512	0.0374174	0	0	0	0	0.0228662	0	0	0	0	0	0
1026.V1	1026	V1	1	0	black	0	TERM	III	1	NA	3	39	0	0	13219.4	NA	71507		65.2677	0.111877	1.16073	0.0489463	0.848868	0.0335631	4.76177	0.22795	0.721608	4.70443	0	0	0.0727202	4.01919	0.943964	0.00419539	4.24854	0.195785	0.00978925	0	0.23634	0.00279693	0	0	0.00279693	0	0	0	0	0.00559386	0
1026.V2	1026	V2	1	0	black	0	TERM	IV-B	1	NA	3	39	0	0		1.95834e+08	57877		72.3206	0.402578	12.4091	0.0501063	0.136496	0.0190058	10.3098	0.884635	0.0656565	0.732588	0	0.0103668	0.176236	0.407761	0.279904	0	0.423312	0.0501063	0.0138224	0	0	0	0	0	0.0138224	0	0	0	0.0967569	0	0
1026.V3	1026	V3	1	0	black	0	TERM	IV-A	1	NA	3	39	0	0		120832188	48659		23.8846	0.0801496	7.96358	0.0205512	52.8659	0.0184961	5.59814	0.0739843	2.42709	0.665858	2.66754	0.0369921	0.137693	0.51789	0.113032	0	0.287717	0.0226063	0.121252	0	0	0.0267165	0	0	0	0	0.00616535	0	0.0184961	0.0205512	0.0123307
1027.V1	1027	V1	1	0	black	0	TERM	IV-A	1	NA	3	38	0	0	330395	1131231968	67499		27.3456	0.274078	17.6284	0.0844457	34.3887	0.0637046	4.27414	1.66521	2.42522	1.11113	0	0.174817	0.653343	0.017778	0.0355561	6.19861	0.139261	0.0414821	1.74669	0	0	0.0977792	0	0	0.487415	0	0	0	0	0	0
1027.V2	1027	V2	1	0	black	0	TERM	IV-A	1	NA	3	38	0	0		1015533652	55201		14.9037	0.311589	25.0068	0.074274	20.6391	0.0597815	3.73182	3.62856	3.11045	3.23907	0.028985	0.217387	1.90214	0.335139	0.585134	10.5179	2.78075	0.68477	1.28077	0	0	0.327893	0	0	0.82426	0	0	0	0	0.0326081	0
1027.V3	1027	V3	1	0	black	0	TERM	IV-A	1	NA	3	38	0	0		297644839	49243		15.8195	0.0771683	9.06525	0.0203075	54.6859	0.016246	8.90279	1.12706	1.53524	0.749345	0	0.154337	0.373657	0.351319	0.0812298	3.47461	0.438641	0.168552	0.611254	0	0.00812298	0.0751376	0	0	0.473164	0	0	0.00609224	0	0.0243689	0.0324919
1030.V1	1030	V1	1	0	black	0	TERM	I	1	NA	3	40	0	0	564860	1.53633e+08	79687		2.01664	86.4746	2.48221	2.0066	0.153099	0.311218	0.0476866	0.553415	0.070275	0.166903	0.0175687	0.136785	0.027608	0.810672	0.0727848	0.00250982	0.134275	0.119216	0.0100393	0.0125491	0	0.00627455	0.097883	0	0.0301178	0	0	0	1.20722	0	0.164393
1030.V2	1030	V2	1	0	black	0	TERM	I	1	NA	3	40	0	0		5.12643e+08	58098		1.22552	65.3844	0.113601	6.02775	0.103274	24.4483	0.0413095	0.0258184	0.0137698	0.173844	0	0.0137698	0.00516369	0.0103274	0.0636855	0.0120486	0.044752	0	0.0189335	0	0	0.0120486	0.0550793	0	0	0.213432	0	0.00860615	0.962167	0	0.0464732
1030.V3	1030	V3	1	0	black	0	TERM	I	1	NA	3	40	0	0		708082027	50271		0.248652	96.861	0	0.897138	0.0318275	0.68827	0.0139245	0	0	0.0119353	0	0	0	0.00596766	0.0238706	0.00397844	0.0159137	0	0	0	0	0	0.0835472	0	0	0	0	0	0.574884	0	0.393865
1031.V1	1031	V1	1	0	black	0	TERM	IV-B	0	1	2	39	0	0	92566.3	NA	62352		31.319	0.230947	23.7715	0.0529253	17.0355	0.0336798	6.25802	3.56845	2.63985	0.936618	7.5587	0.643123	1.54446	0	0.242173	0.142738	0.00641519	0.267834	1.31351	0	0	0.595009	0	0	0.237362	0	0	0	0.00801899	0	0
1031.V2	1031	V2	1	0	black	0	TERM	IV-A	0	1	2	39	0	0		6.50288e+08	73233		34.636	0.0887578	11.062	0.0436961	39.855	0.0191171	8.69963	0.346838	0.785165	0.144743	0.385072	0.0450617	0.232136	0	0	3.23215	0	0	0.010924	0	0	0.0368686	0	0	0.00273101	0	0	0.00546202	0.0450617	0	0
1033.V1	1033	V1	1	0	black	0	TERM	IV-A	0	0	3	39	0	0	19314.9	3.08102e+08	70685		18.3462	0.196647	15.562	0.0749805	53.5616	0.0367829	2.28478	0.659263	3.7462	0.312655	1.38219	0.0990309	0.533352	0	0	1.04548	0.031124	0.00990309	0.72434	0	0	0.251821	0	0.0113178	0.046686	0	0	0	0.0424418	0	0
1033.V2	1033	V2	1	0	black	0	TERM	IV-B	0	0	3	39	0	0		446469749	67352		39.6662	0.181138	21.7499	0.0549353	7.8795	0.0163321	4.62347	1.07346	2.70371	1.50701	8.02946	0.305856	0.773548	0.0296947	0	4.77194	0.0252405	0.0163321	3.41786	0	0	1.17888	0	0	0.02821	0	0.00296947	0	0.127687	0	0.0875995
1033.V3	1033	V3	1	0	black	0	TERM	IV-B	0	0	3	39	0	0		5.33803e+07	44731		39.4492	0.140842	29.5299	0.0245914	11.9984	0.0536541	11.1936	1.56044	1.00378	0.0558897	0.350987	0.0424761	0.167669	0.0357694	0.0111779	0.833874	0.0335338	0.0290626	2.24676	0	0	0.11625	0	0	0	0	0	0	0.0536541	0	0.0178847
1036.V1	1036	V1	1	0	black	0	TERM	III	0	1	3	40	0	0	42079.3	NA	31251		73.9368	0.134396	1.14236	0	0	9.3533	0	0	0	2.87671	0	0	0	0	0.409587	0	0.671978	0.220793	0	4.94704	0.262392	0	0	0	0	0	0	0	0	0.735976	0.0767975
1036.V2	1036	V2	1	0	black	0	TERM	III	0	1	3	40	0	0		NA	27570		80.856	0.145085	0.939427	0	0.029017	11.2477	0	0.0326442	0	0.137831	0	0	0.105187	0.0362713	0.0761697	0	0.0870511	0.0398984	0	5.12151	0	0	0	0	0	0	0	0	0	0	0
1036.V3	1036	V3	1	0	black	0	TERM	III	0	1	3	40	0	0		NA	28390		80.8207	0.066925	0.405072	0	0.0105671	10.5812	0	0.0105671	0	0.549489	0	0	0	0.0422684	0.169074	0	0.0915815	0.105671	0	5.81543	0	0	0	0	0	0	0	0	0	0.257133	0
1042.V2	1042	V2	1	0	black	0	TERM	I	0	0	2	39	0	0		NA	17729		0.174855	63.8558	0.0451238	0.0846071	0	13.2269	0	0	0.0676857	0.496362	0	0	0.36099	0.47944	0.265102	0	0.163574	0.107169	0	3.85809	8.25766	0	0.101529	0	0	0	0	2.62846	0	0.0507643	0.129731
1042.V3	1042	V3	1	0	black	0	TERM	I	0	0	2	39	0	0		NA	22993		0.0608881	41.7431	0	0	0	12.0558	0	0	0.0478406	3.3358	0	0	0.382725	2.18327	10.3031	0	0.569739	0.269647	0	5.84091	5.6278	0	0	0.252251	0	0	0	5.80177	0	0.0478406	0.0217457
1045.V1	1045	V1	1	0	black	0	TERM	III	1	NA	3	38	0	0	439671	NA	22198		83.7688	0.216236	6.04559	0	0	0.0315344	0.0180196	1.85602	0	0	0	1.39202	0	0	0	0	0	0	0	0	0	0.049554	0	0	0	0	0	0	0	0	0.0225246
1045.V2	1045	V2	1	0	black	0	TERM	III	1	NA	3	38	0	0		NA	15195		98.8746	0.29615	0.368542	0.105298	0.0329056	0.0723922	0.0329056	0.05923	0	0	0	0	0	0	0	0	0.0197433	0	0	0	0	0.0263244	0	0	0	0	0	0	0	0	0.05923
1045.V3	1045	V3	1	0	black	0	TERM	III	1	NA	3	38	0	0		NA	20380		61.6683	0.0883219	0.157017	37.9833	0	0	0	0	0	0	0	0	0	0	0	0	0	0	0	0	0	0	0	0	0	0	0.00981354	0	0	0	0
1049.V1	1049	V1	1	0	black	0	TERM	II	0	0	3	38	0	0	127567	NA	17039		36.7334	0.21128	0.0939022	60.5845	0.0293444	0	0.0176067	0	0	0.0176067	0	0	0	0	0	0	0	0.0293444	0	0.0704267	0	0	0	0	0.0176067	0	0	0	1.81349	0.176067	0.0176067
1049.V2	1049	V2	1	0	black	0	TERM	II	0	0	3	38	0	0		NA	16018		33.7495	0.330878	0.0936446	64.5836	0.0249719	0.0686727	0	0.0249719	0.012486	0	0	0	0	0	0	0	0	0	0	0	0	0	0	0	0	0	0	0	0.980147	0	0
1049.V3	1049	V3	1	0	black	0	TERM	II	0	0	3	38	0	0		NA	20829		19.0984	0	0	71.6693	0	0.033607	0	0	0.038408	0.235249	0	0.033607	0	0.076816	0	0	0.153632	0.907389	0	0	0	0	0	0	0	0	0	0	1.22425	3.16386	0.019204
1051.V1	1051	V1	1	0	black	0	TERM	I	0	0	3	40	0	0	100707	NA	36142		0.0774722	99.217	0	0	0	0.0166012	0	0	0	0.060871	0	0	0	0	0	0	0.0138343	0	0	0.293288	0	0	0.121742	0	0	0	0	0	0	0.0581041	0
1051.V2	1051	V2	1	0	black	0	TERM	I	0	0	3	40	0	0		NA	20889		0.287233	96.8069	0.0861698	0.0718081	0.023936	0.0526593	0	0	0	0.186701	0	0	0	0.0143616	0	0	0.0382977	0.023936	0	0.689358	0	0	0	0	0	0	0	0	0	0.138829	0.196276
1051.V3	1051	V3	1	0	black	0	TERM	I	0	0	3	40	0	0		NA	22978		0.0870398	97.0058	0	0	0	0	0	0	0	0.330751	0	0	0	0.0522239	0	0	0.104448	0.204543	0	0.456959	0	0	0	0	0	0	0	0	0	0.426495	0
1052.V1	1052	V1	1	0	black	0	TERM	IV-B	0	0	3	38	0	0	99910.2	NA	20276		41.0041	0.0986388	24.4082	0	1.82482	0	13.4889	3.5214	0.0591833	0.774314	3.46715	1.46479	2.56954	0	0.961728	1.11462	0.0739791	0.434011	2.02703	0	0	0	0	0	0.478398	0	0	0	0.157822	0	0
1052.V2	1052	V2	1	0	black	0	TERM	IV-B	0	0	3	38	0	0		NA	22856		63.5588	0.188134	14.6745	0	7.51225	0	7.4685	0.498775	0.0831292	0.0700035	0	0	1.0413	0	0.0481274	2.02573	0.0875044	0.0831292	0.0262513	0	0	0	0	0	0	0	0	0	0.266888	0.140007	0.0787539
1052.V3	1052	V3	1	0	black	0	TERM	IV-B	0	0	3	38	0	0		NA	24742		39.9159	0.11721	20.5925	0	0	0.0242503	15.0028	13.2326	0.0808342	0.0565839	0	0	2.65945	0.028292	0.0767925	6.85474	0.0363754	0	0.266753	0	0	0.0121251	0	0	0	0	0.00808342	0	0.0646674	0	0.0404171
1053.V1	1053	V1	1	0	black	0	TERM	V	0	0	3	38	0	0	131845	NA	15105		39.4307	0.145647	0.0926845	6.34889	0	53.2406	0	0	0	0	0	0	0	0	0	0	0	0	0	0.536246	0	0	0	0	0	0	0	0	0	0.019861	0.0529626
1053.V2	1053	V2	1	0	black	0	TERM	V	0	0	3	38	0	0		NA	16613		56.6665	0.204659	0.0902907	1.25203	0	38.187	0	0	0.0180581	0.186601	0	0	0	0.0963101	0	0	0.0601938	0.10233	0	0.210678	0	0	0	0	0	0	0	0.150485	0	0	0.174562
1053.V3	1053	V3	1	0	black	0	TERM	III	0	0	3	38	0	0		NA	25211		72.0876	0.126929	0.0674309	4.76776	0	16.3064	0.0237991	0	0.0753639	1.57471	0	0	0	0.202293	0.174527	0	0.464083	0.289556	0	1.53504	0.134862	0	0	0	0	0	0	0.0198326	0	0	0.158661
1056.V1	1056	V1	1	0	black	0	TERM	II	0	0	3	39	0	0	74637.5	NA	21470		14.5738	0.130415	3.95901	69.8416	0.0186306	0	3.06474	0.614811	0	0.0372613	0	0.0186306	0.0884956	0	0	0	0	0	0.13973	0	1.97485	0	0	0	0	0	0	0	2.5524	0	0.433163
1056.V2	1056	V2	1	0	black	0	TERM	I	0	0	3	39	0	0		NA	18811		50.3641	33.1987	6.67163	4.56116	0.0372123	0.0425283	1.54697	0.749561	0	0.441231	0.239222	0	0.127585	0	0	0	0.132901	0.138217	0.0637925	0	0.0584764	0	0	0	0	0	0	0	0.914359	0	0.196693
1056.V3	1056	V3	1	0	black	0	TERM	I	0	0	3	39	0	0		NA	30215		0.60235	94.8138	4.02449	0.08605	0.00992884	0	0	0	0	0.0397154	0	0	0.102598	0	0	0	0	0.0231673	0	0	0	0	0.135694	0	0	0	0	0	0.0198577	0	0.0595731
1058.V1	1058	V1	1	0	black	0	TERM	IV-B	0	0	2	38	0	0	481426	NA	20052		3.21664	0.209455	43.1977	0	0.0199481	0.0249352	12.3279	4.25394	14.4275	1.06723	0	6.7325	0.842809	0.379015	0	0	0.508677	0	0.753042	0	0	3.95472	0	0	1.05725	0	0	0	0	0	0.0498703
1058.V2	1058	V2	1	0	black	0	TERM	IV-B	0	0	2	38	0	0		NA	11007		16.7621	0.245298	52.4575	0	0	0.0999364	4.04288	3.15254	10.7114	3.43418	0	1.29009	0.0908513	0.536023	0.109022	0	0.227128	0.0545108	0.245298	0	0	1.46271	0	0	0.763151	0	0	0	0	0	0.127192
1062.V1	1062	V1	1	0	black	0	TERM	III	0	1	3	39	0	0	4026.15	NA	6986		77.6553	0.830232	0.214715	0.229029	0.128829	19.5104	0.0715717	0	0	0.0715717	0	0	0	0	0	0	0	0	0	0.772975	0	0	0	0	0	0	0	0	0	0	0.186086
1062.V2	1062	V2	1	0	black	0	TERM	III	0	1	3	39	0	0		NA	9570		80.8568	0.271682	0	0	0	12.9258	0.0626959	0	0	0.0522466	0	0	0	0	0	0	0	0	0	0	0	0	0	0	0.0522466	0	0	0	0	0	0.0626959
1062.V3	1062	V3	1	0	black	0	TERM	III	0	1	3	39	0	0		NA	12618		90.252	0.309082	0	0	0.0317007	5.11175	3.0829	0	0	0.0317007	0	0	0	0	0	0	0	0.0237756	0	0.990648	0	0	0	0	0	0	0	0	0	0	0.0237756
1063.V1	1063	V1	1	0	black	0	TERM	III	1	NA	3	39	0	0	69448.2	NA	22428		96.9681	0.0847155	0.0891742	0.182807	0	2.2784	0	0	0	0	0	0	0	0	0	0	0	0	0	0	0	0	0	0	0	0	0	0	0.218477	0	0
1063.V2	1063	V2	1	0	black	0	TERM	III	1	NA	3	39	0	0		NA	22881		79.0175	0.231633	0.0568157	0.30156	0.0218522	14.4137	0	0	0	0.327783	0	0	0	0.0786679	0.0393339	0	0.458896	0.170447	0	0	0	0	0	0	0	0	0	0	0.367117	0.19667	0.305931
1063.V3	1063	V3	1	0	black	0	TERM	III	1	NA	3	39	0	0		NA	26989		82.1038	0.100041	0	0	0.0222313	17.396	0	0.0111156	0	0	0	0	0	0	0	0	0	0	0	0	0	0	0	0	0	0	0	0.00741043	0.107451	0	0
1065.V1	1065	V1	0	1	white	1	sPTB	IV-B	0	0	2	32	1	2	17795.1	1.22752e+08	63849		43.5261	0.256856	8.62974	0.0485521	3.24359	0.0297577	3.11203	0.169149	0.0626478	0.828517	0.0281915	10.979	0.534073	0.628044	0	0.0313239	1.87474	4.72208	0.112766	0	0	0.00626478	0	0	0.178546	0	0	0.0328901	0	0.881768	0.350828
1065.V2	1065	V2	0	1	white	1	sPTB	IV-B	0	0	2	32	1	2		7.78991e+07	69126		0.448456	0.156236	28.2036	0.0462923	0.0882447	0.0245928	0.043399	8.40783	0	0.0347192	40.3582	0.0144663	0.0086798	0.0839048	0.00578653	0	0	0.0491855	0	0	0.0173596	0.00723317	0	0	0.00723317	0	0.0086798	0.0043399	0	0	0.0245928
1068.V1	1068	V1	1	0	black	0	TERM	II	0	1	3	39	0	0	9744.35	NA	3062		18.2234	1.27368	0.555193	79.0007	0.163292	0.228609	0	0	0.130634	0	0	0	0	0	0	0	0	0	0	0	0	0	0	0	0	0	0	0	0	0	0
1068.V2	1068	V2	1	0	black	0	TERM	II	0	1	3	39	0	0		NA	4603		19.9652	1.2166	0.325874	77.4278	0.282425	0.21725	0.1738	0	0	0	0	0	0	0	0	0	0	0	0	0	0	0	0	0	0	0	0	0	0.0868998	0	0
1068.V3	1068	V3	1	0	black	0	TERM	III	0	1	3	39	0	0		NA	8297		64.9994	0.132578	0	32.795	0	0.0723153	0.156683	0	0	0.0361576	0	0	0	0	0	0	0.0241051	0	0	1.6512	0	0	0	0	0	0	0	0	0	0	0
1069.V1	1069	V1	1	0	black	0	TERM	I	0	1	3	40	0	0	1124.54	1.04674e+07	16104		0	96.4791	0.0372578	1.72628	0	0.0310482	0	0	0	0	0	0	0	0	0	0	0	0	0	0.180079	0	0	1.42822	0	0	0	0	0	0	0	0
1069.V2	1069	V2	1	0	black	0	TERM	I	0	1	3	40	0	0		2.30637e+07	13372		0	97.1956	0	0.501047	0.0299133	0	0	0	0	0	0	0	0	0	0	0	0	0	0	0.358959	0	0	1.61532	0	0	0	0	0	0	0	0
1069.V3	1069	V3	1	0	black	0	TERM	I	0	1	3	40	0	0		1.765e+07	7795		1.00064	93.3804	0.513149	1.50096	1.52662	0	0	0	0	0	0	0.0513149	0	0	0	0	0.0256575	0	0.0641437	0.449006	0	0	1.15459	0	0	0	0	0	0	0	0
1073.V1	1073	V1	1	0	black	0	TERM	IV-A	0	1	3	39	0	0	1788.85	1.13444e+08	16341		8.05336	0.0673153	11.2539	0	55.4678	0	4.91402	0.520164	1.87259	0.189707	0	1.15048	0.520164	0	0	8.9713	0.0489566	0	4.28982	0	0	0.208066	0	0	0.14687	0	0	0	0.0795545	0	0
1073.V2	1073	V2	1	0	black	0	TERM	IV-A	0	1	3	39	0	0		2.46106e+07	16621		13.4168	0.0721978	15.342	0	43.9925	0	6.1308	0.264725	3.85055	0.481319	0	1.6425	0.391072	0	0	8.83822	0.22261	0	1.95536	0	0	0.312857	0	0	0.0902473	0	0	0	0.0240659	0	0
1073.V3	1073	V3	1	0	black	0	TERM	IV-B	0	1	3	39	0	0		2.24667e+07	10046		19.3211	1.74199	17.2108	0	2.17997	0.119451	4.92733	0.94565	6.61955	0.278718	0.607207	15.439	0.119451	0	0	14.5331	0	0	4.3699	0	0	0.318535	0	0	0.0796337	0	0	0	0	0	0
1085.V1	1085	V1	1	1	black	1	sPTB	III	0	1	3	36	2	2	135216	5.565e+07	64815		92.0651	0.197485	0.336342	5.3645	0.126514	0.0323999	0.0555427	0.0262285	0.00617141	0.0323999	0	0	0.137314	0	0.0154285	0.0277713	0	0.0215999	0	0	0	0	0	0	0.00617141	0	0.356399	0	0	0.0293142	0.094114
1085.V2	1085	V2	1	1	black	1	sPTB	III	0	1	3	36	2	2		3.85048e+07	55428		97.6925	0.225518	0.164177	0.207476	0.075774	0.0216497	0.0595367	0.0198456	0	0	0.0108249	0.00721657	0.0108249	0.00902071	0	0	0.0288663	0.0216497	0	0	0	0	0	0	0.0396911	0	0.012629	0	0	0.0523201	0.00541243
1085.V3	1085	V3	1	1	black	1	sPTB	III	0	1	3	36	2	2		1.14639e+06	4402		94.0254	1.72649	0.795093	0.636075	0.340754	0.931395	0.227169	0	0	0.113585	0	0	0	0	0	0	0	0	0	0	0	0	0	0	0	0	0	0	0	0	0
1086.V1	1086	V1	1	1	black	1	sPTB	IV-A	0	1	3	35	2	2	13432.5	4.32863e+08	73676		33.6568	0.175091	12.3487	0.0651501	33.9866	0.0257886	9.1278	4.36777	1.13198	0.222596	1.36001	0.166947	0.47641	0.0190021	0	1.65454	0.0393615	0.0135729	0.552419	0	0	0.14523	0	0	0.0271459	0	0	0	0.0597209	0	0
1086.V2	1086	V2	1	1	black	1	sPTB	IV-A	0	1	3	35	2	2		7.29627e+08	51743		28.4116	0.168139	16.4254	0.0908335	38.0593	0.0173937	6.38734	1.99447	4.32329	0.780782	0.917999	0.162341	0.525675	0.0135284	0	0.900605	0.00773051	0	0.332412	0	0.0212589	0.0657094	0	0	0	0	0	0	0.083103	0	0
1086.V3	1086	V3	1	1	black	1	sPTB	IV-A	0	1	3	35	2	2		6.60237e+06	20986		17.2925	0.176308	6.54722	0.057181	71.338	0.195368	0.976842	0.567045	1.16744	0.223959	0.648051	0.0905365	0.0953016	0.0476508	0	0.109597	0	0	0	0	0	0.0142952	0	0	0	0	0	0	0.0810064	0	0
1087.V1	1087	V1	1	0	black	0	TERM	IV-B	1	NA	3	38	0	0	33462.2	78559.3	11452		16.0845	0	48.664	0	0.0349284	0	11.1684	12.1725	0.0523926	0	2.47118	0	4.20014	0.218302	0	0	0.244499	0.270695	1.46699	0	0	1.00419	0	0	0.296891	0	0	0	0.0785889	0	0
1087.V2	1087	V2	1	0	black	0	TERM	III	1	NA	3	38	0	0		1.66145e+07	9876		67.3856	0	7.59417	19.8258	0.0506278	0	0	0.162009	0.0405022	0.0303767	0	0	0.232888	0	0	0	0.151883	0	0	0	0	0	0	0	0	0	0	0	4.26286	0	0
1087.V3	1087	V3	1	0	black	0	TERM	II	1	NA	3	38	0	0		4.26871e+07	12611		30.7351	0	4.67846	60.5424	0.18238	0.206169	0	0.126873	0	0.19824	0	0	0.0872254	0	0	0	0.150662	0.095155	0	0	0	0	0	0	0	0	0	0	2.20442	0	0.142733
1089.V1	1089	V1	1	0	black	0	TERM	IV-A	0	0	3	38	0	0	172247	149894709	18313		4.42855	0.305794	16.349	0	56.0913	0	5.68449	1.33239	4.3521	0.556981	0.289412	0.081909	0.655272	0	0	5.91929	0.147436	0	0.333097	0	0	0.163818	0	0	0.283951	0	0	0	0	0	0.109212
1089.V2	1089	V2	1	0	black	0	TERM	IV-A	0	0	3	38	0	0		5.80864e+07	17276		2.19958	0.0636721	7.2702	0	81.1704	0	2.32114	0.202593	0.931929	0.138921	0.144709	0.0289419	0.133133	0	0	4.65386	0.046307	0.046307	0.17944	0	0	0	0	0	0	0	0	0	0	0	0
1089.V3	1089	V3	1	0	black	0	TERM	IV-A	0	0	3	38	0	0		5.03749e+07	13653		2.51959	0.190434	8.7966	0.644547	50.9046	0.109866	4.33604	0.3003	1.60404	0.424815	0.432139	0.0512708	0.278327	0	0	4.08701	1.10598	0.820333	0.410166	0	0	0	0	0	0	0	0	0.0585952	0	0	0.102542
1092.V1	1092	V1	1	0	black	0	TERM	IV-A	0	0	3	40	0	0	24383.1	4.46313e+07	14842		23.7097	0.0539011	19.8221	0	21.4661	0	8.63765	2.45924	11.4472	0.85568	4.09648	0.384045	1.62377	0	0	0	0.074114	0	3.67875	0	0	0.215604	0	0	0	0	0	0	0	0	0.262768
1092.V2	1092	V2	1	0	black	0	TERM	IV-A	0	0	3	40	0	0		1.7991e+07	11485		36.4911	0	8.78537	0	27.6535	0	5.28515	4.85851	5.22421	0.966478	1.10579	0.444057	0.58337	0.0957771	0	0	0.487593	0.139312	3.39573	0	0	1.18415	0	0	0	0	0	0	0	0	1.07967
1092.V3	1092	V3	1	0	black	0	TERM	IV-A	0	0	3	40	0	0		4.75407e+06	6966		30.6202	0.545507	4.79472	0	39.2334	0.47373	4.03388	1.34941	4.70858	0.861326	0.129199	0.272753	0.172265	0	0	0	0.330175	0.0861326	1.04795	0	0	0.31582	0	0	0	0	0	0	0	0	5.55556
1093.V1	1093	V1	1	0	black	0	TERM	III	0	1	3	40	0	0	2176.26	1.75474e+07	9927		82.7037	0	0	16.3796	0.0302206	0	0	0	0	0	0	0	0	0	0	0	0	0	0	0.725295	0	0	0	0	0	0	0	0	0	0	0
1093.V2	1093	V2	1	0	black	0	TERM	III	0	1	3	40	0	0		5.58802e+07	12835		69.552	0	0.0311648	29.7	0	0	0	0	0	0	0	0	0	0	0	0	0	0	0	0.685625	0	0	0	0	0	0	0	0	0	0	0
1093.V3	1093	V3	1	0	black	0	TERM	III	0	1	3	40	0	0		2.53417e+07	9397		69.586	0.212834	0	29.4562	0	0.0744919	0	0	0	0	0	0	0	0	0	0	0	0	0	0.56401	0	0	0	0	0	0	0	0	0	0	0
1113.V1	1113	V1	0	0	white	0	TERM	I	0	0	2	39	0	0	8724.13	7.06864e+07	14124		0.0354007	97.5432	0	0	0	0.049561	0	0	0	0.0283206	0	0	0	0	0	0	0	0.0424809	0	0	0	0	0.97706	0	0	0	0	0	0	0.141603	0.191164
1113.V3	1113	V3	0	0	white	0	TERM	I	0	0	2	39	0	0		3.53289e+07	12522		0.0559016	95.7914	0	0	0.399297	0	0	0	0	0	0	0	0	0	0	0	0	0	0	0	0	0	2.61939	0	0	0	0	0.0638876	0	0	0
1116.V1	1116	V1	1	1	black	1	sPTB	IV-B	0	1	3	30	1	1	302823	NA	80059		79.6075	0.21734	7.64062	0.0449668	0.0362233	0.272299	4.2706	2.51315	1.59507	0.483393	0	0.00624539	0.607052	0.0149889	0.268552	0	0.00749447	0.00374724	0.439676	0	0	0.0662012	0	0	0.193607	0	0	0	0.308522	0	0.00749447
1116.V2	1116	V2	1	1	black	1	sPTB	IV-B	0	1	3	30	1	1		2473288749	50087		50.0469	0.2296	17.1921	18.2283	0.0918402	0.413281	9.4835	1.12404	0.00998263	0.0219618	0	0.0139757	0.521093	0.041927	0.0139757	0	0.0199653	0.00998263	0.0319444	0	0	0	0	0	0	0	0	0	0.708767	0	0.00598958
1116.V3	1116	V3	1	1	black	1	sPTB	IV-B	0	1	3	30	1	1		3.32179e+08	40603		26.8995	0.096052	12.9572	40.992	0.00985149	0.482723	12.0558	1.5122	0.0221658	0.160087	0	0	0.433466	0.0344802	0.593552	0.00492574	0.0172401	0.00738862	0.369431	0	0.278305	0	0	0	0.132995	0	0	0	0.453168	0	0
1119.V2	1119	V2	1	0	black	0	TERM	IV-A	0	0	2	39	0	0		5.30817e+07	16658		20.1225	0.0300156	5.79301	0	56.1052	0	6.62745	1.83095	4.88654	0.252131	0	0.28815	0.720375	0.144075	0.0600312	0	0.534278	0.0780406	0.918478	0	0	0.144075	0	0	0.198103	0	0	0	0	0	0
1119.V3	1119	V3	1	0	black	0	TERM	IV-A	0	0	2	39	0	0		1.10893e+08	16440		6.18005	0	6.67275	0	72.9927	0	3.35158	2.08029	3.00487	0.237226	0	0.194647	0.218978	0.152068	0.176399	0	0.231144	0.0364964	0.249392	0	0	0.0729927	0	0	0.158151	0	0	0	0	0.0912409	0
1121.V2	1121	V2	1	0	black	0	TERM	IV-B	1	NA	2	38	0	0		1.51851e+07	13266		13.3801	0.105533	5.75155	0	26.338	5.33695	6.7918	0	0.693502	0.889492	0	0.851802	0.550279	1.59053	0	0.150761	6.07568	1.57546	0.422132	0	0	0.369365	0	0	0.113071	0	0	0	0	0.158299	0
1121.V3	1121	V3	1	0	black	0	TERM	IV-A	1	NA	2	38	0	0		1.70547e+08	17427		2.03133	0.0401676	6.576	0	64.2681	0.051644	2.89206	0.281173	5.12423	0.998451	0.344293	0.120503	0.109026	0.45332	0	0.103288	1.63539	0	0.0860733	0	0	0.436105	0	0	0.177885	0	0	0	0	0	0
1122.V1	1122	V1	0	0	white	0	TERM	III	0	1	3	39	0	0	1673.6	2.3258e+07	13150		99.8175	0.0760456	0	0	0	0	0	0	0	0	0	0	0	0	0	0	0	0	0	0	0	0	0	0	0	0	0	0	0	0	0
1122.V2	1122	V2	0	0	white	0	TERM	III	0	1	3	39	0	0		2.35044e+07	14247		99.0244	0.133361	0.0561522	0	0.0491332	0	0	0.014038	0	0	0	0	0	0	0	0	0	0	0	0	0	0	0	0	0	0	0	0	0	0	0
1122.V3	1122	V3	0	0	white	0	TERM	III	0	1	3	39	0	0		8.57494e+06	9731		80.187	2.92878	7.09074	0.914603	0.205529	3.08293	1.42842	0.863221	0.349399	0	0.195252	0.832391	0	0	0	0.935156	0	0.0308293	0.328846	0	0	0	0	0	0	0	0	0	0.0719351	0	0
1125.V1	1125	V1	0	0	white	0	TERM	V	0	0	3	39	0	0	5260.58	2.19865e+07	12934		0.0463894	0	0	0	0	74.7874	0	0	0.1469	1.46126	0	0	0	3.13128	0	0	1.70094	7.37591	0	0	0	0	0	0	0	0	0	0	0	0	0.224215
1125.V2	1125	V2	0	0	white	0	TERM	V	0	0	3	39	0	0		5.33353e+07	12822		0	0.0311964	0	0	0.0311964	89.2684	0	0	0.0935891	0.452348	0	0	0	0.694119	0	0	0.467946	2.69069	0	0	0	0	0	0	0	0	0	0	0	0	0
1125.V3	1125	V3	0	0	white	0	TERM	V	0	0	3	39	0	0		2.94975e+07	12048		0.805113	0.190903	0.190903	1.02922	0.672311	65.9944	0.0415007	0	0	0.65571	0	0	0	0.182603	0	0	0.273904	2.49004	0	0	0	0	0	0	0	0	0	0	0	0.265604	0.132802
1126.V1	1126	V1	0	0	white	0	TERM	I	1	NA	3	38	0	0	3609.15	2.41294e+07	13902		0.0503525	75.9675	0	0	0	0	0	0	0	1.56093	0	0	0	0.0719321	0.35966	0	0.417206	0.330888	0	0	0	0	19.0476	0	0	0	0	0	0	0.194217	0.237376
1126.V2	1126	V2	0	0	white	0	TERM	I	1	NA	3	38	0	0		1.75072e+07	9669		0.155135	79.8945	0	0	0	0	0	0	0	0.527459	0	0	0	0	0	0	0.093081	0.165477	0	0	0	0	18.4404	0	0	0	0	0	0	0.144793	0.0517117
1126.V3	1126	V3	0	0	white	0	TERM	I	1	NA	3	38	0	0		1.90161e+07	11475		0.156863	75.4161	0	0	0.11329	0.087146	0	0	0	1.20261	0	0	0	0	0.130719	0	0.714597	1.76035	0	0	0	0	11.2157	0	0	0	0	0	0	0	0.244009
1141.V1	1141	V1	1	0	black	0	TERM	III	0	0	3	38	0	0	4029.58	4.20494e+07	11393		62.986	0	0.0526639	34.8547	0	0.166769	0	0	0.0351093	0	0	0.0351093	0	0	0	0	0	0.026332	0	0	0	0	0	0	0	0	0	0	0	0.0877732	0.631967
1141.V2	1141	V2	1	0	black	0	TERM	II	0	0	3	38	0	0		2.75533e+07	10569		50.7617	0	0.0756931	47.8664	0.0283849	0.0473082	0	0	0	0.11354	0	0	0	0	0	0	0	0	0	0	0	0	0	0	0	0	0	0	0	0	0.198694
1141.V3	1141	V3	1	0	black	0	TERM	II	0	0	3	38	0	0		3.07902e+07	10961		40.6441	0.319314	0.218958	54.9859	3.01067	0.319314	0.100356	0.036493	0	0	0	0	0	0	0	0	0	0	0	0	0	0	0	0	0	0	0	0	0	0	0
1149.V1	1149	V1	1	0	black	0	TERM	IV-B	0	0	3	38	0	0	752023	458037438	14766		61.75	2.30259	19.2537	14.4724	0.0338616	0.0406339	0	0	0	0	0	0	1.32737	0	0	0	0	0	0	0	0	0	0	0	0	0	0	0	0	0	0
1149.V2	1149	V2	1	0	black	0	TERM	I	0	0	3	38	0	0		8.47444e+07	5271		42.6105	37.6779	4.00304	15.4809	0	0	0	0	0	0	0	0	0.0758869	0	0	0	0	0	0	0.11383	0	0	0	0	0	0	0	0	0	0	0.0379435
1149.V3	1149	V3	1	0	black	0	TERM	I	0	0	3	38	0	0		1.11115e+08	14142		15.3868	75.6753	1.95163	1.8385	0.0636402	0	0	0	0	0	0	0	0	0	0	0	0	0	0	0	0	0	2.07184	0	0	0	0	0	2.89209	0	0
1154.V1	1154	V1	0	0	white	0	TERM	I	1	NA	3	40	0	0	6165.43	8.55698e+07	15097		0.039743	96.443	0	0.211963	0	0.0927337	0	0	0	0.0264953	0	0	0	0	0	0	0	0	0	0	0	0	3.06021	0	0	0	0	0	0.0596145	0	0
1154.V2	1154	V2	0	0	white	0	TERM	I	1	NA	3	40	0	0		1.39352e+07	10545		0.151731	95.3532	0	0.20863	0.0474158	0.426743	0	0	0	0.123281	0	0	0	0	0	0	0.0379327	0.0663822	0	0	0	0	2.99668	0	0	0	0	0	0.104315	0	0.142248
1154.V3	1154	V3	0	0	white	0	TERM	I	1	NA	3	40	0	0		3.12173e+07	11851		0.320648	91.486	0	2.04202	0.455658	1.62012	0	0	0	0.194076	0	0	0	0	0.0928192	0	0.0337524	0	0	0	0	0	2.86052	0	0	0	0	0	0.464096	0	0
1159.V1	1159	V1	1	0	black	0	TERM	I	1	NA	3	39	0	0	5647.4	1.12411e+07	13561		0.147482	90.6275	0	0	0.0221223	1.65917	0	0	0	0.0368704	0	0	0	0	0	0	0	0	0	2.47769	0	0	2.99388	0	0	0	0	0	0	0	0
1159.V2	1159	V2	1	0	black	0	TERM	I	1	NA	3	39	0	0		2.89726e+07	13816		0.0723798	88.991	0	0	0	1.87464	0	0	0	0	0	0	0	0	0	0	0	0	0	3.72756	0	0	2.9531	0	0	0	0	0	0	0	0
1159.V3	1159	V3	1	0	black	0	TERM	I	1	NA	3	39	0	0		1.15341e+08	13298		0.0451196	90.6602	0	0	0.0225598	0.165438	0	0	0	0	0	0	0	0	0	0	0	0	0	3.60205	0	0	2.38382	0	0	0	0	0	0	0	0
1167.V1	1167	V1	1	1	black	1	sPTB	V	1	NA	3	36	2	2	4030.73	4.14504e+07	15352		0.0521105	0.0390829	4.05159	0	0	95.3947	0	0	0	0.0521105	0	0	0	0	0	0	0	0	0	0	0	0	0	0	0	0	0	0	0	0	0
1167.V2	1167	V2	1	1	black	1	sPTB	V	1	NA	3	36	2	2		3.67012e+08	16545		0	0	15.9686	0	0	83.4028	0	0	0	0.0120882	0	0	0	0	0	0	0	0.0423089	0	0	0	0	0	0	0	0	0	0	0	0	0
1167.V3	1167	V3	1	1	black	1	sPTB	V	1	NA	3	36	2	2		166469671	13869		0.0576826	0.252361	26.7936	0	0.21631	72.1105	0	0	0.0288413	0.043262	0	0	0	0	0	0	0.0360516	0	0	0	0	0	0	0	0	0	0	0	0	0	0
1175.V1	1175	V1	2	0	other	0	TERM	I	0	0	3	38	0	0	3569.6	1.00948e+07	14805		0	96.1905	0	0	0	0	0	0	0	0.0742992	0	0	0	0	0	0	0	0	0	0	0	0	2.92469	0	0	0	0	0	0.533604	0	0
1175.V2	1175	V2	2	0	other	0	TERM	I	0	0	3	38	0	0		4.47009e+07	13632		0.0660211	94.9164	0	0	0.022007	0	0	0	0	0	0	0	0	0	0	0	0	0	0	0	0	0	3.44043	0	0	0	0	0	1.52582	0	0
1175.V3	1175	V3	2	0	other	0	TERM	I	0	0	3	38	0	0		6.32172e+07	16133		0.179756	93.8697	0.663237	0.0743817	0.0433893	0	0.0495878	0.309924	0	0	0	0.0371909	0	0	0	0	0	0	0	0	0	0	3.09924	0	0	0	0	0	1.36986	0	0
1176.V1	1176	V1	1	0	black	0	TERM	IV-A	1	NA	3	40	0	0	38874.3	3.9121e+07	17863		13.4748	0.0391871	11.5098	0	64.4797	0	2.63114	0.828528	2.4296	0.251917	0	0.12316	0.677378	0	0	1.2204	0	0	1.04126	0	0	0.0167945	0	0	0	0	0	0	0	0	0
1176.V2	1176	V2	1	0	black	0	TERM	IV-A	1	NA	3	40	0	0		2.3856e+08	16384		4.35181	0	3.41797	0	88.7634	0.0488281	2.86865	0.146484	0.0671387	0.0183105	0	0	0.0549316	0	0	0.201416	0.0183105	0	0	0	0	0	0	0	0	0	0	0	0	0	0
1176.V3	1176	V3	1	0	black	0	TERM	IV-A	1	NA	3	40	0	0		1.95024e+08	16696		22.4066	0	5.48634	0	59.8167	0.305462	8.81049	0.101821	0.203642	0.0598946	0	0	0.065884	0	0	0.1138	0	0	0	0	0	0	0	0	0	0	0	0	0.0419262	0.0718735	0
1185.V1	1185	V1	0	0	white	0	TERM	III	0	0	3	39	0	0	882.059	1.10094e+08	9280		99.6767	0.107759	0	0	0.075431	0	0	0	0	0.0431034	0	0	0	0	0	0	0	0	0	0	0	0	0	0	0	0	0	0	0	0	0
1185.V2	1185	V2	0	0	white	0	TERM	III	0	0	3	39	0	0		6.68601e+07	14078		99.8437	0.0568263	0	0	0	0	0	0	0	0.0213098	0	0	0	0	0	0	0	0	0	0	0	0	0	0	0	0	0	0	0	0	0
1185.V3	1185	V3	0	0	white	0	TERM	III	0	0	3	39	0	0		3.19459e+07	11223		97.5853	0	0.249488	1.1316	0	0.748463	0	0	0	0.0712822	0	0	0	0	0.0801925	0	0	0	0	0.0356411	0	0	0	0	0	0	0	0	0	0	0
1210.V1	1210	V1	1	1	black	1	sPTB	IV-A	0	1	2	27	1	1	6373.52	1619365466	68369		5.59318	0.260352	7.45513	0.0380289	52.5092	0.0468048	4.0925	1.31492	0.159429	1.04141	18.4513	0.767892	0.247188	1.02532	0.0058506	3.30705	0.371513	0.0541181	1.09406	0	0	0.217935	0	0	0.359812	0	0	0.0058506	0	0.0102386	0
1210.V2	1210	V2	1	1	black	1	sPTB	IV-A	0	1	2	27	1	1		7.41541e+08	70220		9.16548	0.152378	15.9826	0.0854457	48.6158	0.0526915	13.4363	0.595272	3.79664	0.327542	4.03304	0.256337	0.405867	0.0327542	0.0227855	1.31729	0.156651	0.0113928	0.341783	0	0.00569638	0.185132	0	0	0.0256337	0	0	0	0	0.0313301	0.0113928
1213.V1	1213	V1	1	1	black	1	sPTB	IV-B	0	1	1	16	1	1	4652.25	4.39818e+07	64886		53.782	13.365	27.4882	0.878464	0.151034	0.0261998	0.0400703	0.0339056	0	0	0.0123293	0	0.00924699	0.00770582	0	0.00462349	0	0	0.00924699	0	0	0.00616466	0	0	0	0	0	0	0.00308233	0	0
1215.V1	1215	V1	1	1	black	1	sPTB	IV-A	0	1	3	36	2	2	1055.59	6.15741e+07	70477		4.25103	0.12912	10.5112	0.0638506	51.8708	0.0354726	13.3831	1.46998	7.6791	0.886814	1.14364	1.20465	0.309321	0	0	1.01593	0.654114	0.00709451	2.0418	0	0	0.139052	0	0	0.00425671	0	0	0	0	0.0198646	0.00567561
1215.V2	1215	V2	1	1	black	1	sPTB	IV-B	0	1	3	36	2	2		1.43905e+08	61029		38.5833	0.249062	16.4102	0.0622655	0.170411	0.0196628	13.7312	4.25699	5.1795	0.670173	3.16079	9.41356	0.10323	0	0	3.56388	0.258893	0.0835668	0.829114	0	0.00655426	0.316243	0	0	0.00327713	0	0.00655426	0	0	0	0.0131085
1215.V3	1215	V3	1	1	black	1	sPTB	III	0	1	3	36	2	2		8.27404e+07	44962		96.0344	0.0778435	0.0511543	2.17962	0.0133446	0.0200169	0.0177928	0	0	0	0	0	0	0	0	0	0	0	0	0	0	0	0	0	0	0	0	0	1.55687	0	0
1226.V1	1226	V1	1	0	black	0	TERM	II	1	NA	2	40	0	0	28660.3	1.11509e+07	9688		0	0	9.43435	77.1263	0	3.54046	0	0	0	0.0516102	0	0	0.0412882	0	0	0	0	0.0516102	0	0.0928984	0	0	0	0	0	0	2.00248	0	0	0	2.57019
1226.V2	1226	V2	1	0	black	0	TERM	II	1	NA	2	40	0	0		1.79687e+08	13161		0	0	26.267	61.9254	0.037991	7.46144	0	0.471089	0	0.0683839	0	0	0	0.106375	0.258339	0	0	0.167161	0	1.04095	1.43606	0	0	0	0	0	0	0	0	0	0
1228.V1	1228	V1	1	0	black	0	TERM	IV-B	1	NA	3	39	0	0	240440	4.50503e+07	9593		75.0756	0.114667	24.5179	0	0	0	0	0	0	0.0521213	0	0	0	0	0	0	0	0	0.0521213	0	0	0	0	0	0	0	0	0	0	0	0.0521213
1228.V2	1228	V2	1	0	black	0	TERM	III	1	NA	3	39	0	0		16783265	11306		91.6151	0	8.07536	0	0.0442243	0	0.0265346	0	0	0	0	0	0.0796038	0	0	0	0	0	0	0	0	0	0	0	0	0	0	0	0	0	0.0442243
1228.V3	1228	V3	1	0	black	0	TERM	III	1	NA	3	39	0	0		6.75571e+06	9633		72.6254	13.9624	4.11087	5.13859	0	0.0830479	0	0	0	0.166096	0	0	0	0	0	0	0.0934288	0	0	2.77172	0	0	0	0	0.0622859	0	0	0	0	0	0.550192
1229.V1	1229	V1	0	1	white	1	sPTB	III	0	1	3	35	2	2	42526.8	2.58501e+07	50630		98.8386	0.112581	0.231088	0.0730792	0.146158	0.051353	0.0711041	0.0296267	0	0.0237014	0.0375272	0.0335769	0.0118507	0.017776	0.0197511	0	0.0138258	0.0217262	0	0	0	0.0217262	0	0	0.00790045	0	0.0316018	0	0	0.00592534	0
1229.V2	1229	V2	0	1	white	1	sPTB	III	0	1	3	35	2	2		7.90349e+07	62644		95.8575	0.159632	0.0925867	0.054275	0.0782198	1.37284	0.049486	0.0351191	0.00478897	0.30809	0	0	0.00478897	0	0	0	0.0734308	0.437392	0.00957793	0	0.528383	0.00638529	0	0	0	0	0	0.00957793	0	0.137284	0.319264
1229.V3	1229	V3	0	1	white	1	sPTB	III	0	1	3	35	2	2		3.49344e+06	12192		96.8668	0.180446	0.114829	0.082021	0.0902231	1.21391	0.0492126	0	0	0.344488	0	0	0	0.0410105	0	0	0.0656168	0.262467	0	0	0	0	0	0	0	0	0	0	0	0.0656168	0
1238.V1	1238	V1	1	1	black	1	sPTB	IV-A	0	1	1	21	1	1	33647.1	1.80372e+08	69829		31.5771	0.0758997	18.7773	0.0429621	37.1107	0.0343697	7.21334	0.558507	2.41304	0.0272093	0	0	1.44209	0	0	0.00859242	0.0114566	0	0.262069	0	0	0	0	0	0.00716035	0	0.00429621	0	0.0730356	0	0
1243.V1	1243	V1	1	1	black	1	sPTB	IV-B	0	1	2	23	1	1	6768.08	2.42694e+07	53789		79.5757	0.215657	13.4805	0.0743646	0.10597	0.0353232	2.59904	0.234249	0.0260276	0.290022	0.0204503	0.250981	0.704605	0.0334641	0.0111547	0.0148729	0.145011	0.457343	0.0929558	0	0.0130138	0	0	0	0.0855193	0	0	0	0	0.0334641	0.00929558
1243.V2	1243	V2	1	1	black	1	sPTB	IV-A	0	1	2	23	1	1		5.84673e+08	63958		13.218	0.203258	9.13099	0.0703587	35.4483	0.0719222	6.96082	2.01382	8.67601	1.38841	2.03727	3.12549	0.0343976	0.936552	0.0109447	0	0.333031	0.736421	0.863066	0	0	0.717658	0	0	0.292379	0	0	0	0	0	0
1244.V2	1244	V2	1	0	black	0	TERM	I	1	NA	2	40	0	0		3.00259e+06	2626		0.266565	98.2483	0.228484	0	0	0	0	0.114242	0	0	0	0	0	0	0	0	0	0	0	0	0	0	0	0	0	0	0	0	0	0	0.685453
1244.V3	1244	V3	1	0	black	0	TERM	I	1	NA	2	40	0	0		145444	5667		0.26469	92.624	0.635257	0.423504	0.105876	0.0705841	0	0.211752	0	0.141168	0	0.26469	0	0	0	0	0.388212	0	0	0	0	0	2.8763	0	0	0	0	0	0	0	0.370566
1247.V1	1247	V1	1	0	black	0	TERM	II	0	0	3	40	0	0	3513.75	6.52537e+07	8931		45.6276	0	0.0783787	50.2295	0	0	0.0559848	0	0	0.14556	0	0	0	0	0	0	0	0	0	0	0	0	0	0	0	0	0	0	1.16448	0.436681	0.0671817
1247.V2	1247	V2	1	0	black	0	TERM	III	0	0	3	40	0	0		2.27399e+07	9472		66.6807	0.190034	0	27.5127	0.0422297	0	0.707348	0	0	0	0	0	0	0	0	0	0	0	0	3.30448	0	0	0	0	0	0	0	0	0	0	0.137247
1247.V3	1247	V3	1	0	black	0	TERM	I	0	0	3	40	0	0		7.15737e+07	11290		30.5049	39.1054	0.327724	23.1709	0.230292	0	0.61116	0	0	0.141718	0	0	0	0	0	0	0.0620018	0	0	2.75465	0	0	0	0	0	0	0	0	0	0	0.0797166
1249.V1	1249	V1	1	0	black	0	TERM	I	1	NA	3	40	0	0	28122.4	5.75274e+07	12309		0.349338	82.0863	0	0.162483	0.0406207	0	0	0	0	0	0	0	0	0	0	0	0	0	0	0.211228	0	0	17.0444	0	0	0	0	0	0	0	0
1249.V2	1249	V2	1	0	black	0	TERM	I	1	NA	3	40	0	0		NA	7683		0.70285	61.5385	0.442535	14.7729	0	0	0	0	0.0390472	0	0	0	0	0	0	0	0	0	0	5.46661	0	0	16.491	0	0	0	0	0	0	0	0
1249.V3	1249	V3	1	0	black	0	TERM	IV-B	1	NA	3	40	0	0		7.20244e+07	17314		36.7275	0.202149	12.0018	3.97366	0.0288784	1.29953	7.7394	6.71133	0	1.31108	9.12556	3.07266	2.99757	0	0.727735	4.3202	0	1.37461	0.924108	0	0	0.13284	0	0	2.07924	0	0	0	0.0866351	0	0
1259.V1	1259	V1	1	0	black	0	TERM	V	0	0	3	39	0	0	8684.17	1.60593e+08	13927		0.0933439	0.0287212	54.9652	0	0.0215409	26.2512	7.62548	10.3037	0	0.0287212	0	0	0	0	0.0359015	0	0	0	0.0574424	0	0	0	0	0	0	0	0	0	0.538522	0	0
1259.V2	1259	V2	1	0	black	0	TERM	IV-B	0	0	3	39	0	0		7.59137e+06	12738		0.0471032	0	36.607	20.0502	0	5.51892	18.5115	18.4252	0	0	0	0	0	0	0	0	0	0	0.0471032	0	0	0	0	0	0	0	0	0	0.730099	0	0
1259.V3	1259	V3	1	0	black	0	TERM	IV-B	0	0	3	39	0	0		8.01414e+08	12720		0.0471698	0.330189	27.6179	36.3365	0	1.08491	3.78145	29.8585	0	0.0628931	0	0.0314465	0	0	0.487421	0	0	0	0.141509	0	0	0	0	0	0	0	0	0	0.133648	0	0
1264.V1	1264	V1	1	0	black	0	TERM	IV-B	0	0	2	40	0	0	6830.36	8.08137e+07	7461		50.3016	0	26.0689	0	0	0	1.74239	2.61359	0	1.08565	0	3.31055	0	1.94344	0.227851	0	0.4423	0.991824	2.49296	0	0	0.629942	0	0	1.98365	0	0.187642	0	0	0	0.777376
1264.V2	1264	V2	1	0	black	0	TERM	IV-B	0	0	2	40	0	0		5.80708e+07	13489		46.1413	0.0296538	34.5244	0	0	0	10.2676	3.01727	0	0.118615	0	1.06754	0.64497	0.281711	0	0	0.0296538	0.64497	0.793239	0	0	0.303951	0	0	0.333605	0	0	0	0	0	0.0963748
1265.V1	1265	V1	1	0	black	0	TERM	IV-A	1	NA	3	38	0	0	27589.4	3.37855e+07	16717		11.0427	0.0358916	6.66388	0	77.3344	0	3.0149	0.119639	0.0598193	0.113657	0.520428	0.0538374	0.203386	0	0	0	0	0	0.18544	0	0	0	0	0	0	0	0	0	0.161512	0	0
1265.V2	1265	V2	1	0	black	0	TERM	IV-A	1	NA	3	38	0	0		4.26196e+07	14160		37.6412	0	16.1723	0	34.4068	0	7.9661	0.204802	0	0	0	0	0.529661	0	0	0	0	0	0.240113	0	0	0	0	0	0	0	0	0	0.155367	0	0
1265.V3	1265	V3	1	0	black	0	TERM	IV-A	1	NA	3	38	0	0		1.98559e+07	12413		26.8751	0.0483364	12.9139	0	50.9708	0.112785	7.43575	0.169177	0	0.0161121	0.177234	0.0886168	0.233626	0	0	0	0	0	0.0886168	0	0	0	0	0	0	0	0	0	0.45114	0	0.0483364
1269.V1	1269	V1	1	1	black	1	sPTB	III	0	1	3	32	1	2	1539.54	1.10455e+08	71981		98.7511	0.161154	0.0694628	0.312582	0.0666843	0	0.0180603	0.0194496	0	0	0	0.00833553	0.00277851	0	0.0166711	0	0	0	0	0	0	0	0	0	0.0180603	0	0	0	0.319529	0	0.0263959
1269.V2	1269	V2	1	1	black	1	sPTB	III	0	1	3	32	1	2		4.66495e+07	41748		97.5208	0.33295	0.347322	0.160487	0.217975	0.0694644	0.114976	0.0455112	0.0311392	0.0383252	0	0.0119766	0.0119766	0	0.0335345	0.0119766	0	0.0095813	0.0095813	0	0	0.0143719	0	0	0	0	0	0	0.507809	0	0.00718597
1269.V3	1269	V3	1	1	black	1	sPTB	II	0	1	3	32	1	2		3.77767e+06	18908		37.9363	0.285593	0.12693	55.8811	0.105775	4.44785	0.0740427	0.0317326	0	0.0528877	0	0.0211551	0	0	0	0	0.0158663	0	0.0158663	0	0	0	0	0	0	0	0	0	0.719272	0	0
1270.V1	1270	V1	1	0	black	0	TERM	III	0	1	3	39	0	0	5241.36	3.52011e+07	9748		99.0665	0.0410341	0.420599	0	0.0307755	0	0.153878	0	0	0	0	0.020517	0	0	0	0	0	0	0	0	0	0	0	0	0	0	0	0	0	0	0
1270.V2	1270	V2	1	0	black	0	TERM	III	0	1	3	39	0	0		151455813	13266		95.9747	0.0301523	0.437208	0	0	0	0.0376903	0	0	0	0	0	0.0452284	0	0.0452284	0	0	0	0.0226142	0	0	0	0	0	0	0	0	0	0	0	0
1270.V3	1270	V3	1	0	black	0	TERM	IV-B	0	1	3	39	0	0		3.04237e+07	5510		69.1107	1.39746	7.42287	0.453721	3.41198	0	3.049	0.417423	0.399274	3.24864	0.181488	0	0.0907441	0	0.961887	0.235935	0.490018	0.272232	0.0544465	0	0	0.0362976	0	0	0	0	3.43013	0	0.108893	0.417423	0
1280.V1	1280	V1	1	0	black	0	TERM	IV-B	1	NA	3	41	0	0	46170.6	2.53456e+08	13811		35.7396	0.0724061	31.7066	0	0.036203	0	9.5938	7.55919	5.46666	0.543045	2.5849	0.521324	2.30975	0.152053	0	0	0.311346	0	0.637173	0	0	0.398233	0	0	0.448918	0	0	0	0	0	0
1280.V2	1280	V2	1	0	black	0	TERM	IV-B	1	NA	3	41	0	0		9.18113e+07	13177		36.8293	0.0531229	33.8165	0	0	0	18.8814	3.6503	2.81551	0.311148	0.349093	0.326326	0.925856	0	0	0	0.197314	0	0.326326	0	0	0.933445	0	0	0.0607118	0	0	0	0	0	0
1280.V3	1280	V3	1	0	black	0	TERM	IV-B	1	NA	3	41	0	0		6.29038e+07	6844		35.3741	0.233781	27.6008	0	2.71771	0	20.0614	2.65926	3.72589	0.862069	1.76797	0.204559	0.628288	0	0	0.175336	0.248393	0	0.21917	0	0	1.16891	0	0	0.189947	0	0	0	0.350672	0	0.102279
1282.V1	1282	V1	1	0	black	0	TERM	IV-B	0	0	3	38	0	0	6170.08	2.31515e+07	14187		29.661	0.0352435	32.1844	0	0.0352435	0	15.2111	3.59484	0	0.345387	11.3484	1.28286	1.25467	0	0.0775358	0	0	0.253753	2.27673	0	0	1.0855	0	0	0.0704871	0	0	0	0.0775358	0.0634384	0
1282.V2	1282	V2	1	0	black	0	TERM	IV-B	0	0	3	38	0	0		3.50802e+07	12971		69.7556	0	16.4983	0	0	0	3.76995	2.6752	0	0.339218	0.78637	0.385475	0.585922	0.100224	0	0	0.0385475	0.223576	0.416313	0	0	0.30838	0	0	0.447151	0	0	0	0	0.215866	0.200447
1282.V3	1282	V3	1	0	black	0	TERM	IV-B	0	0	3	38	0	0		6.18425e+07	6826		44.0375	0.190448	20.4219	0	13.9613	0	4.38031	1.75798	0.205098	0.776443	5.65485	1.31849	0.688544	0.366247	0.175798	0.498096	0.380897	0.131849	1.43569	0	0	1.01084	0	0	0.263698	0	0	0	0	0	0
1286.V1	1286	V1	1	1	black	1	sPTB	III	0	1	2	33	1	2	1703.31	1.73081e+08	64983		57.0765	0.21698	8.45298	27.104	0.0846375	0.240063	1.98513	2.63454	0.00923318	0.141575	0.678639	0.0353939	0.432421	0.195436	0	0	0.0153886	0.056938	0.0292384	0	0	0.267762	0	0	0.00615546	0	0.00615546	0	0.235446	0	0
1286.V2	1286	V2	1	1	black	1	sPTB	II	0	1	2	33	1	2		4.52504e+08	50543		28.5084	0.245336	0.496607	68.2132	0.18598	0.166195	0.102883	0.0474843	0.0217636	0.077162	0	0.0395703	0	0.0118711	0.0217636	0	0.0237422	0.00395703	0.00989257	0	0	0.00989257	0	0	0	0	0	0	1.66393	0	0.0118711
1311.V1	1311	V1	1	0	black	0	TERM	IV-A	1	NA	3	39	0	0	25113.7	6.79498e+08	16733		2.70125	0.0298811	12.1975	0	61.7104	0	6.69336	0.262953	1.9602	0.388454	2.91639	0.209168	0	0	0	6.86667	0.131477	0	0.0478097	0	0	0.0358573	0	0	0.101596	0	0	0	0.0657384	0	0
1311.V2	1311	V2	1	0	black	0	TERM	IV-A	1	NA	3	39	0	0		419515458	17811		3.68873	0	4.04806	0	60.7377	0	6.35001	0.230195	5.31694	0.494077	4.0649	0.218966	0	0	0	12.5147	0.117905	0	0.0729886	0	0	0.0561451	0	0	0.101061	0	0	0	0.0617596	0	0
1311.V3	1311	V3	1	0	black	0	TERM	IV-A	1	NA	3	39	0	0		2.22163e+08	8009		5.8684	0	5.68111	0.0624298	68.9474	0.137345	3.39618	0.112374	3.20889	0.549382	0	0.52441	0.237233	0	0	8.29067	0.262205	0	0.187289	0	0	0.0749157	0	0	0.0998876	0	0	0	0	0.149831	0.0499438
1319.V1	1319	V1	1	1	black	1	sPTB	IV-A	1	NA	3	35	2	2	2872.03	NA	25216		11.2349	0.0475888	20.8518	0	58.8476	0.0237944	2.88706	1.04695	0.245876	0.507614	0.194321	0.0436231	0.630552	0	0	1.66561	0.103109	0.0237944	0.0634518	0	0	0.0118972	0	0	0.0158629	0	0	0	0.126904	0	0
1319.V2	1319	V2	1	1	black	1	sPTB	IV-A	1	NA	3	35	2	2		NA	18011		23.8077	0.144356	24.0631	0	34.3956	0.0444173	9.72739	1.44911	2.07096	0.155461	0.649603	0.0943868	0.499695	0	0	1.67675	0	0	0.266504	0	0	0.0388651	0	0	0.0111043	0	0	0	0.0721781	0	0
1319.V3	1319	V3	1	1	black	1	sPTB	IV-B	1	NA	3	35	2	2		NA	21255		37.6994	0.0658669	29.4754	0	0.381087	0	13.4792	2.52176	1.48671	1.49141	5.23171	1.14326	0.536344	0.0282287	0.150553	0.112915	0.0940955	0.235239	2.47001	0	0	0.395201	0	0	0.442249	0	0	0	0.0752764	0	0.0188191
1327.V1	1327	V1	1	1	black	1	sPTB	V	0	0	2	28	1	1	23820.4	NA	16777		0.154974	0.184777	20.7904	0.077487	0.0238422	49.0731	0.0476843	6.1334	0	1.92525	0	0	0	0.244382	0.244382	0	0.76891	0.298027	0	0	0	0	0	0	0	0	0	0	2.00274	1.12058	1.35304
1327.V2	1327	V2	1	1	black	1	sPTB	V	0	0	2	28	1	1		NA	22686		0.114608	0.105792	37.7325	0	0.0484881	46.7116	0	12.2234	0	0.0925681	0	0	0.0837521	0	0.017632	0	0.039672	0	0	0	0	0	0	0	0	0	0.02204	0	1.5428	0.101384	0.0484881
1333.V1	1333	V1	1	1	black	1	sPTB	V	0	1	1	35	2	2	10138.5	4.37674e+07	11090		0.108206	0	11.3616	0	0.0360685	60.9017	0	0	0	0.649234	0	0	0.198377	0	0	0	0.162308	0.450857	0	0	0	0	0	0	0	0	11.7313	0	3.85032	0	1.35257
1342.V1	1342	V1	1	0	black	0	TERM	II	1	NA	3	38	0	0	1675.76	3.24179e+07	10442		57.9966	0	0.0861904	39.3411	0	0.478835	0	0	0	0	0	0	0	0	0	0	0	0	0	0	0	0	0	0	0	0	0	0	1.90577	0	0.0287301
1342.V2	1342	V2	1	0	black	0	TERM	II	1	NA	3	38	0	0		1.46099e+08	14587		49.3453	0	0.0891204	46.9048	0	0	0	0	0	0	0	0	0	0	0	0	0	0	0	0	0	0	0	0	0	0	0	0	2.07034	0	0
1342.V3	1342	V3	1	0	black	0	TERM	III	1	NA	3	38	0	0		8.74084e+07	5790		50.2763	0.362694	0.569948	32.0725	13.9033	0.224525	0.241796	0	0.15544	0.15544	0	0.120898	0	0	0.103627	0.44905	0	0.0690846	0	0	0	0	0	0	0	0	0	0	1.19171	0	0
1343.V1	1343	V1	1	0	black	0	TERM	III	1	NA	3	39	0	0	60545.9	101283662	12932		81.3563	0	4.59326	4.84844	0	0	0	0	0	3.25549	0	0.371172	0.115991	0	0.920198	0	0.0927931	0	0	0	0	0	0	0	0.0463965	0	0	0	0.239715	0	0.154655
1343.V2	1343	V2	1	0	black	0	TERM	III	1	NA	3	39	0	0		6.74279e+07	12163		88.1033	0	3.97928	2.09652	0	0	0	0.0411083	0	0.715284	0	0.14799	0.707062	0.139768	0.29598	0.0164433	0.156211	0.476856	0	0	0	0	0	0	0	0	0	0	1.19214	0	0.0986599
1343.V3	1343	V3	1	0	black	0	TERM	III	1	NA	3	39	0	0		4.87602e+07	6788		49.5728	2.56335	1.87095	22.1273	4.74367	0.250442	0.220978	0	0	7.01237	0	0.206246	0.23571	0.324101	1.6647	0.0736594	1.17855	3.38833	0.0883913	0	0	0	0	0	0.0883913	0	0	0	0.869181	0	0.353565
1361.V1	1361	V1	1	0	black	0	TERM	III	0	0	3	39	0	0	5834.1	1.4983e+07	11213		96.397	0	0	3.17489	0	0	0	0	0	0	0	0	0	0	0	0	0	0	0	0	0	0	0	0	0	0	0	0	0.107019	0	0
1361.V2	1361	V2	1	0	black	0	TERM	III	0	0	3	39	0	0		57390859	13528		69.9956	0	0.0443525	28.2451	0	0	0	0	0	0	0	0	0	0	0	0	0	0	0	0	0	0	0	0	0	0	0.0147842	0	0.103489	0	0.561798
1361.V3	1361	V3	1	0	black	0	TERM	I	0	0	3	39	0	0		9.41736e+06	3948		27.2543	44.7822	1.72239	12.386	3.36879	1.4691	0	0	0	2.17832	0	0	0.126646	0	0.481256	0.101317	0.202634	1.01317	0	2.86221	0	0	0	0	0.0759878	0	0	0	0.430598	0	0.35461
1362.V1	1362	V1	1	0	black	0	TERM	I	1	NA	2	38	0	0	28673.3	1.10791e+07	7083		2.30128	0.141183	0	5.84498	0.0705916	0	0	0	2.66836	2.76719	0	0	0	7.83566	0	0	13.3559	6.76267	0	0	0	0	0	0	0	0	0	0	0	1.49654	0.127065
1362.V2	1362	V2	1	0	black	0	TERM	I	1	NA	2	38	0	0		3.00502e+07	13881		14.1488	0	0	22.9811	0.0144082	0.0504286	0	0	1.55608	4.5818	0	0	0.389021	3.89021	0.605144	0	8.61609	8.55126	0	0.0432246	0.100857	0	0	0	0	0	0	0	0.108061	0.907716	0.079245
1366.V1	1366	V1	1	0	black	0	TERM	IV-B	1	NA	3	38	0	0	55373.8	9.89087e+06	10294		74.8397	0.136002	16.2036	0.301146	0	0	0.592578	0.874296	0	0.320575	0	0.24286	1.40859	0.0291432	0.15543	0	0.0777152	0.709151	0.126287	0	0	0	0	0	0.563435	0	0.874296	0	0.310861	0	0.408005
1366.V2	1366	V2	1	0	black	0	TERM	IV-B	1	NA	3	38	0	0		180168927	12252		28.1913	0	25.1224	0.628469	0.0571335	0	14.3813	5.32158	8.70878	0.832517	1.62422	0.963108	8.98629	0	0	1.2651	0	0	1.15083	0	0	0.187724	0	0	0.277506	0	0	0	0.416259	0	0
1366.V3	1366	V3	1	0	black	0	TERM	III	1	NA	3	38	0	0		1.60545e+08	6807		49.1112	1.80696	20.8315	1.89511	0.058763	0	0	0	0	0	0	0	0	0	0.396651	0	0	0	0	0	0	0	0	0	0	0	23.7403	0	0.763919	0	0.249743
1368.V1	1368	V1	1	1	black	1	sPTB	IV-B	1	NA	1	19	1	1	200040	6.89669e+07	54689		13.9096	0.274278	16.0105	0.0511986	0.0895975	0.0987401	0.0713123	20.8141	4.32628	7.16963	1.41893	14.8787	1.59081	0	0	0	0.115197	0.0548556	0.294392	0	0.188338	0.0438845	0	0	5.51299	0	0.305363	0	0.00548556	0	0.0786264
1373.V1	1373	V1	1	0	black	0	TERM	I	0	1	3	38	0	0	8566.89	6.07621e+06	12125		0.123711	96	0	0	0.0247423	0	0	0	0	0	0	0	0	0	0	0	0	0	0	0.428866	0	0	3.32371	0	0	0	0	0	0	0	0
1373.V2	1373	V2	1	0	black	0	TERM	I	0	1	3	38	0	0		29442665	13350		0.0674157	96.0974	0	0	0	0	0	0	0	0.0224719	0	0	0	0	0	0	0	0.0149813	0	0.479401	0	0	3.25094	0	0	0	0	0	0	0	0
1373.V3	1373	V3	1	0	black	0	TERM	I	0	1	3	38	0	0		2.91233e+07	6383		0.313332	95.4567	0.203666	0	0.141	0	0	0	0	0	0	0	0	0	0	0	0	0	0	0.485665	0	0	3.32132	0	0	0	0	0	0	0	0
1374.V1	1374	V1	1	0	black	0	TERM	IV-B	0	0	3	39	0	0	1489.26	6.12587e+08	11047		17.5161	0	31.1849	0	0.0543134	0	7.55861	10.4644	5.32271	2.19969	1.14058	0.271567	1.35783	1.0229	0	0	1.70182	0.353037	3.48511	0	0	2.69756	0	0	0.153888	0	0	0	0	1.66561	0
1374.V2	1374	V2	1	0	black	0	TERM	IV-B	0	0	3	39	0	0		1.28382e+08	11530		18.4128	0	36.5308	0	0	0	6.41804	14.9089	8.44753	0.797918	1.69124	0.589766	4.39722	0	0	0	0.615785	0	3.20035	0	0	2.33304	0	0	0	0	0	0	0	0	0
1374.V3	1374	V3	1	0	black	0	TERM	IV-B	0	0	3	39	0	0		2.42563e+07	6640		43.509	0.105422	30.1054	0	1.28012	0	7.5	3.58434	3.43373	0.316265	1.61145	0.165663	1.03916	0.150602	0	0.165663	0.331325	0.120482	0.903614	0	0	2.18373	0	0	0	0	0	0	0	0	0
1386.V1	1386	V1	1	1	black	1	sPTB	IV-B	1	NA	2	36	2	2	11717.4	2.60397e+07	14091		20.7508	0.0354836	34.7527	0	0	0	8.98446	14.2999	6.06061	1.24902	0.887091	0.809027	2.3774	0	0	0	0	0	7.94834	0	0	1.23483	0	0	0	0	0	0	0	0	0
1386.V2	1386	V2	1	1	black	1	sPTB	IV-B	1	NA	2	36	2	2		2.647e+08	14845		35.8639	0	36.3287	0	0.336814	0	19.7103	3.95419	0.249242	0.10778	0.0606265	0.0538902	1.6706	0	0	0.0673627	0	0	1.226	0	0	0.0202088	0	0	0	0	0	0	0.249242	0	0
1392.V1	1392	V1	1	1	black	1	sPTB	III	0	1	1	22	1	1	39218.3	7.14654e+08	65554		82.4114	0.170852	1.00528	0.0472893	0.0503402	0.0259328	0.0427129	0.0320347	0	0.0350856	0	0	0.00457638	0	0	0	0.0137291	0	0	0.0137291	0.0122037	0.00915276	0	0	0	0	13.6376	0	0	0	0.263905
1399.V1	1399	V1	1	0	black	0	TERM	IV-B	0	0	3	39	0	0	1512.59	1.40655e+08	13055		20.9039	0	44.7721	0	0.0229797	0	13.0601	5.77556	1.17196	1.27154	0	0	2.07583	0	1.51666	0	0	0.75833	1.08771	0	0	3.85293	0	0	0	0	0	0	0	0.0382995	0
1399.V2	1399	V2	1	0	black	0	TERM	IV-B	0	0	3	39	0	0		8.23473e+07	16088		19.499	0.0435107	40.5768	0	0	0	18.3366	3.91596	1.00075	0.789408	0	0	2.00149	0	6.35256	0	0.372949	0.198906	1.06912	0	0	2.00149	0	0	0	0	0	0	0	0	0.0435107
1399.V3	1399	V3	1	0	black	0	TERM	IV-B	0	0	3	39	0	0		5.44883e+07	6659		19.8979	0.135155	33.5185	0	0.840967	0	8.84517	3.04851	2.22256	2.38775	0	0	0.901036	2.58297	2.67307	0.135155	2.82325	0.480553	0.735846	0	0	2.50788	0	0	0	0	0	0	0	0.405466	0
1400.V1	1400	V1	1	0	black	0	TERM	III	0	0	3	40	0	0	37022.6	9.86404e+06	9841		80.317	0	1.75795	3.49558	0	0	1.2702	0.32517	0.071131	1.35149	0	0.0914541	0.243878	0	2.37781	0	0.660502	0.406463	0.0304847	0	0	0	0	0	0.0609694	0	0	0	0.406463	0.294685	0.396301
1400.V2	1400	V2	1	0	black	0	TERM	IV-B	0	0	3	40	0	0		4.39535e+07	10968		4.54048	0.109409	27.0788	0	0.0364697	0	6.28191	6.82896	0.875274	2.15171	0	19.1375	1.55908	14.6791	2.6167	0	0.164114	0.556163	6.61014	0	0	1.86907	0	0	1.1488	0	0	0	0	0	0
1400.V3	1400	V3	1	0	black	0	TERM	IV-B	0	0	3	40	0	0		4.06088e+07	6121		30.4035	0	35.6151	0.669825	0.996569	0	10.0474	4.36203	0.228721	0.686162	0	2.85901	0.996569	4.57442	0.245058	0	0.996569	0.81686	0.424767	0	0.179709	1.19262	0	0	0.196046	0	0	0	0	0	0
1401.V1	1401	V1	1	0	black	0	TERM	IV-A	0	1	3	38	0	0	4470.52	2.68486e+08	13889		16.3871	0.0431997	17.8487	0	44.402	0	6.45835	2.05198	4.45676	1.61279	0	0.165599	0.784794	0	0.0359997	0.439196	0	0	1.92238	0	0	0.352797	0	0	0	0	0	0	0	0.0503996	0
1401.V2	1401	V2	1	0	black	0	TERM	IV-B	0	1	3	38	0	0		2.42375e+07	11968		61.4221	0.0752005	13.5528	0	11.6811	1.32019	2.23095	0.735294	1.42045	0.643382	0.0668449	0.13369	0.927473	0	0	0.0167112	0.434492	0.802139	0.183824	0	0	0	0	0	0	0	0	0	0.26738	0.317513	0
1401.V3	1401	V3	1	0	black	0	TERM	IV-B	0	1	3	38	0	0		5.75553e+07	5698		35.8898	0.702001	11.1794	4.15935	1.77255	0	18.252	0	2.82555	2.9484	1.00035	4.40505	0.737101	0.2457	0.29835	0	0.772201	0	1.28115	0	0.2457	0.19305	0	0	0.33345	0	0	0	0.15795	0	0
1413.V1	1413	V1	1	0	black	0	TERM	IV-B	1	NA	3	39	0	0	2561.12	1.26619e+07	13805		22.4339	0	24.2738	0	0	0	3.21623	7.01195	7.17131	2.33973	12.5752	6.6063	0.659181	2.12242	0	0	2.41941	0.0724375	1.93408	0	0	2.85404	0	0	0.275263	0	0	0	0	0	0
1413.V2	1413	V2	1	0	black	0	TERM	IV-B	1	NA	3	39	0	0		6.59015e+07	14036		50.5913	0.0498718	18.7945	0	0	0	2.30123	7.73012	3.5124	0.662582	2.81419	5.23653	0.69108	0	0	0	0.370476	0.170989	3.0778	0	0	2.84269	0	0	0.0997435	0	0	0	0	0	0
1413.V3	1413	V3	1	0	black	0	TERM	IV-B	1	NA	3	39	0	0		1.27448e+07	4600		39.9348	0.608696	11.4565	4.56522	1.76087	0	17.8261	0.347826	2.76087	2.76087	0.608696	4.19565	0.543478	0.195652	0.478261	0.0434783	0.891304	0	1.02174	0	0.26087	0.195652	0	0	0.23913	0	0	0	0.217391	0	0.173913
1415.V1	1415	V1	1	0	black	0	TERM	I	1	NA	3	40	0	0	56112.3	1.03358e+07	6816		10.7541	75.7336	0.0880282	3.46244	0.1027	1.52582	0	0	0	1.55516	0	0	0	0	0.337441	0	0.0880282	0.117371	0	0.630869	0	0	1.04167	0	0	0	0	0	0	0	2.99296
1415.V2	1415	V2	1	0	black	0	TERM	I	1	NA	3	40	0	0		3.00419e+07	11678		0	96.6433	0	2.09796	0	0	0	0	0	0	0	0	0	0	0	0	0	0	0	0	0	0	1.25878	0	0	0	0	0	0	0	0
1415.V3	1415	V3	1	0	black	0	TERM	IV-A	1	NA	3	40	0	0		6.40365e+06	4980		27.0482	1.46586	6.92771	3.43373	41.004	0	5.14056	0.60241	4.39759	0.783133	1.00402	0.903614	0.240964	0	0	2.59036	0.582329	0	1.30522	0.240964	0	0.321285	0	0	0.0401606	0	0	0	0	0	0
1416.V1	1416	V1	1	1	black	1	sPTB	IV-B	1	NA	2	30	1	1	8940.57	1491126559	52306		29.2586	0.252361	26.257	0.0726494	0.0917677	0.0860322	9.88797	4.64383	0.382365	2.41655	6.8539	0.00955913	2.00742	1.63461	1.0515	0	2.07433	0.910029	0.518105	0	0	0	0	0	0.0344129	0	0.00955913	0	0	0.217948	0.126181
1416.V2	1416	V2	1	1	black	1	sPTB	IV-B	1	NA	2	30	1	1		1342606230	58980		7.51102	0.322143	31.3784	0.103425	0.0966429	0.0406918	13.4724	5.35097	9.48118	4.01492	13.7708	4.85588	4.14547	0.0457782	0.108511	0	0.284842	0	1.11563	0	0	0.0220414	0	0	0.0322143	0	0	0	0	0	0
1419.V1	1419	V1	1	0	black	0	TERM	I	0	0	3	39	0	0	53065	4.55171e+06	13929		0.301529	91.9879	0	0.409218	0	0.122048	0	0	0	0.301529	0	0	0	0	0.0717927	0	0.0574341	0	0	0	0	0	0	0	0	0	0.0215378	0	0.0717927	0.351784	0.581521
1419.V2	1419	V2	1	0	black	0	TERM	IV-B	0	0	3	39	0	0		3.19848e+07	12588		68.5415	2.11312	6.27582	2.27995	0	0.0714967	0	0	0	0.0397204	0	0	15.9835	0	0	0	0	0	0	0	0	0	0	0	0.190658	0	0.397204	0	0.182714	0.127105	0.182714
1419.V3	1419	V3	1	0	black	0	TERM	III	0	0	3	39	0	0		3.71515e+07	5948		58.1372	6.00202	4.92603	22.2596	0.319435	0	0	0	0	0.201748	0	0	0.773369	0.168124	0	0.0672495	0.0840619	0	0	0.0840619	0	0	0	0	0	0	3.54741	0	1.27774	0.756557	0.235373
1420.V1	1420	V1	1	0	black	0	TERM	I	1	NA	3	41	0	0	6400.38	2.82554e+08	11471		3.7573	56.9174	0.226659	0.305117	0	0	0	0	0	0.575364	0	0	0	0	0	0	0.0784587	0.174353	0	0	0	0	1.22047	0	0.985093	0	1.44713	0	0	0	15.2907
1420.V2	1420	V2	1	0	black	0	TERM	III	1	NA	3	41	0	0		2.45402e+06	3494		90.0973	3.2055	1.86033	1.1162	0	0	0	0	0	0.057241	0	0	0.057241	0	0	0	0	0.114482	0	1.34516	0	0	0	0	0	0	0	0	0	0	0.60103
1420.V3	1420	V3	1	0	black	0	TERM	IV-B	1	NA	3	41	0	0		2.92431e+07	6139		32.8392	6.92295	1.31943	4.95195	0	0	0	0	0.114025	6.05962	0	0	0.0651572	4.96824	1.54748	0	5.89673	4.80534	0	0.309497	0	0	0	0	0.0814465	0	0	0	0	0.635283	2.52484
1424.V1	1424	V1	1	0	black	0	TERM	II	1	NA	3	41	0	0	46558.9	1.98116e+07	9711		48.8312	8.32046	0	39.8723	0	0	0	0	0	0.0205952	0	0	0	0	0	0	0	0.0926784	0	1.66821	0	0	0	0	0	0	0	0	0	0	0.0720832
1424.V2	1424	V2	1	0	black	0	TERM	II	1	NA	3	41	0	0		1.01009e+07	9808		50.8564	5.74021	1.4478	39.3964	0	0.112153	0	0	0	0.0713703	0	0	0.132545	0.0611746	0.0509788	0	0	0	0	1.40701	0	0	0	0	0	0	0	0	0	0.0509788	0.101958
1424.V3	1424	V3	1	0	black	0	TERM	I	1	NA	3	41	0	0		4.95908e+07	5236		11.6119	34.8549	1.66157	43.7357	0	0	0.190985	0.0763942	0	0.649351	0	0	0	0.343774	0.152788	0	0.40107	0.26738	0	3.45684	0	0	1.2987	0	0	0	0	0	0	0	0.210084
1425.V1	1425	V1	1	1	black	1	sPTB	IV-A	0	0	3	35	2	2	58230.7	NA	59850		2.63158	0.319131	20.0785	0.0501253	45.3784	0.0300752	7.19298	0.753551	10.8421	0.939014	0	1.00919	0.240602	2.35589	0.406015	0	0.738513	0.0267335	0.837093	0.00668338	0	0.962406	0	0	0.325815	0	0.0150376	0	0	0	0
1425.V2	1425	V2	1	1	black	1	sPTB	IV-A	0	0	3	35	2	2		7.57041e+08	60484		5.33199	0.205013	29.2507	0.100853	11.5419	0.0562132	14.508	1.18874	7.83017	1.6368	0	3.24714	0.547252	11.8147	0.487732	0.0115733	1.32432	0.224853	2.29482	0	0	3.50837	0	0	0.841545	0	0	0	0	0	0.00495999
1425.V3	1425	V3	1	1	black	1	sPTB	IV-A	0	0	3	35	2	2		2.49865e+07	40067		2.76038	0.0848579	24.449	0	22.0006	0.0249582	7.08314	0.688846	5.6106	2.23376	0	2.3311	0.157237	1.29034	4.28532	0.0124791	3.1647	0.0798662	0.963386	0	0	1.66471	0	0	0.903487	0	0	0	0	0	0
1427.V1	1427	V1	1	0	black	0	TERM	II	0	1	2	38	0	0	3799.01	5.55477e+07	9009		39.3939	0	0.1776	56.3881	0	0	1.4208	0	0	0	0	0	0	0	0	0	0	0	0	0	0	0	0	0	0	0	0	0	0.4218	0	0
1427.V2	1427	V2	1	0	black	0	TERM	II	0	1	2	38	0	0		4.87875e+07	12954		33.0786	0	1.93763	58.1442	0	0	2.478	0.640729	0	0	0	0	0.100355	0	0	0	0	0	0	0	0	0.0154392	0	0	0	0	0	0	1.2969	0	0
1429.V1	1429	V1	1	1	black	1	sPTB	II	0	1	3	35	2	2	30562.7	NA	17832		37.5841	0.13459	0.0504711	61.07	0	0	0.0112158	0	0	0	0	0	0	0	0	0	0	0.0112158	0	1.00942	0	0	0	0	0	0	0	0	0	0	0
1429.V2	1429	V2	1	1	black	1	sPTB	II	0	1	3	35	2	2		NA	16896		44.1939	0.349195	0.142045	53.7346	0.0177557	0.0710227	0.0118371	0	0.0236742	0	0	0	0	0	0	0	0	0	0	1.33759	0.0414299	0	0	0	0	0	0	0	0	0	0
1429.V3	1429	V3	1	1	black	1	sPTB	II	0	1	3	35	2	2		NA	19430		49.2383	0.144107	0.0514668	47.473	0	0.0360268	0.01544	0	0	0	0	0	0	0	0	0	0	0	0	2.94905	0.0257334	0	0	0	0	0	0	0	0	0	0
1430.V1	1430	V1	1	1	black	1	sPTB	IV-B	0	1	3	33	1	2	45294.6	NA	8240		5.76456	0.351942	12.682	0	0.0364078	0	1.92961	3.4466	1.82039	4.66019	0	3.08252	0.424757	2.53641	2.06311	0	7.3301	1.1165	2.41505	0	0	0.837379	0	0	1.73544	0	0	0	0	0.182039	0
1430.V2	1430	V2	1	1	black	1	sPTB	IV-B	0	1	3	33	1	2		NA	21446		34.5379	0.0792689	30.6864	0	0.0279772	0.0512916	9.37238	2.42469	0.447636	2.2988	0	4.25254	0.862632	0.0279772	1.42218	0	0.512916	3.09615	2.45267	0	0.0326401	0.498928	0	0	1.00252	0	0	0	0	0.0699431	0
1430.V3	1430	V3	1	1	black	1	sPTB	III	0	1	3	33	1	2		NA	17496		71.4049	10.9682	1.44033	0.0514403	0.0228624	1.14312	0.0228624	0.0743027	0.0971651	2.42913	0	0.0628715	0	0.537266	1.84042	0	1.34888	1.98331	0	0.600137	1.09168	0	0	0	0	0	0.177183	0	0	0	0
1431.V1	1431	V1	1	1	black	1	sPTB	IV-A	0	1	3	29	1	1	31196.4	NA	65456		46.5351	0.192496	8.2819	7.49817	29.6505	0.0229162	2.51008	0.45374	0.872342	0.288744	0.446101	0.059582	0.132914	0.0519433	0.0183329	0.131386	0.0824982	0.0198607	0.2368	0	0	0.0733317	0	0	0.0824982	0	0.0397213	0	1.08164	0	0.262772
1431.V2	1431	V2	1	1	black	1	sPTB	III	0	1	3	29	1	1		1.26984e+08	52354		64.0486	0.286511	8.71185	23.9963	0.0859533	0.0725828	0.0649425	0.0229209	0.00764029	0.0152806	0	0	0.0114604	0	0.0133705	0.0152806	0	0.00573022	0.00764029	0	0	0.00573022	0	0	0	0	0	0	0.995148	0	0.0191007
1431.V3	1431	V3	1	1	black	1	sPTB	II	0	1	3	29	1	1		1.01517e+07	28831		32.4616	0.124866	0.180361	66.0331	0.0867122	0.107523	0.0624328	0	0	0	0	0	0	0	0	0	0	0	0	0	0.0104055	0	0	0	0	0	0.0763068	0	0.617391	0	0
1435.V1	1435	V1	0	1	white	1	sPTB	I	0	0	3	35	2	2	796.089	1.84178e+08	68584		0.683833	90.2368	0.4068	0.0524904	2.48163	0.0335355	0.156013	0.0306194	0.312026	0.645923	0.0364517	0	0.021871	0.188091	0.00729033	0.0393678	0.275574	0.0466581	0	0	0	0	0.26391	0	0.0043742	0	0.0116645	0	0.00291613	0.963782	0.0495742
1435.V2	1435	V2	0	1	white	1	sPTB	I	0	0	3	35	2	2		7.56513e+08	56231		0.232968	95.9097	0.195622	0.0551297	0.0373459	0.0693568	0.0586865	0.0373459	0.104924	0.481941	0.0124486	0	0.0124486	0.0924757	0	0.00889189	0.154719	0.145827	0	0	0	0.00889189	0.218741	0	0	0	0	0	0	0.53707	0.122708
1435.V3	1435	V3	0	1	white	1	sPTB	I	0	0	3	35	2	2		4.15262e+07	46760		0.115483	96.6574	0.0320787	0	0.00427716	0.141146	0.0149701	0.00641574	0.0213858	0.303678	0	0	0	0.0149701	0	0	0.0855432	0.0192472	0	0	0	0	0.215997	0	0	0	0	0	0	0.408469	0.00855432
1437.V1	1437	V1	1	0	black	0	TERM	III	0	0	2	41	0	0	42078.4	3.32256e+07	13365		84.8485	0	0	0	0.0448934	12.6375	0.0299289	0	0	0.0598578	0	0	0	0	0	0	0	0.0673401	0	2.11747	0	0	0	0	0	0	0	0	0	0	0.0374111
1437.V3	1437	V3	1	0	black	0	TERM	IV-B	0	0	2	41	0	0		244659	5492		22.6693	0.528041	31.2819	13.2556	0	0.163875	0.582666	3.0772	0.0728332	0.0546249	4.75237	5.68099	0.74654	2.22141	0	0	1.71158	2.13037	2.29425	0	0	1.01966	0	0	0.327749	0	0	0	0.2185	0	0
1438.V1	1438	V1	1	0	black	0	TERM	III	0	0	3	39	0	0	5563.69	91239.5	12316		92.8305	0.0487171	0.17051	0	0.0405976	0	0.0324781	0	0.0243586	0	0	0	0	0	0	0	0	0	0	6.00032	0	0	0	0	0	0	0	0	0	0	0.0405976
1438.V2	1438	V2	1	0	black	0	TERM	III	0	0	3	39	0	0		4.53849e+07	9034		91.7202	0	0.199247	0	0.0442772	0	0	0	0	0	0	0	0	0	0	0	0	0	0	7.56033	0	0	0	0	0	0	0	0	0	0	0
1438.V3	1438	V3	1	0	black	0	TERM	III	0	0	3	39	0	0		4.93967e+07	6295		85.8618	0	3.11358	0.381255	0.0953137	0	0	0.174742	0	0	0.285941	0.285941	0	0.0953137	0	0	0.142971	0.0953137	0.174742	8.03813	0	0.0635425	0	0	0	0	0	0	0	0	0
1441.V1	1441	V1	1	0	black	0	TERM	II	0	1	3	38	0	0	16771.1	1.11444e+08	10245		46.9107	0	0.868716	50.122	0	0	0	0	0	0.107369	0	0	0	0	0	0	0	0	0	0	0	0	0	0	0	0	0	0	1.66911	0	0
1441.V2	1441	V2	1	0	black	0	TERM	II	0	1	3	38	0	0		3.61322e+07	5830		17.1184	0	1.6295	76.295	2.19554	0.58319	0.428816	0.0857633	0.25729	0	0	0	0	0	0	0.154374	0	0	0.171527	0	0	0	0	0	0	0	0	0	0.651801	0	0.137221
1441.V3	1441	V3	1	0	black	0	TERM	III	0	1	3	38	0	0		4.46763e+07	5841		76.4424	0	0.890259	17.1546	1.26691	0	0.222565	0.0684814	0.0342407	0	0	0.0856018	0	0	0	0.0684814	0	0	0	1.19842	0	0	0	0	0	0	0	0	1.7634	0	0.273926
1449.V1	1449	V1	1	0	black	0	TERM	IV-A	0	0	3	40	0	0	3337.4	4.27955e+07	13396		26.6348	0.0447895	7.58435	0	38.4368	0	6.66617	0.089579	1.26904	0.194088	1.11974	0.0970439	0.783816	0	0	16.057	0.0373246	0	0.306062	0	0.0821141	0.0223947	0	0	0	0	0	0	0	0.0746491	0
1449.V2	1449	V2	1	0	black	0	TERM	IV-A	0	0	3	40	0	0		5.46461e+07	10610		30.754	0.518379	12.7804	0.490104	26.032	0	10.8011	0.70688	7.0688	0.433553	0.537229	0.471254	0.556079	0	0	4.97644	0.254477	0	2.95947	0	0	0.169651	0	0	0	0	0	0	0	0	0
1449.V3	1449	V3	1	0	black	0	TERM	IV-A	0	0	3	40	0	0		3.62737e+07	7301		24.4487	0.438296	4.2186	1.90385	48.8837	0	3.25983	0	6.72511	0.260238	1.10944	0.219148	0.178058	0	0	5.32804	0.136968	0	1.98603	0.164361	0	0.205451	0	0	0.0410903	0	0	0	0	0	0.054787
1453.V1	1453	V1	1	0	black	0	TERM	I	0	0	2	41	0	0	1170.23	4.64424e+07	10510		2.55947	58.392	0	0	0	0	0	0	0.0475737	4.46242	0	0	0	1.02759	0	0	2.7117	3.8725	0	0	0	0	0	0	0	0	0	0	0	2.27402	0.532826
1453.V3	1453	V3	1	0	black	0	TERM	I	0	0	2	41	0	0		2.32313e+07	5031		2.08706	75.5913	0.218644	0.695687	0	0	0	0	0	0.119261	0	0	0	0	0	0	0.0397535	0.139137	0	0	0	0	0	0	0	0	0.238521	0	0.0993838	0	0
1456.V1	1456	V1	1	0	black	0	TERM	III	1	NA	3	39	0	0	8742.9	2.94651e+07	14615		97.571	0	0	0	0.0136846	0.0889497	0	0	0	1.0195	0	0	0	0	0	0	0.355799	0.396853	0	0	0	0	0	0	0	0	0	0	0	0.0615806	0
1456.V2	1456	V2	1	0	black	0	TERM	I	1	NA	3	39	0	0		101144718	11852		1.63685	94.7013	0.0590618	0.826865	0.0590618	0	0	0	0	0.134998	0	0	0	0	0	0	0.0590618	0.219372	0	0	0	0	0	0	0	0	0	0	0	0	0.0759366
1456.V3	1456	V3	1	0	black	0	TERM	I	1	NA	3	39	0	0		2.00271e+08	7658		0.44398	93.8235	0.143641	1.60616	0	0.248107	0	0	0	0.235048	0	0	0	0.117524	0	0	0	0.261165	0	0	0	0	1.38417	0	0	0	0	0	0	0.287281	0.104466
1468.V1	1468	V1	2	1	other	1	sPTB	I	0	1	3	36	2	2	12396	NA	64526		0.443232	87.8809	0.110033	0.0449431	0.0418436	0.0232464	0.0356445	0.026346	0	0.105384	0.0108483	0	0.00464929	0.00774881	0.0139479	0.00774881	0.0402938	0.0139479	0.00309953	1.19022	0	0	0.210768	0	0.162725	0	7.26684	0	0	0	0.100735
1468.V2	1468	V2	2	1	other	1	sPTB	I	0	1	3	36	2	2		3.38984e+08	47198		0.614433	63.6425	0.247892	0.11653	0.112293	31.5246	0.0805119	0.0275435	0	0.0148311	0	0.0190686	0.00847494	0	0.0211873	0	0.0063562	0	0.0105937	2.48951	0	0.00847494	0.163143	0	0.0063562	0.745794	0	0	0	0	0.0148311
1468.V3	1468	V3	2	1	other	1	sPTB	I	0	1	3	36	2	2		1.36864e+06	7016		1.24002	93.8712	0.213797	0	0.370582	0.869441	0.27081	0	0	0	0	0	0	0	0	0	0	0	0	2.18073	0	0	0	0	0	0	0	0	0	0	0
1469.V1	1469	V1	1	1	black	1	sPTB	IV-A	0	1	2	34	2	2	1732.24	8.62597e+08	58811		14.3613	0.576423	24.458	0.0595127	39.4331	0.0663141	12.916	3.7442	0	0.00680145	0	0.102022	2.86681	0.037408	0.0357076	0.00850181	0.0136029	0	0.0918196	0	0	0.0204043	0	0	0.0170036	0	0.00340072	0	0.061213	0	0
1469.V2	1469	V2	1	1	black	1	sPTB	IV-B	0	1	2	34	2	2		5.34276e+08	67643		39.704	0.56473	28.3163	0.0458288	11.4158	0.0236536	15.3541	2.18796	0.00739175	0.0059134	0.0133051	0.410981	1.00232	0.118268	0.184794	0	0.034002	0.0103484	0.149313	0	0	0.0147835	0	0	0.0502639	0	0	0	0.0975711	0	0
1471.V1	1471	V1	1	0	black	0	TERM	IV-B	0	0	3	40	0	0	1364.39	3.67512e+08	12313		5.18964	0	46.0651	0	0.0406075	0.032486	11.9711	6.31853	14.8623	1.43751	0	3.27296	0.657841	0	0	0	0.032486	0	7.03322	0	0	1.38878	0	0	0.844636	0	0	0	0	0	0
1471.V2	1471	V2	1	0	black	0	TERM	IV-B	0	0	3	40	0	0		1.3539e+08	10282		16.2128	4.22097	31.171	0	0.0194515	0	11.0095	7.44019	19.2181	0.719704	0	4.47384	1.61447	0	0	0	0	0	2.80101	0	0	0.632173	0	0	0.262595	0	0	0	0	0	0
1471.V3	1471	V3	1	0	black	0	TERM	IV-B	0	0	3	40	0	0		8.51149e+06	3738		34.4302	0.508293	42.3488	0	0	0	7.59765	5.939	3.07651	0.615302	0	0.535045	1.81915	0	0	0	0.133761	0	0.374532	0	0	0.508293	0	0	0	0	0	0	0	0.374532	0
1474.V1	1474	V1	1	0	black	0	TERM	II	0	0	3	39	0	0	59963.2	2.68608e+07	12339		25.2938	0	0.0405219	72.0804	0	0	0	0	0	0.218818	0	0	0	0	0	0	0.0648351	0.12967	0	0	0	0	0	0	0	0	0	0	0.802334	0	0.0486263
1474.V2	1474	V2	1	0	black	0	TERM	II	0	0	3	39	0	0		5.18135e+07	10170		15.1721	0.186824	10.3736	58.8987	0.668633	0	1.68142	1.52409	3.56932	0.501475	0	0.639135	0.0983284	0	0	0	0.393314	0.412979	0.530973	0	0	0.0688299	0	0	0	0	0	0	0.953786	0.186824	0
1474.V3	1474	V3	1	0	black	0	TERM	II	0	0	3	39	0	0		6.81376e+07	6494		20.8346	0	0	70.8654	0.200185	0	0	0	0	0.169387	0	0	0	0	0.0461965	0	0.138589	0.338774	0	0	0	0	0	0	0	0	0	0	2.6332	0.846936	0.215584
1479.V1	1479	V1	1	0	black	0	TERM	IV-A	0	0	3	40	0	0	1279.73	4.89638e+07	13813		12.4448	0	15.109	0	54.912	0	1.91124	2.43249	2.14291	1.20177	0	0.383697	0.571925	0	0	1.58546	0.238905	0	2.73655	0	0	0.535727	0	0	0.398176	0	0	0	0	0.0723956	0.0579165
1479.V2	1479	V2	1	0	black	0	TERM	IV-A	0	0	3	40	0	0		2.45628e+08	16845		17.0733	0.0653013	9.0472	0.581775	36.6221	0	11.2912	0.819234	13.8557	0.166221	0	0.106857	0.914218	0	0	6.48264	0.0296824	0	0.480855	0	0.0712378	0.0593648	0	0	0.0474918	0	0	0	0.160285	0	0
1479.V3	1479	V3	1	0	black	0	TERM	IV-A	0	0	3	40	0	0		3.97364e+08	7783		6.66838	0	9.39227	0	72.9153	0	3.54619	0.359758	1.65746	0.0513941	0	0.0513941	0.424001	0	0	3.90595	0	0.025697	0.424001	0	0	0.0770911	0	0	0	0	0	0	0	0	0
1482.V1	1482	V1	1	0	black	0	TERM	I	1	NA	2	39	0	0	40707.2	8.43398e+07	14419		0.0624176	91.1783	0.0970941	0.201124	0.0208059	0	0	0	0	0.0624176	0	0	0.0208059	0	0	0	0	0	0	2.40655	0	0	3.21104	0	0	0	0	0	0	0	0
1482.V3	1482	V3	1	0	black	0	TERM	I	1	NA	2	39	0	0		4.269e+07	5515		0.0906618	93.7081	0.634633	1.52312	0	0.797824	0	0	0	0.0725295	0	0	0	0	0	0	0	0	0	0	0	0	3.0825	0	0	0	0	0	0	0	0
1494.V1	1494	V1	1	1	black	1	sPTB	IV-B	1	NA	3	36	2	2	197539	NA	18394		3.5392	0.0543656	31.1025	0.146787	0	0	0	9.39437	0.0271828	6.89355	5.2354	2.60955	3.20757	2.03327	3.07709	0	4.19702	2.13657	1.76688	0	0	1.46787	0	0	3.02816	0	0	0	0	0	0
1494.V2	1494	V2	1	1	black	1	sPTB	IV-B	1	NA	3	36	2	2		NA	20428		4.44488	0.137067	34.5115	0.293715	0	0.0489524	0	4.50362	0.107695	2.81966	6.68201	15.6011	1.17975	5.53652	1.71333	0	1.36577	0.2056	1.28255	0	0	2.30566	0	0	0.685334	0	0	0	0.00979048	0	0
1494.V3	1494	V3	1	1	black	1	sPTB	IV-B	1	NA	3	36	2	2		NA	18561		37.9775	0.199343	25.8014	11.0662	0.0161629	0.0700393	0	1.46005	0.0431011	1.46544	0.883573	5.93179	2.03653	0.959	3.38344	0	0.619579	0.506438	0.651905	0	0	0.11314	0	0	0.371747	0	0	0	0.668067	0	0
1497.V1	1497	V1	1	1	black	1	sPTB	IV-B	0	1	1	18	1	1	25699	NA	47142		15.9582	0.110305	1.2176	0.871834	0.0487888	0.042425	0.0275763	0.37334	0.00636375	0.0381825	0	0	0.0106063	0.01697	22.3516	0	0.0551525	0	0	0.03394	0.05091	0.0106063	0	0	0.354249	0	7.84226	0	0.0275763	0	0
1505.V1	1505	V1	1	0	black	0	TERM	V	0	1	3	39	0	0	64749.6	1.04367e+08	14511		0	0	37.9505	0	0	59.4515	0	0.130935	0	0	0	0	0	0	0	0	0	0	0	0	0	0	0	0	0	0	0	0	0	0	0.0482393
1505.V2	1505	V2	1	0	black	0	TERM	V	0	1	3	39	0	0		2.56704e+07	12214		0.147372	2.63632	36.319	0	0.114623	58.8423	0	0.188308	0.0163747	0	0	0	0	0	0.049124	0	0	0	0	0	0	0	0	0	0	0	0	0	0	0	0.0163747
1505.V3	1505	V3	1	0	black	0	TERM	V	0	1	3	39	0	0		3.80781e+07	5508		0.163399	0.108932	43.3007	0	0	52.7415	0	0.145243	0	0	0	0.0363108	0	0	0	0	0	0	0	0	0	0	0	0	0	0	0	0	0	0	0.0726216
1512.V1	1512	V1	2	0	other	0	TERM	I	0	1	3	39	0	0	109.952	3.02628e+07	11628		0.0343997	27.8122	0	65.9873	0	0	0	0	0	1.03199	0	0	0	0.0773994	0.249398	0	0.232198	0.464396	0	0.902993	0.103199	0	0	0	0	0	0	0	0	0.128999	0
1512.V2	1512	V2	2	0	other	0	TERM	I	0	1	3	39	0	0		8.86796e+06	9960		3.74498	46.9578	1.41566	36.004	2.11847	0.271084	0.271084	0	0.0702811	1.84739	0	0	0	0.210843	0.230924	0.0502008	0.471888	0.833333	0.0502008	0.582329	0.210843	0	1.58635	0	0	0	0	0	0	0.431727	0
1512.V3	1512	V3	2	0	other	0	TERM	IV-A	0	1	3	39	0	0		6.79547e+06	2955		20.1692	8.29103	12.1151	14.4501	31.4382	0.304569	9.00169	0.473773	0.71066	0.203046	0.236887	0.304569	0.236887	0	0.169205	0.744501	0	0	0.203046	0.270728	0	0	0	0	0	0	0	0	0	0	0
1515.V1	1515	V1	2	0	other	0	TERM	III	0	1	3	38	0	0	1698.97	4.51594e+07	14156		98.5165	0.0353207	0.854761	0	0	0	0	0	0	0.0565131	0	0	0.0918339	0	0	0	0	0	0	0	0	0	0	0	0	0	0	0	0.190732	0	0
1515.V2	1515	V2	2	0	other	0	TERM	III	0	1	3	38	0	0		1.49084e+07	10102		91.2691	2.57375	0.61374	0.217779	0.51475	0	0.0989903	0	0	0.178183	0	0	0	0	0.0989903	0	0	0.0197981	0.0197981	0	0	0	0	0	0	0	0	0	0.742427	0	0
1515.V3	1515	V3	2	0	other	0	TERM	III	0	1	3	38	0	0		2.15503e+07	4529		92.7136	6.24862	0.419519	0	0	0.176639	0	0	0	0	0	0	0	0	0	0	0	0.0662398	0	0	0	0	0	0	0	0	0	0	0.220799	0	0
1517.V2	1517	V2	0	1	white	1	sPTB	IV-B	0	1	2	36	2	2		2.96448e+07	11970		84.6366	0.200501	12.5731	0	0.0584795	0.0417711	0.426065	1.26984	0	0.142022	0	0.100251	0	0	0	0	0	0.384294	0.075188	0	0	0	0	0	0	0	0	0	0	0	0.0334169
1517.V3	1517	V3	0	1	white	1	sPTB	III	0	1	2	36	2	2		2.29482e+07	5485		92.7256	1.65907	0.328168	0.401094	0	1.84139	0.109389	0	0	1.85962	0	0	0	0	0	0	0	0	0	0	0	0	0	0	0	0	0	0	0	0	0
1518.V1	1518	V1	0	0	white	0	TERM	IV-B	0	0	3	40	0	0	624.052	9.00296e+07	14236		44.3804	0.0421467	35.8176	0	0	0	11.6817	5.6898	0	0.175611	0	0.25288	0	0	0	0	0	0.365271	0.533858	0	0	0	0	0	0	0	0	0	0	0	0
1518.V2	1518	V2	0	0	white	0	TERM	IV-B	0	0	3	40	0	0		2.95298e+08	10615		36.3731	0.0376825	38.0782	0	0	0	6.0292	9.85398	0	0.734809	0	2.34574	0	0.44277	0.0659444	0	0.0376825	4.1074	0.659444	0	0	0	0	0	0	0	0	0	0	0	0
1518.V3	1518	V3	0	0	white	0	TERM	IV-B	0	0	3	40	0	0		4.54753e+08	6757		48.705	0.118396	28.5334	0	0	0	5.17981	3.99586	0	0.769572	0	1.87953	0	0	5.90499	0	0	2.11632	2.13112	0	0	0	0	0	0	0	0	0	0	0	0
1523.V1	1523	V1	1	0	black	0	TERM	I	1	NA	3	41	0	0	532487	2.25906e+07	11569		6.91503	81.753	4.86645	0.726078	0.0432189	0	0	0	0	0.0518627	0	0.388971	0.0605065	0	0	0	0	0	0	0	0	0	2.40297	0	0	0	0.924885	0	0.458121	0	0.129657
1523.V2	1523	V2	1	0	black	0	TERM	I	1	NA	3	41	0	0		5.79112e+07	10879		29.2858	40.3989	6.21381	0	0.0275761	0	0.18384	0.560713	0.0919202	0	0.18384	9.24717	0.193032	0	0	0	0	0.156264	0.0459601	0	0	0	0	0	0.413641	0	0.946778	0	0.321721	0	0.505561
1523.V3	1523	V3	1	0	black	0	TERM	I	1	NA	3	41	0	0		7.9986e+07	4671		20.6808	67.9512	0.599443	6.80796	0	0.17127	0.149861	0	0	0	0	0	0.107043	0	0	0	0	0	0	0	0	0	1.81974	0	0	0	0	0	1.7127	0	0
1525.V1	1525	V1	1	0	black	0	TERM	II	0	0	3	40	0	0	45622.9	3.05347e+07	10740		30.5121	0	0	66.1918	0	0	0	0	0	0.111732	0	0	0	0	0	0	0	0	0	0	0	0	0	0	0	0	0	0	0	0	0.027933
1525.V2	1525	V2	1	0	black	0	TERM	II	0	0	3	40	0	0		2.37021e+07	11617		40.6301	2.32418	3.84781	48.2138	0.404579	0	0.258242	0.439012	0.0688646	0.0774727	0	0.559525	0	0	0	0.0430404	0	0.103297	0.0602565	0	0	0	0	0	0.0258242	0	0.0774727	0	0.0430404	0	0.0860807
1525.V3	1525	V3	1	0	black	0	TERM	II	0	0	3	40	0	0		1.70555e+07	4526		37.2956	1.01635	0	49.0057	0.994255	0.110473	0	0	0	0.53027	0	0	0	0	0	0	0.176757	0.48608	0	0	0.220946	0	0	0	0	0	0	0	0	0.353513	2.51878
1526.V1	1526	V1	1	0	black	0	TERM	I	0	1	3	39	0	0	784211	3.90384e+06	6592		0.166869	88.8046	2.0176	0.303398	0	0.364078	0	0.0606796	0	0.0606796	0	0	0.0758495	0	0	0	0	0	0	1.57767	0	0	2.95813	0	0.182039	0	0.106189	0	0	0	0.439927
1526.V2	1526	V2	1	0	black	0	TERM	I	0	1	3	39	0	0		4.82039e+07	11817		4.89972	69.3154	1.76018	13.0321	0.110011	1.10011	0.0676991	0.0761615	0	0.126936	0	0.0423119	0	0	0	0	0	0	0	4.40044	0	0	0	0	0	0	0	0.0338495	0.194635	0	0
1526.V3	1526	V3	1	0	black	0	TERM	I	0	1	3	39	0	0		7.95075e+07	6231		2.95298	89.0226	0	3.89986	0	0.240732	0	0	0	0.866635	0	0	0	0	0.609854	0	0	0.0641952	0	1.89376	0	0	0	0	0	0	0	0	0	0	0
1527.V1	1527	V1	1	0	black	0	TERM	IV-B	0	0	3	40	0	0	266204	6.16193e+07	12935		7.85466	0.0773096	21.3143	0	0	0	0	5.6668	0.417472	2.37341	0.834944	13.6529	0.471589	4.70816	14.0704	0	1.65443	0.533436	1.8477	0	0.286046	0.950908	0	0	1.11326	0	0.0541167	0	0	0	0
1527.V2	1527	V2	1	0	black	0	TERM	I	0	0	3	40	0	0		5.89326e+07	14856		0.592353	85.9047	2.58481	0.915455	6.52935	0.100969	0.26252	0.047119	0.0336564	0.134626	0.0403877	0	0	0	0	0	0.0807754	0.188476	0.0269251	0	0	0	2.16747	0	0	0	0	0	0	0	0.0336564
1527.V3	1527	V3	1	0	black	0	TERM	I	0	0	3	40	0	0		3.45813e+07	5513		0	96.5899	0.526029	0.326501	0.0725558	0	0	0	0	0	0	0	0	0	0	0	0	0.0544168	0	0	0	0	0	0	0	0	0	0	0	0	0
1530.V1	1530	V1	1	0	black	0	TERM	IV-A	0	0	2	39	0	0	2926.55	109369578	16898		12.8358	0	25.216	0	52.8406	0	6.84105	0.307729	0.360989	0.118357	0.301811	0	0.402414	0	0	0	0	0	0.130193	0	0	0	0	0	0	0	0	0	0.0295893	0	0
1530.V3	1530	V3	1	0	black	0	TERM	IV-A	0	0	2	39	0	0		8.55448e+07	7563		27.3833	0.780114	18.974	0	36.2687	0	15.1395	0.462779	0	0	0.0793336	0	0.674336	0	0	0	0	0	0	0	0	0	0	0	0	0	0	0	0.171889	0	0
1532.V1	1532	V1	1	0	black	0	TERM	III	0	1	3	38	0	0	8302.29	5.17992e+07	14753		98.929	0.0813394	0.203348	0	0	0	0	0	0	0	0	0	0	0	0	0	0	0	0	0	0	0	0	0	0	0	0	0	0	0	0
1532.V2	1532	V2	1	0	black	0	TERM	I	0	1	3	38	0	0		3.14346e+06	15722		1.86999	86.2486	1.48836	1.64737	5.03117	0.24806	0.209897	0	0	0	0	0	0	0	0	0	0	0.012721	0	0	0	0	0	0	0	0	0	0	0.267142	0	0.0699657
1532.V3	1532	V3	1	0	black	0	TERM	I	0	1	3	38	0	0		9.77541e+07	6111		3.86189	86.9416	0.392734	3.38733	0	0	0	0.523646	0	0.0818197	0	0	0	0	0.425462	0	0.0981836	0.834561	0	0	0	0	2.94551	0	0	0	0.0654557	0	0.441826	0	0
1540.V1	1540	V1	1	1	black	1	sPTB	III	0	1	3	36	2	2	2607.41	1.89501e+07	13548		87.9097	0	0	6.16327	0.0295247	4.00797	0	0.0590493	0	0.465013	0	0	0	0.0738116	0.354296	0	0.236197	0.265722	0	0	0	0	0	0	0	0	0	0	0	0	0
1540.V2	1540	V2	1	1	black	1	sPTB	III	0	1	3	36	2	2		4.50861e+07	11991		78.2837	0.575432	0.975732	7.03027	0.550413	12.4093	0	0.108415	0	0	0	0	0	0	0	0	0	0	0	0	0	0	0	0	0	0	0	0	0	0	0
1540.V3	1540	V3	1	1	black	1	sPTB	III	0	1	3	36	2	2		1.34343e+08	6710		76.9896	1.20715	0.163934	9.91058	0.402385	10.7452	0	0	0.0745156	0.0298063	0	0	0	0	0.134128	0	0	0	0	0	0	0	0	0	0	0	0	0	0	0.0745156	0.0447094
1546.V1	1546	V1	1	1	black	1	sPTB	III	1	NA	2	23	1	1	77172.3	2.10198e+07	11821		83.7831	0	0	0	0	0	0	0	0	3.24846	0	0	0	0.482193	0.338381	0	1.92877	1.60731	0	0.245326	0	0	0	0	0	0	0	0	0	0.321462	0.253786
1546.V2	1546	V2	1	1	black	1	sPTB	IV-A	1	NA	2	23	1	1		2.97663e+07	11614		54.4687	0	10.1774	0.129154	26.3906	0.189427	0.258309	0.086103	0.27553	0.783537	0.396074	0.29275	0.697434	0.215257	0.430515	0.137765	0.619941	0.344412	0	0.0516618	0	0	0	0	0.0344412	0	0	0	0	0	0
1549.V1	1549	V1	1	0	black	0	TERM	IV-B	0	0	3	39	0	0	14.048	1.83758e+08	14788		5.67352	0	8.50014	0.57479	16.581	0	0	2.37355	0.926427	2.78604	0	4.42927	8.60157	0.162294	25.3111	0	1.36597	1.85962	0.250203	0	0	1.14282	0	0	4.44955	0	0	0	0	0.0405734	0
1549.V2	1549	V2	1	0	black	0	TERM	IV-B	0	0	3	39	0	0		2.62229e+07	11730		13.7766	0.213129	13.0179	0.639386	12.6939	0	0.161978	3.53794	4.29668	3.02643	0	7.33163	3.65729	0.383632	5.34527	0	1.96078	1.30435	1.44075	0	0	1.36402	0	0	3.15431	0	0	0	0	0.272805	0.0852515
1549.V3	1549	V3	1	0	black	0	TERM	IV-B	0	0	3	39	0	0		1.43085e+08	8148		14.0893	1.19048	4.70054	7.33922	29.8969	0.159548	0	1.31321	7.40059	0.589102	0	0.564556	1.66912	0.932744	7.3515	0	0.527737	0.270005	0.405007	0	0	0	0	0	0.589102	0	0	0	0.0490918	0	0
1550.V1	1550	V1	1	0	black	0	TERM	IV-A	0	0	3	39	0	0	758687	2.8958e+08	15673		7.69476	0	20.647	0	28.195	0	7.24813	2.64149	14.6685	3.10725	0	3.29229	0.689083	0	2.44369	3.2221	0.191412	0.242455	0.976201	0	0	0.618899	0	0	1.05277	0	0	0	0	0	0
1550.V2	1550	V2	1	0	black	0	TERM	IV-B	0	0	3	39	0	0		111017600	11661		48.495	0.0686048	34.0194	0	1.41497	0	6.63751	4.05626	1.11483	0.145785	0.0943315	0.343024	0.651745	0	0.197239	0.308721	0.042878	0.171512	0.222965	0	0	0.0771803	0	0	0.0600292	0	0.0857559	0	0	0	0.0600292
1550.V3	1550	V3	1	0	black	0	TERM	III	0	0	3	39	0	0		4.75687e+07	5956		61.3835	0.889859	1.72935	28.6266	0.117529	0	0	0	0	0.167898	0	0	0	0	0	0	0	0	0	0	0	0	0	0	0.218267	0	0.755541	0	2.03156	0	0.419745
1552.V1	1552	V1	1	0	black	0	TERM	III	0	0	3	40	0	0	31284.4	2.37599e+07	11228		85.9102	12.8696	0	0	0.0445315	0	0	0	0	0	0	0	0	0	0	0	0	0	0	0	0	0	0	0	0	0	0	0	0.40969	0	0.142501
1552.V2	1552	V2	1	0	black	0	TERM	I	0	0	3	40	0	0		1.71513e+07	10068		55.3139	27.8407	8.52205	1.58919	0.446961	0.139054	0.903854	0.586015	0.11919	0.486691	0	0	0.0993246	0	0.0595948	0.0297974	0.129122	0	0	0	0	0	0	0	0	0	0	0	0.129122	0.158919	0.0993246
1552.V3	1552	V3	1	0	black	0	TERM	III	0	0	3	40	0	0		4.26119e+06	4442		73.4579	12.5844	2.1837	0	4.59253	0	2.02611	0	0	0.337686	0	0	0	0.180099	0	0	0.247636	0.135074	0	0	0	0	0	0	0	0	0	0	0.0675371	0	0.157587
1567.V1	1567	V1	1	1	black	1	sPTB	IV-B	0	0	2	35	2	2	51732.2	9.89319e+07	14803		7.50524	0.0270215	22.7184	0	0	0	6.60677	3.1345	0.243194	5.32325	6.54597	3.78977	0.222928	6.47842	0	3.52631	0.993042	1.56049	3.50605	0	0	2.87104	0	0	0	0	0	0	0	0.155374	10.8154
1567.V2	1567	V2	1	1	black	1	sPTB	IV-B	0	0	2	35	2	2		8.45415e+06	7773		40.6921	3.62794	28.5861	0.874823	1.44089	0.141516	7.64184	3.19053	0.205841	1.56954	0	0.218706	1.11926	0.167246	0.0771903	0	0.373086	0.578927	0.218706	0	0	0.115785	0	0	0	0	0	0	0.218706	0.668982	2.54728
1572.V1	1572	V1	1	1	black	1	sPTB	IV-B	0	0	1	23	1	1	32044.4	1.71445e+08	14755		40.1965	4.18841	24.6628	0	15.9742	0	11.1691	1.59946	0.0677736	0.0338868	0.12877	0	1.77567	0	0	0	0	0	0.0881057	0	0	0.0406642	0	0	0	0	0	0	0.0474415	0	0
1577.V1	1577	V1	1	0	black	0	TERM	II	0	1	3	39	0	0	41728.8	2.26873e+07	12560		51.1385	0	0	47.8264	0	0	0	0	0	0.13535	0	0	0	0	0	0	0.0796178	0.0238854	0	0	0	0	0	0	0	0	0	0	0.35828	0	0.22293
1577.V2	1577	V2	1	0	black	0	TERM	II	0	1	3	39	0	0		7.6192e+06	8736		52.9418	0	0	44.6429	0.0572344	0	0	0	0	0	0	0	0	0	0	0	0	0	0	0	0	0	0	0	0	0	0	0	0.194597	0	0.125916
1577.V3	1577	V3	1	0	black	0	TERM	III	0	1	3	39	0	0		8.24227e+06	2249		75.6336	4.00178	0	17.6968	1.91196	0	0	0	0	0	0	0	0	0	0	0	0	0	0	0	0	0	0	0	0	0	0	0	0.222321	0	0
1578.V1	1578	V1	1	1	black	1	sPTB	IV-B	1	NA	2	33	1	2	31326.2	1.79602e+07	4298		49.8604	0.0930665	29.1298	0	0	0.0697999	7.67799	2.55933	0.2792	0.651466	0	0.907399	1.90786	0	0	0	0.791066	0.488599	1.58213	0	0.465333	0	0	0	0	0	0	0	0.116333	0	0
1578.V3	1578	V3	1	1	black	1	sPTB	IV-B	1	NA	2	33	1	2		8.60942e+06	3209		4.17576	2.49299	4.86133	0.560922	0.405111	0	1.6516	1.9009	2.71112	8.9436	0	15.1137	0.52976	1.83858	0.716734	0	2.1502	0.218136	0.872546	0	15.0826	0.373948	0	0	4.799	0	0	0	0	0	1.62044
1587.V1	1587	V1	1	0	black	0	TERM	I	0	1	2	39	0	0	37153.2	3.49654e+07	14124		2.59133	91.6879	0.0424809	2.23025	0	0	0	0	0	0.0920419	0	0	0	0	0	0	0.0141603	0	0	0	0	0	3.08694	0	0	0	0	0	0.184084	0	0
1587.V3	1587	V3	1	0	black	0	TERM	I	0	1	2	39	0	0		1.56038e+07	3028		1.68428	88.0119	0.726552	2.60898	0.792602	0	0.363276	0	0	0.198151	0	0.462351	0	0	0	0	0	0	0	0	0.528402	0	3.20343	0	0	0	0	0	0.198151	0	0
1594.V2	1594	V2	1	0	black	0	TERM	I	0	0	2	38	0	0		1.13404e+07	8957		0	0	0	0	0.40192	0	0	0	0	7.45785	0	0	8.3845	0.881992	1.47371	0	4.25366	3.94105	0	0	0	0	0	0	0	0	0	30.7692	0	2.36686	4.61092
1594.V3	1594	V3	1	0	black	0	TERM	I	0	0	2	38	0	0		1.67206e+07	4887		1.20728	24.248	0	0.961735	0	0	0	0	0	0.982198	0	0	4.15388	0	0.0818498	0	0.368324	0.552486	0	0	0	0	0	0	0	0	0	61.1623	0	0.286474	0.204625
1600.V1	1600	V1	0	0	white	0	TERM	IV-A	1	NA	3	40	0	0	28848.4	1.36011e+08	17774		2.89749	0.056262	9.82896	0	48.5935	0	2.98188	0.382581	8.42804	0.568246	0.843929	7.37032	0.112524	1.42343	0	1.90728	1.02959	0	0.540115	0	0	1.18713	0	0	0.405086	0	0	0	0	0	0
1600.V2	1600	V2	0	0	white	0	TERM	IV-A	1	NA	3	40	0	0		4.73827e+08	13942		2.91924	0.0717257	3.10572	0	57.2084	0	2.08005	0.200832	3.37111	0.996988	4.69086	0.882226	0.150624	0.810501	0	1.42017	0.788983	0	0	0	0	0.129106	0	0	0.78181	0	0	0	0	0	0
1600.V3	1600	V3	0	0	white	0	TERM	IV-B	1	NA	3	40	0	0		3.42005e+07	5701		11.612	0.122785	30.8542	0	0.806876	0	6.45501	10.2263	5.29732	1.4208	2.38555	13.6994	0.508683	0.403438	0.105245	0.771794	1.03491	0.105245	2.94685	0	0	1.21031	0	0	1.05245	0	0	0	0	0.298193	0.192949
1601.V2	1601	V2	1	1	black	1	sPTB	IV-A	0	0	2	35	2	2		7.31713e+06	8187		6.14389	0	21.4853	0	13.1428	0	8.58678	12.642	12.9596	1.34359	0	7.54855	0.280933	0	0.0977159	0	0.586295	0	4.58043	0	0	0.549652	0	0	1.03823	0	0	0	0	0	0
1601.V3	1601	V3	1	1	black	1	sPTB	IV-A	0	0	2	35	2	2		7.02414e+07	7258		0.868008	0.165335	23.5327	0	54.0231	0	7.64673	3.52714	1.0609	0.78534	1.90135	0.551116	0	0	0	0	0.358225	0.124001	1.08845	0	0	0.85423	0	0	0.0964453	0	0	0	0	0	0
1609.V1	1609	V1	0	0	white	0	TERM	I	0	0	3	40	0	0	1012.03	3.71295e+07	12188		0.0574335	96.6114	0	0	0.0164096	0	0	0	0	0.0246144	0	0	0	0	0	0	0	0	0	0	0	0	0	0	0	0	0	0	0	0	0
1609.V2	1609	V2	0	0	white	0	TERM	I	0	0	3	40	0	0		4.69654e+07	10906		0.366771	95.2412	0.724372	0	0	0.146708	0.0366771	0	0	0	0	0	0	0	0	0	0	0	0	0	0	0	0	0	0	0	0	0	0	0	0
1609.V3	1609	V3	0	0	white	0	TERM	I	0	0	3	40	0	0		1.32123e+08	6052		2.79247	84.9306	4.56048	0.495704	0	1.35492	3.37079	0.611368	0	0	0.115664	0	0.148711	0	0	0	0	0	0	0	0	0	0	0	0	0	0	1.56973	0	0	0
1618.V1	1618	V1	1	1	black	1	sPTB	IV-B	1	NA	1	24	1	1	16359.3	5.53024e+06	8946		20.9256	0.100604	21.4733	0	3.27521	0	16.1189	0.190029	4.7619	0.290633	2.4592	6.84105	0.212385	0	0	0	0.145316	0.6148	0.335345	0	17.7957	0.312989	0	0	0	0	0	0	0	0	0.279455
1625.V1	1625	V1	1	0	black	0	TERM	II	0	0	3	39	0	0	26858.7	1.45111e+08	14823		0	0	1.55839	86.0824	0.0202388	0.762329	0	0	0	0.23612	0	0	0	0	0.121433	0	0.074209	0.155164	0	0	0.121433	0	0	0	0	0	0	0	0	0.951224	1.06591
1625.V2	1625	V2	1	0	black	0	TERM	II	0	0	3	39	0	0		3.36853e+07	12139		0.205948	0.115331	1.68877	87.5278	0	4.01186	0.0988549	0	0.0659033	0.263613	0	0	0.0329516	0.0247137	0	0	0.494275	0.626081	0	0	0.0988549	0	0	0	0	0	0	0	0	1.45811	0.436609
1625.V3	1625	V3	1	0	black	0	TERM	II	0	0	3	39	0	0		1.29852e+07	6627		0.0452694	0	7.10729	76.3996	0.452694	4.22514	0.120718	0	0.120718	1.37317	0	0	0.165988	0.271616	0.362155	0	0.799759	0.69413	0	0	2.70107	0	0	0	0.0603591	0	0	0	0	0.422514	0.829938
1627.V1	1627	V1	1	1	black	1	sPTB	IV-B	0	1	2	27	1	1	84306.6	6.38232e+07	12770		0.0783085	0	41.1825	8.5278	0.0783085	0	0	12.8113	2.55286	1.08849	0	0.767424	1.29992	5.46594	0	0	1.4722	0.203602	2.76429	0	0	4.39311	0	0	0	0	0	0	0	0	0.0469851
1627.V2	1627	V2	1	1	black	1	sPTB	IV-B	0	1	2	27	1	1		1.3211e+08	9685		0.320083	0.65049	39.1327	9.81931	0	0.19618	0	11.8947	3.62416	0.495612	0	2.984	0.371709	2.27155	0	0	1.35261	0.185854	0.206505	0	0	1.1461	0	0	0	0	0	0	0	0.258131	0
1638.V2	1638	V2	0	1	white	1	sPTB	III	0	0	2	36	2	2		2.24187e+07	9154		93.8388	3.13524	1.29998	0.513437	0	0.46974	0.0983177	0.120166	0	0.0764693	0	0	0	0	0	0	0	0.109242	0	0	0	0	0	0	0	0	0	0	0.0327726	0	0.0764693
1638.V3	1638	V3	0	1	white	1	sPTB	III	0	0	2	36	2	2		7.77314e+07	3191		93.4817	0	0.626763	1.44155	0.532748	2.35036	0	0.188029	0	0.219367	0	0	0	0	0	0	0	0.0940144	0	0	0	0	0	0	0	0	0.125353	0	0	0.720777	0.156691
1642.V1	1642	V1	1	0	black	0	TERM	IV-B	0	0	3	40	0	0	24047.7	2.15092e+07	11744		77.5715	0	11.3164	0	0	0	1.29428	1.51567	0.774864	0.570504	0.20436	0	0.536444	0	0	0	0.689714	1.11546	0.0766349	0	0	0.144755	0	0	0	0	0	0	0	0.749319	0
1642.V2	1642	V2	1	0	black	0	TERM	IV-B	0	0	3	40	0	0		1.23788e+08	11925		69.4507	0.109015	19.2285	0	0	0	1.80294	2.43187	1.63522	0.737945	0.234801	0.251572	1.19916	0	0	0	0.545073	0.754717	0.33543	0	0	0.377358	0	0	0	0	0	0	0	0.410901	0
1642.V3	1642	V3	1	0	black	0	TERM	III	0	0	3	40	0	0		5.76192e+07	5509		83.1185	0.34489	0	0	0	0	13.1784	0	0	1.30695	0	0	0	0	0	0	0.435651	0.526411	0	0	0	0	0	0	0	0	0	0	0	0.217825	0
1652.V1	1652	V1	0	0	white	0	TERM	I	1	NA	3	40	0	0	4468.22	4.25844e+07	16597		0.0783274	96.3126	0	0.373561	0.0241007	0	0.0120504	0	0	0	0	0	0	0	0	0	0	0	0	0	0	0	3.09695	0	0	0	0	0	0.0602519	0	0
1652.V2	1652	V2	0	0	white	0	TERM	I	1	NA	3	40	0	0		8.62569e+07	10368		0	96.2867	0	0	0.385802	0	0	0	0	0	0	0	0	0	0	0	0	0	0	0	0	0	3.29861	0	0	0	0	0	0	0	0
1652.V3	1652	V3	0	0	white	0	TERM	I	1	NA	3	40	0	0		6.91993e+07	6172		2.12249	93.6973	0.14582	0	0.194426	0	0.405055	0	0	0	0	0	0	0	0	0	0	0	0	0	0	0	0	0	0	0	0	0	0.14582	0	0
1653.V1	1653	V1	2	1	other	1	sPTB	IV-B	0	1	2	24	1	1	360948	3.9762e+07	14710		3.5622	39.1978	24.5683	0	0	0	0	3.30387	8.74915	0.503059	0	3.41264	0.53705	0.67981	0.0611829	0	1.21686	0.448674	0.523453	2.54929	0	2.48131	1.18967	0	0.115568	0	0	0	0	0	0
1653.V2	1653	V2	2	1	other	1	sPTB	IV-B	0	1	2	24	1	1		2.25803e+07	9288		6.96598	17.0758	34.3885	0	0.0322997	0.0538329	0	6.51378	11.0034	0.947459	0	3.56374	0.301464	0.344531	0.635228	0	0.990525	0.366064	1.88415	0.193798	0	4.48966	0.527562	0	0.226098	0	0	0	0	0	0
1656.V1	1656	V1	1	0	black	0	TERM	I	1	NA	3	38	0	0	1085.77	1.50548e+07	13510		0.0740192	0	1.12509	0	0	0	0	0.0592154	3.51591	3.01258	0	0	0.0888231	4.80385	0.0370096	0	8.34197	1.9097	0.0666173	0	0	0.488527	0	0	0.0518135	0	0	0	0	0.266469	0
1656.V2	1656	V2	1	0	black	0	TERM	III	1	NA	3	38	0	0		2.27789e+07	10660		78.3114	0.0844278	2.17636	0	1.21951	0	0	0	0.121951	0.65666	0	0	0.103189	2.0075	0.0750469	0	2.0075	3.32083	0	0	0	0.0562852	0	0	0	0	0	0	0	0.21576	0
1656.V3	1656	V3	1	0	black	0	TERM	III	1	NA	3	38	0	0		3.40218e+07	6224		81.6999	1.68702	0	0	0	0.61054	0	0	0.401671	0.546272	0	0	0	0.690874	0	0	1.79949	2.23329	0	0	0	0	0	0	0	0	0	0	0	0.369537	0
1665.V1	1665	V1	1	1	black	1	sPTB	V	1	NA	3	30	1	1	5018.71	8.90945e+07	13197		0.0378874	0	0	17.9662	0	78.1693	0	0	0	0	0	0	0	0	0	0	0	0	0	0	0	0	0	0	0	0	0.681973	0	1.60643	0	0
1665.V2	1665	V2	1	1	black	1	sPTB	V	1	NA	3	30	1	1		2.64105e+08	8917		0.0560727	0	0.134574	10.0258	0.0448581	86.0491	0.0897163	0	0	0	0	0	0	0	0	0	0	0	0	0	0	0	0	0	0	0	0	0	2.87092	0.257934	0
1665.V3	1665	V3	1	1	black	1	sPTB	V	1	NA	3	30	1	1		2.62885e+08	4730		0.317125	0.782241	1.16279	14.6089	0	75.3066	0.634249	0.105708	0	0.634249	0	0	0	0.147992	0.274841	0	0.190275	0.274841	0	0	0	0	0	0	0	0	0	0	3.02326	0.401691	0.147992
1669.V1	1669	V1	0	1	white	1	sPTB	IV-B	0	0	3	36	2	2	35469.8	1.41786e+08	13967		0.0501181	0.100236	56.4044	0	0	0	16.3886	14.9424	0.322188	1.36035	0	0.0572779	4.18128	0.708814	0.229111	0	0.587098	0.171834	0	0	0	0.80189	0	0	0	0	0	0	0	0	0.0715973
1669.V2	1669	V2	0	1	white	1	sPTB	IV-B	0	0	3	36	2	2		1.06159e+08	10636		0.235051	0	70.4024	1.23167	0	6.31816	7.53103	5.0771	0	0.310267	0	0	4.28733	0.517112	0	0	0.376081	0.103422	0	0	0	0.225649	0	0	0	0	0	0	0.112824	0	0.0658142
1669.V3	1669	V3	0	1	white	1	sPTB	IV-B	0	0	3	36	2	2		2.51239e+08	5388		0.445434	0	69.0794	0	0	0	15.219	6.95991	0	0.315516	0	0	6.21752	0	0	0	0.111359	0	0	0	0	0.74239	0	0	0	0	0	0	0	0	0.0556793
1670.V1	1670	V1	1	0	black	0	TERM	I	0	NA	3	38	0	0	18031.5	1.90272e+07	12281		0.0977119	96.059	0	0.12214	0.024428	0	0	0	0	0.0325706	0	0	0	0	0	0	0	0	0	0.341992	0	0	0	0	0	0	0	0	0	0	0
1670.V2	1670	V2	1	0	black	0	TERM	I	0	NA	3	38	0	0		5.50955e+07	11429		0.551229	92.1953	2.6774	0	0	0.139995	0	0.516231	0	0	0	0.0437484	0	0.0874967	0	0	0	0	0	0.218742	0	0	3.03614	0	0	0	0	0	0	0	0
1670.V3	1670	V3	1	0	black	0	TERM	I	0	NA	3	38	0	0		2.43413e+07	5071		0.23664	95.3264	0	0	0.0985999	0	0	0	0	0	0	0	0	0	0	0	0	0	0	0.887399	0	0	0	0	0	0	0	0	0	0	0
1696.V1	1696	V1	1	1	black	1	sPTB	I	1	NA	3	35	2	2	518.042	1.22221e+07	10392		20.1886	74.8653	0.644727	0	0	0	0	0	0	0	0	0	0	0	0	0	0	0	0	0.625481	0	0	0	0	0	0	0	0	0	0	0
1696.V2	1696	V2	1	1	black	1	sPTB	I	1	NA	3	35	2	2		3.52108e+07	9742		12.4307	81.5849	0.338739	0	0.0307945	0.780127	0.0513242	0	0	0	0	0	0	0	0	0	0	0	0	1.39602	0	0	2.55594	0	0	0	0	0	0	0	0.153972
1696.V3	1696	V3	1	1	black	1	sPTB	I	1	NA	3	35	2	2		5.04672e+07	5917		0.861923	91.6681	0	2.97448	0	0.845023	0	0	0	0	0	0	0	0	0	0	0	0	0	0.405611	0	0	2.83928	0	0	0	0	0	0	0	0
1706.V1	1706	V1	1	0	black	0	TERM	III	0	1	3	38	0	0	267630	3.49068e+07	14650		95.7065	0.0614334	0.457338	0	0.0273038	0	0.177474	0.21843	0	0.0341297	0	0.0204778	0.0819113	0	0.0887372	0	0	0	0.0341297	0	0	0	0	0	0	0	0.109215	0	0.832765	0	0.170648
1706.V2	1706	V2	1	0	black	0	TERM	III	0	1	3	38	0	0		4.98866e+07	11888		88.6524	0.0757066	0	0	0	0	0	0	0	0.218708	0	0	0	0	0	0	0.100942	0.0252355	0	0	0	0	0	0	0	0	0	0	0.471063	0.580417	1.25336
1706.V3	1706	V3	1	0	black	0	TERM	III	0	1	3	38	0	0		7.35229e+07	6459		96.0056	2.27589	0	0	0.247716	0	0.263199	0	0	0.13934	0	0	0	0	0	0	0	0	0	0	0	0	0	0	0	0	0	0	0.232234	0	0.0928936
1709.V1	1709	V1	1	0	black	0	TERM	I	1	NA	3	40	0	0	14520.2	9.27501e+06	9369		0.523001	95.0582	0.085388	0	0	0	0	0	0	0.042694	0	0	0	0	0	0	0	0	0	0.779165	0	0	3.09531	0	0	0	0	0	0	0	0
1709.V2	1709	V2	1	0	black	0	TERM	I	1	NA	3	40	0	0		7.46294e+06	7260		0.30303	93.6226	0.206612	0	0	0	0	0	0	0	0	0	0	0	0	0	0	0	0	1.55647	0	0	3.29201	0	0	0	0	0	0	0	0.619835
1709.V3	1709	V3	1	0	black	0	TERM	I	1	NA	3	40	0	0		3.57735e+07	4466		5.12763	76.8697	0.80609	12.0242	1.23153	0.895656	0.201523	0	0	0	0	0	0	0	0	0	0	0	0	0	0	0	2.46305	0	0	0	0	0	0.380654	0	0
1717.V1	1717	V1	1	0	black	0	TERM	I	0	1	3	38	0	0	7127.37	4.16747e+06	5308		0.188395	94.5554	0	1.97815	0.0565185	0	0	0	0	0	0	0	0	0	0	0	0	0	0	0	0	0	3.08968	0	0	0	0	0	0	0	0
1717.V2	1717	V2	1	0	black	0	TERM	I	0	1	3	38	0	0		3.23027e+06	4136		0.217602	80.0048	0	16.1267	0.12089	0	0	0	0	0	0	0	0	0	0	0	0	0	0	0	0	0	0	0	0	0	0	0	0	0	0
1717.V3	1717	V3	1	0	black	0	TERM	I	0	1	3	38	0	0		1.07685e+07	3554		32.8362	54.9803	0.844119	2.02589	2.3354	0.225098	0.534609	0	0	0.225098	0	0	0	0.196961	0	0	0.365785	0.844119	0	0	0	0	1.94147	0	0	0	0	0	0	0.30951	0.196961
1727.V2	1727	V2	1	1	black	1	sPTB	III	0	0	1	23	1	1		1.07317e+07	8273		82.2918	0	1.2571	0	0.024175	0.374713	0	0.785688	0	0.253838	0	0	0	0	1.49885	0	0.749426	1.69225	0.0483501	0	0	0.181313	0	0	0	0	0	0.1934	0	0.592288	0
1742.V1	1742	V1	1	0	black	0	TERM	IV-B	1	NA	3	39	0	0	15374.4	1.15109e+08	13837		36.3952	0	27.6577	0	0	0	22.1002	5.42748	0	0	5.74547	0.317988	1.45985	0	0	0	0	0	0.476982	0	0	0	0	0	0.122859	0	0	0	0.07227	0	0.036135
1742.V2	1742	V2	1	0	black	0	TERM	IV-B	1	NA	3	39	0	0		3.0987e+08	10631		24.8142	0	23.9582	0.13169	0	0	26.893	11.3912	0	0.206942	9.0396	0.460916	1.82485	0.197536	0	0	0	0.0282194	0.573794	0	0	0.0376258	0	0	0	0	0	0	0.206942	0	0
1742.V3	1742	V3	1	0	black	0	TERM	IV-B	1	NA	3	39	0	0		7.5179e+08	6494		27.3329	0.292578	25.2387	1.43209	0	0	28.6264	7.54543	0	0.123191	2.15584	0.78534	1.78626	1.21651	0.246381	0	0	0	0.508161	0	0	0	0	0	0.0461965	0	0	0	0	0	0
1749.V1	1749	V1	1	1	black	1	sPTB	II	0	1	1	19	1	1	21667.8	1.94007e+07	10482		33.5909	0	0.0477008	63.8905	0	0	0	0	0	0.104942	0	0	0	0	0	0	0	0	0	0	0	0	0	0	0	0	0	0	1.08758	0	0
1750.V1	1750	V1	1	0	black	0	TERM	III	0	0	3	39	0	0	6267.13	2.0262e+07	13445		90.8739	0.200818	0.327259	0	0	0	0	0	0	0.862774	0	0.171067	0	0.0148754	0.104128	0	0.126441	0.342135	0	0	0.0371885	0	0	0	0.0223131	0	0	0	0.0966902	0.245444	0.148754
1750.V2	1750	V2	1	0	black	0	TERM	III	0	0	3	39	0	0		3.35201e+07	11104		73.8383	0.225144	1.50396	10.8339	0	0	0.261167	0.153098	0	1.2518	0	0.0180115	0	0.207133	0	0	0.891571	1.57601	0	0	0.0450288	0	0	0	0	0	0	0	1.02666	1.96326	0.0360231
1750.V3	1750	V3	1	0	black	0	TERM	III	0	0	3	39	0	0		2.13107e+07	6057		78.8014	0.495295	4.63926	0.247647	0	0.726432	2.526	0.462275	0	0.594354	0	0.165098	0	0.0495295	0	0	0.280667	0	0	0	0.115569	0	0	0	0.132079	0	0	0	0.313687	2.70761	0
1753.V1	1753	V1	0	1	white	1	sPTB	I	1	NA	3	34	2	2	17097.6	1.91812e+07	14064		3.39164	80.3114	0.547497	0	0	0	0	0	0	2.18999	0	0	0	0.213311	0	0	0.796359	1.04522	0	3.74716	0	0	2.02645	0	0	0	0	0	0	1.74915	0.142207
1753.V2	1753	V2	0	1	white	1	sPTB	I	1	NA	3	34	2	2		3.84338e+07	11232		6.30342	74.8754	0.329416	1.12179	0	0.632123	0	0.489672	0	1.11289	0	0	0.0445157	0.133547	0	0	0.863604	0.810185	0	3.00926	0	0	2.72436	0	0	0	0	0	0.106838	0.979345	0
1753.V3	1753	V3	0	1	white	1	sPTB	I	1	NA	3	34	2	2		5.40546e+07	7136		0.658632	35.6923	1.06502	0	0	0	0.0420404	0.0420404	0	2.84473	0	0	0	1.86379	0	0	5.99776	1.59753	0	1.21917	0	0	0	0	0	0	0	0	0	1.30325	0.44843
1754.V1	1754	V1	1	0	black	0	TERM	IV-B	1	NA	3	39	0	0	116975	2.41436e+08	14265		23.8275	0.280407	25.524	2.3414	0.0210305	0	13.2632	10.5223	0	1.1707	0	0.0630915	4.40939	0	13.6628	0	0.553803	0.616894	2.02594	0	0	0	0	0	0.708027	0	0	0	0.042061	0	0
1754.V2	1754	V2	1	0	black	0	TERM	I	1	NA	3	39	0	0		712583754	8572		40.0373	42.0205	5.86794	6.91787	0	0	0	0	0	0	0	0	0.338311	0	0	0	0	0	0	0	0	0	0	0	0	0	0	0	1.09659	0.0933271	0.408306
1754.V3	1754	V3	1	0	black	0	TERM	IV-B	1	NA	3	39	0	0		2.07912e+08	6204		25.7092	8.89749	21.0832	15.5384	0	0.322373	0	0	0	0.0483559	0	0	23.8717	0.0644745	0	0	0	0	0	0	0.193424	0	0	0	0	0	0.0644745	0	0.660864	0	0
1756.V1	1756	V1	1	0	black	0	TERM	III	1	NA	3	39	0	0	427773	5.00415e+07	14566		98.9977	0.0617877	0.0480571	0	0	0	0	0	0	0.123575	0	0	0	0	0	0	0.0480571	0.0755183	0	0	0	0	0	0	0	0	0	0	0	0	0
1756.V2	1756	V2	1	0	black	0	TERM	IV-B	1	NA	3	39	0	0		4.19445e+08	11596		65.8762	0.103484	8.27009	0	0	2.56123	0	7.14039	0	0.129355	0	0	2.09555	0	0	0	0.112108	0.172473	0	1.33667	5.60538	0	0	0	0	0	0	0	0	0	0
1756.V3	1756	V3	1	0	black	0	TERM	IV-B	1	NA	3	39	0	0		1.03137e+08	6058		78.1776	0	11.3899	0	0.0330142	1.32057	0	4.95213	0	0.198085	0	0	1.00693	0	0	0	0.231099	0.264114	0	0.280621	1.20502	0	0	0	0	0	0	0	0	0	0
1790.V1	1790	V1	1	1	black	1	sPTB	IV-A	0	1	2	26	1	1	4899.04	2.11137e+07	11505		17.8444	0	23.5376	0.0434594	17.0969	0	4.86745	0.130378	5.43242	3.12907	2.8857	3.38114	0.591047	0.591047	3.07692	0	1.90352	0.13907	7.97045	0	0	2.72056	0	0	0.382442	0	0	0	0	0	0
1790.V3	1790	V3	1	1	black	1	sPTB	IV-A	0	1	2	26	1	1		3.8944e+07	6952		13.5932	0	17.5489	0	45.1669	0	6.8901	0	2.48849	0.33084	0	2.45972	0.546605	1.51036	0	0	0.115075	0	4.15708	0	0	0.244534	0	0	0.201381	0	0	0	0	0	0
1811.V1	1811	V1	1	1	black	1	sPTB	III	0	1	3	34	2	2	542.127	1.10051e+07	8395		89.2912	2.38237	1.03633	2.77546	0.0595593	0	0	0	0	0.0952948	0	0.0595593	0	0	0	0	0	0	0	0	0	0	0.893389	0	0.154854	0	0.202501	0	0.798094	0	0
1811.V2	1811	V2	1	1	black	1	sPTB	IV-A	0	1	3	34	2	2		4.33501e+07	11178		2.03972	0.0984076	12.5425	0	51.324	0	3.44427	5.18876	1.21668	0.590446	3.64108	3.17588	0.778315	0.930399	0	3.82	0.107354	0	5.83289	0	0	0.500984	0	0	0.50993	0	0	0	0	0	0
1811.V3	1811	V3	1	1	black	1	sPTB	IV-A	0	1	3	34	2	2		1.1937e+08	7172		8.17066	0.111545	10.8199	0	66.5923	0	1.25488	1.31065	0.278862	0.948132	1.12939	0.250976	0.501952	0	0	5.08924	0	0	0.125488	0	0	0.0976018	0	0	0.125488	0	0	0	0	0	0
1831.V1	1831	V1	1	1	black	1	sPTB	I	0	1	2	31	1	1	385.478	6.88551e+07	13795		0.050743	96.2885	0.057992	0	0	0	0	0	0	0	0	0	0	0	0	0	0	0	0	0	0	0	0	0	0	0	0	0	0	0	0.021747
1831.V3	1831	V3	1	1	black	1	sPTB	I	0	1	2	31	1	1		2.97381e+07	7039		1.32121	77.7099	0.326751	0	6.08041	0	0	0.0994459	0	0.213098	0	0	0	0	0	0.184685	0.326751	0.156272	0	0	0	0	0	0	0	0	0.0568263	0	0	1.66217	0.852394
1844.V1	1844	V1	1	1	black	1	sPTB	IV-B	0	1	1	18	1	1	23715	4.47138e+07	12100		25.438	0	17.3967	0.504132	0	0	0	0	1.60331	0.818182	0	10.2562	1.15702	6	2.42149	0	4.82645	2.08264	2.09091	0	0	0.0330579	0	0	1.53719	0	0	0	0	0	0
[truncated: 202 more columns]

## Sheet: Data Dictionary
DATA DICTIONARY
SampleID	Subject ID + Visit number
subjID	Subject ID
visit	Visit number (1/2/3)
race	1: Blasck, 0: white, 2: others; 99: unknown
sPTB	1: Spontaneous preterm labor
raceChar	Race in character
delStatus.n	Delivery status: 1:Spontaneous preterm labor, 0: term labor
delStatus	Delivery status in character
cst	Community state type
nullip	1: Nulliparity, 0: Mulitparity
hxPTB	History of PTB 0: no hxPTB; 1: hxPTB
nSamples	Number of samples per subject
delGA	Gestational age at delivery
delStatus <34w	Gestational age at delivery less than 34 weeks: 0: TERM; 1: sPTB with GA less than 34 weeks at delivery; 2: sPTB with GA equal or more than 34 weeks at delivery
delStatus <32w	Gestational age at delivery less than 32 weeks 0: TERM; 1: sPTB with GA less than 32 weeks at delivery; 2: sPTB with GA equal or more than 32 weeks at delivery
bacterialLoad	Bacterial load (total abundance) estimated using 16S rRNA gene qPCR
Total Sequences	Total number of 16S rRNA gen sequences for each samples
