# Supplementary material for: Cervicovaginal microbiota and local immune response modulate the risk of spontaneous preterm delivery
Source: Nat Commun. 2019 Mar 21;10:1305. doi: 10.1038/s41467-019-09285-9 (PMC6428888; doi:10.1038/s41467-019-09285-9)
Supplement: Supplementary file 5 — Supplementary Data 2 [file 41467_2019_9285_MOESM5_ESM.xlsx]

## Sheet: Taxa Sequence Counts
Supplementary Data 2. Taxonomic assignment tables of taxa sequence counts and associated metadata
Metadata																			Taxonomic assignment (sequence counts)
SampleID	subjID	visit	race	sPTB	raceChar	delStatus.n	delStatus	cst	nullip	hxPTB	nSamples	delGA	delStatus <34w	delStatus <32w	Beta-defensins @V1 (pg/ml)	bacterialLoad	Total Sequences		Lactobacillus iners	Lactobacillus crispatus	Gardnerella vaginalis	Lactobacillus jensenii	BVAB1	Lactobacillus gasseri	Megasphaera sp 2	Atopobium vaginae	g Prevotella	Finegoldia magna	Prevotella amnii	Sneathia sanguinegens	Aerococcus christensenii	Prevotella timonensis	Prevotella bivia	g Heliorestis	Peptoniphilus sp	Anaerococcus prevotii	g Slackia	Lactobacillus reuteri frumenti	Bifidobacterium breve	BVAB2	Lactobacillus sp 9	Bifidobacterium dentium	Gemella haemolysans	Lactobacillus acidophilus	Streptococcus agalactiae	Bifidobacterium longum	Lactobacillus coleohominis	Corynebacterium coyleae lipophiloflavum	Staphylococcus epidermidis aureus
0046.V1	46	V1	1	1	black	1	sPTB	I	1	NA	1	21	1	1	14386.5	1.11237e+08	71721		643	69313	188	87	93	61	49	38	11	106	0	18	11	14	0	0	26	154	9	0	0	6	169	0	0	0	0	0	56	91	11
0052.V1	52	V1	1	1	black	1	sPTB	I	0	0	3	29	1	1	5851.7	3.99171e+07	65554		701	63163	248	517	124	95	73	38	19	28	0	10	0	0	35	4	7	14	4	38	0	6	141	0	0	0	0	8	9	17	9
0052.V2	52	V2	1	1	black	1	sPTB	I	0	0	3	29	1	1		2.24161e+08	75206		269	72333	82	1712	54	41	34	13	0	13	0	0	0	0	0	0	5	11	3	46	0	2	198	0	0	0	6	0	20	29	32
0052.V3	52	V3	1	1	black	1	sPTB	I	0	0	3	29	1	1		4.28966e+08	66446		425	60760	72	1374	28	29	32	14	10	594	0	7	0	0	607	0	178	245	0	43	0	4	144	0	0	0	0	0	18	7	274
0115.V1	115	V1	1	1	black	1	sPTB	I	0	1	1	19	1	1	4471.06	349076819	50205		6168	23107	1960	6595	67	1771	31	203	0	696	0	0	4	399	4	0	387	557	7	369	928	3	58	0	0	0	0	7	393	0	0
0118.V1	118	V1	2	1	other	1	sPTB	V	0	1	1	36	2	2	4229.21	5.72207e+07	62721		534	224	80	55	75	59868	44	20	25	37	0	5	8	71	14	8	85	301	6	1032	0	0	0	25	6	16	0	0	0	19	0
0122.V1	122	V1	1	0	black	0	TERM	IV-B	0	1	3	38	0	0	11166.3	2.79985e+07	50056		3384	311	10909	63	19937	66	4104	771	3268	618	2667	410	357	123	0	0	204	0	1541	7	0	421	0	0	116	0	9	0	5	5	0
0122.V2	122	V2	1	0	black	0	TERM	IV-B	0	1	3	38	0	0		2.51576e+08	76056		8065	114	14915	23	38230	4	6600	1001	2345	505	1154	203	550	108	8	28	163	8	593	7	7	328	0	0	40	0	7	0	3	0	9
0122.V3	122	V3	1	0	black	0	TERM	IV-B	0	1	3	38	0	0		7.34966e+08	68933		11264	111	17922	39	19927	37	10060	1088	4971	308	854	230	704	55	0	4	124	0	309	0	0	208	0	0	7	0	0	0	0	0	3
0123.V1	123	V1	1	0	black	0	TERM	IV-B	0	1	3	38	0	0	7723.08	1.24721e+08	36795		1115	273	8575	93	8066	65	1440	3015	2552	1121	0	438	210	35	0	275	1331	112	262	0	0	1160	0	0	190	0	0	0	5	0	0
0123.V2	123	V2	1	0	black	0	TERM	IV-B	0	1	3	38	0	0		103305433	57516		9324	91	15948	20	5833	10	7147	2979	8427	865	30	264	7	223	4	2510	351	13	589	0	0	161	0	0	6	0	0	0	0	0	14
0123.V3	123	V3	1	0	black	0	TERM	IV-B	0	1	3	38	0	0		1.66495e+08	65835		10319	92	15804	33	12942	21	10184	1862	4486	490	16	1465	110	68	0	2662	216	25	1057	0	0	327	0	0	198	0	0	0	0	0	12
0139.V1	139	V1	1	1	black	1	sPTB	III	0	1	3	34	2	2	97117.2	5.57629e+07	68554		54847	219	654	10706	101	658	48	83	12	94	0	145	43	26	60	6	24	55	9	357	0	18	0	0	7	0	0	0	0	0	8
0139.V2	139	V2	1	1	black	1	sPTB	III	0	1	3	34	2	2		6.46366e+07	71774		63242	130	563	5283	40	393	21	124	0	234	0	258	10	152	245	3	161	227	22	55	0	0	0	0	82	0	0	2	0	0	137
0139.V3	139	V3	1	1	black	1	sPTB	III	0	1	3	34	2	2		1.50871e+08	60265		35058	132	2196	5888	75	1777	48	497	216	2473	0	4079	40	938	1225	6	582	1920	54	178	0	116	0	0	217	0	0	0	0	0	160
0148.V1	148	V1	1	1	black	1	sPTB	I	0	1	1	19	1	1	11825.6	1.79014e+08	64539		6006	49926	181	6915	32	187	37	29	7	21	0	11	8	9	26	11	0	4	0	0	0	5	126	0	0	0	7	0	328	0	17
0160.V1	160	V1	1	1	black	1	sPTB	IV-A	0	1	2	23	1	1	8596.32	1.18455e+08	62565		42095	260	11787	58	96	86	5210	93	0	640	0	6	12	110	81	8	311	261	20	0	0	0	0	0	0	0	21	0	0	74	0
0160.V2	160	V2	1	1	black	1	sPTB	III	0	1	2	23	1	1		3.88797e+07	55975		31838	77	264	29	717	7584	679	22	129	3658	0	0	0	31	503	5	2438	1425	6	41	0	4	0	60	0	0	8	0	0	408	57
0168.V1	168	V1	1	0	black	0	TERM	III	0	1	3	39	0	0	19822.4	1.74276e+07	47603		33849	102	60	12507	41	34	28	17	3	17	0	0	11	0	0	0	5	0	0	0	0	3	0	0	0	0	0	0	860	0	9
0168.V2	168	V2	1	0	black	0	TERM	III	0	1	3	39	0	0		4.53952e+07	55809		49296	114	152	5002	78	7	43	22	10	13	8	5	0	0	0	4	4	0	4	0	0	0	0	0	0	0	12	0	947	0	4
0168.V3	168	V3	1	0	black	0	TERM	III	0	1	3	39	0	0		221454999	62883		49605	45	74	10552	30	10	20	13	0	202	5	0	32	325	355	0	117	111	5	0	18	3	0	0	0	0	0	5	668	0	6
0183.V1	183	V1	1	1	black	1	sPTB	IV-A	0	1	2	34	2	2	606.477	8.93103e+07	64991		42650	233	7558	71	1504	48	4057	213	132	531	12	1058	116	0	1725	3	13	25	7	6	0	5	0	9	76	0	0	0	0	9	0
0183.V2	183	V2	1	1	black	1	sPTB	III	0	1	2	34	2	2		5.11898e+07	75085		70924	118	263	18	60	12	1184	14	0	27	9	11	0	11	0	7	6	68	0	0	0	3	0	0	0	0	0	0	0	9	6
0184.V1	184	V1	1	1	black	1	sPTB	IV-B	0	1	2	24	1	1	4550.8	3.88751e+07	57121		7534	184	4129	54	21012	22	6438	153	7633	300	61	2088	81	162	0	2149	358	103	1239	0	0	230	0	0	124	0	0	0	4	0	12
0184.V2	184	V2	1	1	black	1	sPTB	IV-B	0	1	2	24	1	1		7.06685e+07	54571		11908	86	7829	53	18692	19	3821	207	3664	205	0	395	91	0	0	4873	112	26	1447	0	0	239	0	0	70	0	0	0	0	0	0
0213.V1	213	V1	1	0	black	0	TERM	IV-B	0	1	3	38	0	0	11997.9	2.21074e+08	53544		2455	159	12683	41	18143	34	8597	544	4457	849	38	581	266	4	0	10	16	0	1421	0	0	245	0	0	0	0	0	0	0	0	12
0213.V2	213	V2	1	0	black	0	TERM	IV-B	0	1	3	38	0	0		7.31451e+08	34355		1918	97	9606	108	15107	55	4633	333	677	0	0	0	731	0	0	863	3	0	70	0	0	3	0	0	0	0	0	0	4	0	0
0213.V3	213	V3	1	0	black	0	TERM	IV-B	0	1	3	38	0	0		1298641228	43907		9795	68	8209	45	16034	13	6538	637	1745	15	0	5	171	0	3	463	0	7	51	17	8	0	0	0	0	0	0	3	0	0	0
0223.V1	223	V1	1	0	black	0	TERM	III	0	1	3	39	0	0	941976	6.1568e+08	56251		53849	191	360	1323	34	28	15	6	0	4	0	55	131	17	0	0	3	0	0	0	0	0	0	0	5	0	0	0	78	0	39
0223.V2	223	V2	1	0	black	0	TERM	III	0	1	3	39	0	0		6.75719e+07	34547		25847	97	59	8338	23	14	9	11	4	0	0	4	0	0	0	0	0	0	0	0	0	0	0	0	0	0	4	0	86	0	4
0223.V3	223	V3	1	0	black	0	TERM	III	0	1	3	39	0	0		7.38087e+07	61102		55649	110	62	5004	18	14	16	0	0	3	0	0	0	0	0	0	0	0	0	0	0	0	0	0	0	0	0	0	198	0	0
0224.V1	224	V1	1	1	black	1	sPTB	I	0	1	2	27	1	1	1498.1	1.83909e+08	72304		1294	65610	792	733	97	99	69	33	8	145	0	11	9	0	1458	5	59	273	7	207	0	4	190	0	0	0	0	0	60	27	5
0224.V3	224	V3	1	1	black	1	sPTB	I	0	1	2	27	1	1		8.86061e+07	60563		1378	56303	420	660	29	83	13	22	0	49	0	0	4	0	236	0	33	121	5	283	0	0	126	0	0	0	0	0	18	0	8
0226.V1	226	V1	1	1	black	1	sPTB	III	0	1	1	36	2	2	2968.67	5.28433e+07	54946		43681	5911	3834	29	79	18	29	33	10	103	7	79	0	28	163	10	34	40	23	0	0	9	15	0	49	0	16	8	345	9	10
0236.V1	236	V1	1	1	black	1	sPTB	IV-B	0	0	1	21	1	1	10935.6	1.35883e+08	51357		8179	82	8078	46	11629	26	6315	419	3530	1130	67	475	119	561	0	186	560	14	764	0	0	727	0	0	200	0	0	6	10	40	0
0245.V1	245	V1	99	1	NA	1	sPTB	III	1	NA	2	22	1	1	30834.2	6.8995e+07	64404		61677	144	140	43	88	329	42	18	9	124	0	6	8	0	0	0	23	11	7	57	0	6	0	0	0	0	50	0	0	0	1088
0245.V2	245	V2	99	1	NA	1	sPTB	I	1	NA	2	22	1	1		3.16745e+06	11606		168	89	47	27	28	686	11	13	0	117	0	0	0	0	8	3	36	100	0	0	5	0	0	0	0	0	75	0	0	706	2426
0254.V1	254	V1	1	1	black	1	sPTB	III	0	1	3	29	1	1	3174.47	1179263060	70221		59898	195	133	48	100	41	48	24	17	1732	0	13	20	1133	337	4	978	1392	45	0	0	6	0	0	36	0	7	0	0	111	173
0254.V2	254	V2	1	1	black	1	sPTB	III	0	1	3	29	1	1		8.47234e+07	46852		46081	104	34	61	46	39	16	0	0	65	0	0	0	3	4	0	31	9	7	0	0	0	0	0	0	0	0	5	0	0	20
0254.V3	254	V3	1	1	black	1	sPTB	III	0	1	3	29	1	1		372451150	70894		64242	114	36	32	19	12	7	12	0	926	0	0	7	206	13	0	292	711	16	0	0	4	0	0	0	0	7	72	0	0	43
0255.V1	255	V1	1	0	black	0	TERM	IV-A	0	1	3	39	0	0	NA	1.01426e+08	69417		32462	88	14847	37	17491	38	1820	971	170	93	43	43	814	0	0	0	4	0	86	0	0	10	0	0	0	0	3	0	0	0	0
0255.V2	255	V2	1	0	black	0	TERM	IV-A	0	1	3	39	0	0		1.3495e+08	48088		25774	152	11656	58	5632	34	2764	856	6	0	0	0	1000	0	0	5	0	0	38	0	0	0	0	0	4	0	0	0	0	0	0
0255.V3	255	V3	1	0	black	0	TERM	IV-A	0	1	3	39	0	0		1007884485	65771		37078	92	16285	35	9038	9	1504	856	3	0	0	0	722	0	0	0	0	0	30	0	11	0	0	0	0	0	0	0	0	0	0
0262.V1	262	V1	1	0	black	0	TERM	III	1	NA	3	41	0	0	58511.8	4.93819e+07	51488		50929	177	134	50	60	29	39	11	9	0	0	0	12	0	5	4	0	0	4	0	5	0	0	0	3	0	3	0	0	5	0
0262.V2	262	V2	1	0	black	0	TERM	III	1	NA	3	41	0	0		3.35863e+07	37221		36667	135	144	81	53	31	15	9	0	0	0	0	6	0	0	5	0	3	6	0	0	0	0	0	0	0	0	0	0	0	5
0262.V3	262	V3	1	0	black	0	TERM	III	1	NA	3	41	0	0		171727408	68406		67945	91	185	44	30	39	0	5	0	5	0	0	5	3	0	0	0	0	0	0	0	0	0	0	0	0	0	0	0	0	12
0264.V1	264	V1	0	0	white	0	TERM	II	1	NA	3	39	0	0	1179.91	1.6589e+08	62159		212	121	63	59847	60	22	25	8	0	19	0	5	0	0	0	0	4	6	0	0	8	0	0	0	0	0	395	0	0	0	18
0264.V2	264	V2	0	0	white	0	TERM	II	1	NA	3	39	0	0		1.12459e+08	44647		176	101	65	43907	51	46	9	11	0	8	0	0	0	9	0	0	9	0	0	0	0	0	0	0	0	0	0	0	0	0	14
0264.V3	264	V3	0	0	white	0	TERM	II	1	NA	3	39	0	0		3.91967e+07	49610		133	144	39	47757	30	29	5	5	7	150	0	0	0	38	0	0	41	145	0	0	0	0	0	0	0	0	0	10	0	0	29
0268.V1	268	V1	1	0	black	0	TERM	III	0	1	3	39	0	0	461.153	1.46086e+06	27506		26226	213	74	232	63	43	12	11	0	13	0	0	0	0	7	0	15	13	0	0	0	0	0	0	0	0	0	0	439	0	15
0268.V2	268	V2	1	0	black	0	TERM	II	0	1	3	39	0	0		972426	3299		1051	146	75	1670	52	29	19	8	0	10	0	0	0	0	0	6	6	7	0	0	0	0	0	0	0	0	0	0	112	0	9
0268.V3	268	V3	1	0	black	0	TERM	III	0	1	3	39	0	0		6.46641e+07	52203		44330	94	71	6436	30	21	25	11	7	51	0	0	3	0	0	0	16	4	0	0	0	0	0	0	0	0	4	0	537	13	46
0269.V1	269	V1	1	0	black	0	TERM	II	1	NA	3	39	0	0	18058.8	2.32055e+07	66945		349	370	18157	35735	35	120	17	18	1040	1648	0	0	0	132	23	0	1436	214	0	0	0	8	0	0	0	0	0	0	0	0	7
0269.V2	269	V2	1	0	black	0	TERM	II	1	NA	3	39	0	0		9.35254e+07	47899		169	122	15277	23680	64	50	16	12	1065	1103	0	0	7	120	26	6	1113	367	0	0	0	0	0	0	0	0	0	0	0	0	0
0269.V3	269	V3	1	0	black	0	TERM	II	1	NA	3	39	0	0		5.90196e+07	59435		130	111	10192	14666	32	21	9	6	4868	4240	0	0	0	284	368	0	3367	626	0	0	0	0	0	0	0	0	0	0	0	14	15
0273.V1	273	V1	1	1	black	1	sPTB	IV-A	1	NA	3	36	2	2	10622.1	3.47006e+08	61141		16083	348	16867	118	56	138	7365	8860	754	1211	2661	549	1757	556	0	29	228	12	1328	7	0	1438	0	0	157	0	0	0	59	0	0
0273.V2	273	V2	1	1	black	1	sPTB	IV-A	1	NA	3	36	2	2		1.1012e+08	48313		13664	63	10167	28	21	17	2777	4897	1049	599	2744	210	349	274	0	7882	210	106	2042	0	27	656	0	0	41	0	0	0	35	0	25
0273.V3	273	V3	1	1	black	1	sPTB	IV-A	1	NA	3	36	2	2		1.92334e+06	8300		4735	138	1386	60	10	17	424	378	192	35	420	29	48	0	0	167	0	0	77	0	0	68	0	0	5	0	0	0	17	9	0
0277.V1	277	V1	1	0	black	0	TERM	IV-A	1	NA	3	40	0	0	3150.18	5.32267e+07	31922		9484	238	8493	49	41	41	3162	1933	294	508	2212	249	271	1744	0	2	337	76	1086	0	6	876	0	0	83	0	3	4	0	0	0
0277.V2	277	V2	1	0	black	0	TERM	IV-A	1	NA	3	40	0	0		1.82195e+08	42362		18833	98	10999	46	17	17	2846	1216	38	483	990	106	335	412	17	3	170	101	3802	0	0	200	0	0	162	0	0	0	0	0	12
0277.V3	277	V3	1	0	black	0	TERM	IV-A	1	NA	3	40	0	0		6.35997e+06	28739		19638	80	2381	21	10	11	4025	507	42	174	164	20	210	33	31	4	135	90	31	0	0	70	0	0	12	0	0	0	0	83	7
0278.V1	278	V1	1	0	black	0	TERM	IV-B	1	NA	3	38	0	0	24524.2	1.95296e+07	8584		354	6	2902	0	2437	16	105	302	97	229	71	214	157	86	0	0	22	329	619	0	0	67	0	0	260	0	0	0	0	22	14
0278.V2	278	V2	1	0	black	0	TERM	IV-B	1	NA	3	38	0	0		5.52378e+07	14861		1386	11	4594	0	4754	0	1295	216	259	281	187	78	96	28	0	0	61	113	807	0	0	162	0	0	39	0	0	0	0	0	26
0278.V3	278	V3	1	0	black	0	TERM	IV-B	1	NA	3	38	0	0		4.86848e+07	12448		2263	0	2601	0	6435	0	187	44	110	166	41	35	0	0	0	0	32	54	200	0	0	26	0	0	31	0	0	0	0	0	20
0279.V1	279	V1	1	0	black	0	TERM	III	1	NA	3	41	0	0	208759	1.6562e+08	57204		41553	316	176	4364	55	234	25	19	7	17	0	7	6	0	22	3	15	12	6	0	0	0	0	0	785	0	0	0	0	11	574
0279.V2	279	V2	1	0	black	0	TERM	II	1	NA	3	41	0	0		3.96037e+07	35674		13633	64	30	18723	22	601	0	7	0	374	0	0	0	99	50	3	205	184	0	0	0	0	0	0	0	0	0	0	1101	15	36
0279.V3	279	V3	1	0	black	0	TERM	II	1	NA	3	41	0	0		7.19093e+07	56700		24423	129	25	29371	4	192	9	5	0	62	0	0	0	9	11	4	7	21	0	0	0	0	0	0	0	0	0	0	1155	232	161
0283.V1	283	V1	1	1	black	1	sPTB	I	1	NA	1	36	2	2	130321	1079030008	50373		811	41330	1175	2240	63	4153	33	21	15	50	7	14	8	0	37	0	4	22	13	0	0	3	93	0	13	0	7	0	97	14	8
0285.V1	285	V1	1	1	black	1	sPTB	II	0	0	3	36	2	2	63206.4	4.80549e+07	55474		22072	454	159	27195	52	418	27	25	0	491	0	0	11	182	0	4	440	502	8	11	0	0	0	0	0	0	4	0	0	623	5
0285.V2	285	V2	1	1	black	1	sPTB	II	0	0	3	36	2	2		5.90326e+07	38960		10963	118	47	27116	51	68	16	6	0	31	0	0	4	0	0	3	36	34	0	0	0	0	0	0	0	0	3	0	0	139	6
0285.V3	285	V3	1	1	black	1	sPTB	II	0	0	3	36	2	2		503983	1998		703	124	60	974	16	15	13	6	8	0	0	0	0	0	0	0	0	10	5	0	0	3	0	0	2	0	0	0	0	0	0
0286.V1	286	V1	1	1	black	1	sPTB	I	0	1	3	26	1	1	7535.73	7.96132e+07	71573		355	66888	128	358	48	469	31	12	0	7	3	0	5	0	0	0	84	0	6	190	21	3	2813	0	0	0	0	0	18	0	0
0286.V2	286	V2	1	1	black	1	sPTB	I	0	1	3	26	1	1		2.22053e+08	45365		176	40226	93	731	70	1123	20	0	4	0	0	5	8	0	0	7	34	0	4	439	20	4	2186	0	0	0	0	0	135	0	3
0286.V3	286	V3	1	1	black	1	sPTB	I	0	1	3	26	1	1		1.16183e+06	5445		142	4641	36	0	20	16	19	12	0	6	0	0	5	0	11	0	0	0	0	0	0	0	489	0	0	0	0	0	0	0	0
0287.V1	287	V1	1	0	black	0	TERM	I	0	1	3	40	0	0	78540.7	4.68394e+07	63714		396	59991	160	719	32	169	28	32	6	129	0	5	0	7	44	2	39	22	0	775	0	5	161	0	0	0	0	0	205	0	189
0287.V2	287	V2	1	0	black	0	TERM	I	0	1	3	40	0	0		2.40703e+07	28281		78	25759	38	238	18	30	4	0	4	14	0	0	0	0	13	0	12	0	0	326	0	3	96	0	0	0	0	0	66	0	443
0287.V3	287	V3	1	0	black	0	TERM	I	0	1	3	40	0	0		1.54051e+08	55323		134	47372	41	1809	19	109	14	9	0	358	0	0	0	12	143	0	77	41	0	984	0	0	115	0	9	0	40	0	194	0	423
0291.V1	291	V1	1	0	black	0	TERM	IV-B	0	0	3	38	0	0	9688.56	3.99566e+07	46516		1567	374	9468	126	27642	132	1298	71	835	517	0	6	747	0	0	731	193	9	217	0	0	344	0	0	283	0	0	0	39	0	4
0291.V2	291	V2	1	0	black	0	TERM	IV-B	0	0	3	38	0	0		4.51156e+08	53011		2489	120	11056	73	31989	30	3664	122	480	150	0	0	122	0	0	1961	39	0	104	0	0	26	0	0	17	0	0	0	74	0	3
0291.V3	291	V3	1	0	black	0	TERM	IV-A	0	0	3	38	0	0		8.18258e+06	30533		157	94	22099	39	39	11	5241	1770	65	7	0	0	5	0	393	0	0	0	15	0	241	4	0	0	0	0	0	0	0	0	8
0296.V1	296	V1	0	0	white	0	TERM	V	0	0	2	40	0	0	1071.15	5.33126e+08	57801		179	291	70	53	29	54725	25	8	0	321	0	0	3	0	0	0	40	160	3	161	0	0	0	0	0	0	0	0	0	1215	27
0296.V2	296	V2	0	0	white	0	TERM	V	0	0	2	40	0	0		30231718	31961		124	73	48	24	36	30765	14	19	7	54	0	0	0	0	0	6	44	47	3	94	0	3	0	0	0	0	0	0	0	343	11
0298.V1	298	V1	1	0	black	0	TERM	IV-B	0	0	3	40	0	0	17322.8	6.25714e+06	44949		15769	294	9682	65	11213	54	4266	22	1322	138	0	4	1009	0	0	681	15	162	5	0	0	4	46	0	0	0	0	0	40	0	0
0298.V2	298	V2	1	0	black	0	TERM	IV-B	0	0	3	40	0	0		3.41157e+08	49973		4863	96	5711	35	27742	23	2387	220	3172	379	4	109	914	42	0	803	77	39	1871	0	0	162	0	0	141	0	0	0	16	30	4
0298.V3	298	V3	1	0	black	0	TERM	IV-A	0	0	3	40	0	0		147206	3742		208	122	2400	45	47	16	588	180	16	3	0	0	0	0	36	4	0	0	5	0	29	0	0	0	0	0	6	0	0	0	0
0302.V1	302	V1	0	0	white	0	TERM	V	1	NA	2	41	0	0	7939.81	6.73537e+07	50225		326	395	13603	81	62	29519	21	4864	5	10	5	0	0	0	0	0	0	0	0	623	0	6	0	0	0	0	0	0	664	0	0
0302.V2	302	V2	0	0	white	0	TERM	V	1	NA	2	41	0	0		3.44559e+07	34880		157	128	2092	79	65	30299	23	149	12	7	0	3	0	0	0	4	0	0	8	286	264	0	0	0	0	0	0	0	1268	0	0
0303.V1	303	V1	0	1	white	1	sPTB	IV-A	1	NA	2	35	2	2	50206.3	1.76164e+07	42420		350	363	41280	104	70	109	39	25	0	11	0	0	10	0	0	0	4	0	0	0	0	0	0	0	0	0	3	0	0	0	0
0303.V2	303	V2	0	1	white	1	sPTB	IV-A	1	NA	2	35	2	2		6.47588e+07	33741		104	83	33322	32	22	12	13	0	0	18	0	0	0	0	0	2	8	0	0	0	0	0	0	0	0	0	82	0	0	0	0
0311.V1	311	V1	0	0	white	0	TERM	I	1	NA	3	40	0	0	3175.71	1.31177e+08	49059		1769	39682	58	598	25	32	15	0	0	1010	0	0	0	287	843	0	533	220	0	0	0	0	2502	0	0	0	0	0	353	0	0
0311.V2	311	V2	0	0	white	0	TERM	I	1	NA	3	40	0	0		1.66788e+08	51149		340	43030	81	2997	49	47	18	8	0	333	0	3	0	4	22	7	83	27	0	0	0	3	3029	0	8	0	0	0	685	10	82
0311.V3	311	V3	0	0	white	0	TERM	I	1	NA	3	40	0	0		1.64542e+06	7276		264	5128	81	431	26	24	19	14	0	9	0	0	0	4	0	0	0	0	0	0	0	3	1119	0	0	0	3	0	27	0	0
0313.V1	313	V1	0	1	white	1	sPTB	I	1	NA	3	33	1	2	5215.66	480675060	69611		403	62813	128	3883	58	221	36	23	0	545	0	0	0	15	157	0	166	80	0	0	0	5	164	0	0	0	3	0	0	18	13
0313.V2	313	V2	0	1	white	1	sPTB	I	1	NA	3	33	1	2		8.66051e+07	44806		102	43160	332	646	35	152	8	4	5	8	0	5	0	0	16	3	7	4	0	0	0	0	118	0	2	0	0	0	0	0	0
0313.V3	313	V3	0	1	white	1	sPTB	I	1	NA	3	33	1	2		2.94763e+08	54748		101	42165	10381	761	17	158	9	12	0	173	0	0	0	33	242	0	129	132	3	0	0	0	99	0	3	0	0	0	0	14	42
0316.V1	316	V1	0	0	white	0	TERM	IV-A	0	0	3	39	0	0	21949.7	2.5893e+07	42199		27218	158	7922	46	100	43	5751	700	9	35	5	4	23	0	0	11	5	4	10	4	0	0	0	0	0	0	0	0	0	0	34
0316.V2	316	V2	0	0	white	0	TERM	IV-B	0	0	3	39	0	0		7.78656e+07	54124		14809	39	7391	19	21736	8	1219	1608	1720	161	3185	486	179	0	14	0	144	0	351	0	0	284	0	0	268	0	6	0	0	0	15
0316.V3	316	V3	0	0	white	0	TERM	IV-B	0	0	3	39	0	0		2339468593	29076		286	101	5173	48	10955	19	4411	665	3189	277	1035	193	98	0	0	3	228	0	898	0	0	221	0	0	80	0	0	0	0	9	4
0317.V1	317	V1	0	0	white	0	TERM	V	0	0	3	39	0	0	1353	4.0573e+07	39323		188	216	99	45	64	31073	15	16	0	403	0	0	49	0	11	6	283	293	5	0	0	0	0	0	0	0	0	0	0	570	141
0317.V2	317	V2	0	0	white	0	TERM	V	0	0	3	39	0	0		1.86322e+07	29862		159	72	64	57	34	23752	10	3	0	290	0	0	45	0	45	4	422	522	5	0	0	0	0	0	0	0	0	0	0	202	180
0317.V3	317	V3	0	0	white	0	TERM	V	0	0	3	39	0	0		2.27326e+07	48177		125	91	51	23	47	37035	10	13	0	582	0	3	176	0	76	0	544	382	0	0	0	0	0	0	0	0	0	0	0	302	226
0318.V1	318	V1	2	0	other	0	TERM	II	1	NA	3	39	0	0	82925.9	8.18639e+07	52253		21735	355	538	27919	74	91	33	54	0	86	0	0	7	30	33	5	22	8	9	660	0	7	0	0	12	0	0	0	0	0	178
0318.V2	318	V2	2	0	other	0	TERM	II	1	NA	3	39	0	0		3.08951e+07	39695		13086	61	99	24835	46	27	16	9	0	30	0	5	3	6	16	6	16	4	10	1339	0	0	0	0	0	0	0	0	0	0	0
0318.V3	318	V3	2	0	other	0	TERM	II	1	NA	3	39	0	0		2.94154e+08	54742		18807	149	450	28238	40	30	12	21	0	3062	0	0	0	11	70	0	142	84	0	1863	0	0	0	6	5	0	0	3	0	0	51
0320.V1	320	V1	0	0	white	0	TERM	II	0	0	3	40	0	0	36091.6	1.08672e+08	71712		304	387	23679	40182	58	6911	31	21	0	0	8	0	0	0	0	0	4	0	5	11	0	0	0	0	0	0	0	0	0	0	0
0320.V2	320	V2	0	0	white	0	TERM	II	0	0	3	40	0	0		1.43042e+08	46106		115	31	16346	27475	43	1861	16	4	0	0	0	0	5	0	0	0	0	0	0	0	0	0	0	0	0	0	0	0	0	0	6
0320.V3	320	V3	0	0	white	0	TERM	II	0	0	3	40	0	0		1.70676e+08	59315		9427	177	290	48353	37	185	20	20	0	8	0	0	5	0	0	0	0	4	5	0	0	0	0	15	0	0	4	0	0	0	147
0321.V1	321	V1	1	0	black	0	TERM	I	1	NA	3	41	0	0	3198.11	1.82275e+07	77812		215	75728	78	27	62	31	26	0	0	7	0	8	0	0	0	8	0	3	0	0	0	5	1360	0	0	0	0	0	0	0	0
0321.V2	321	V2	1	0	black	0	TERM	I	1	NA	3	41	0	0		1.42508e+08	47118		119	45642	52	50	32	25	8	3	0	8	0	0	0	0	0	4	0	0	3	0	0	0	920	0	0	0	0	0	0	0	7
0321.V3	321	V3	1	0	black	0	TERM	I	1	NA	3	41	0	0		3.39955e+08	62988		204	61634	59	46	8	37	11	12	0	18	0	4	5	0	0	0	9	9	0	0	0	0	752	0	0	0	5	0	0	0	7
0323.V1	323	V1	0	1	white	1	sPTB	III	0	0	2	35	2	2	41896.3	1.79888e+07	56137		55463	105	81	51	40	25	31	9	16	45	0	0	0	13	0	0	21	29	7	0	0	3	0	0	0	0	0	6	0	28	0
0323.V2	323	V2	0	1	white	1	sPTB	III	0	0	2	35	2	2		2.00173e+08	45625		44529	59	41	48	36	180	9	0	0	91	0	0	0	18	0	4	39	58	5	0	5	0	0	0	0	0	6	0	0	74	8
0324.V1	324	V1	0	0	white	0	TERM	I	0	0	3	38	0	0	2788.68	1.07218e+08	77825		661	73619	123	1692	49	105	35	19	5	12	9	3	0	0	0	0	3	0	0	1138	0	0	90	0	0	0	4	0	0	0	18
0324.V2	324	V2	0	0	white	0	TERM	I	0	0	3	38	0	0		3.56045e+08	46526		116	44037	28	1419	14	20	0	5	0	14	0	0	0	7	6	0	0	0	0	341	0	0	48	0	0	0	0	0	0	0	12
0324.V3	324	V3	0	0	white	0	TERM	I	0	0	3	38	0	0		2.07226e+08	56059		388	53281	63	1310	22	98	13	11	5	24	0	3	6	9	13	0	0	0	0	547	0	0	53	9	0	0	0	0	0	0	25
0325.V1	325	V1	1	0	black	0	TERM	V	0	0	3	40	0	0	61044.4	1.24951e+07	42864		281	269	8743	86	54	10861	26	24	0	648	0	15	9	0	161	0	187	211	8	1376	0	5	0	0	15	0	5	0	0	188	95
0325.V2	325	V2	1	0	black	0	TERM	V	0	0	3	40	0	0		3.31965e+08	44735		125	149	17765	36	10	9151	7	51	0	63	0	0	4	7	24	4	45	26	4	2175	0	0	0	11	17	0	0	13	0	0	15
0325.V3	325	V3	1	0	black	0	TERM	V	0	0	3	40	0	0		6.56297e+07	48619		208	221	4953	63	44	5370	12	109	11	266	0	0	0	123	168	0	124	72	5	4199	0	2	0	11	0	0	0	0	0	56	67
0327.V1	327	V1	0	0	white	0	TERM	III	0	0	3	41	0	0	4989.37	2.83646e+07	63728		50099	126	77	11846	65	41	15	10	0	71	0	0	5	0	0	4	40	63	0	743	0	0	0	0	0	0	3	0	0	0	25
0327.V2	327	V2	0	0	white	0	TERM	III	0	0	3	41	0	0		7.40286e+07	41618		35436	116	97	5132	22	58	16	12	8	10	0	0	6	0	0	2	0	23	3	342	0	3	0	0	5	0	0	0	0	0	3
0327.V3	327	V3	0	0	white	0	TERM	III	0	0	3	41	0	0		4.54423e+08	44590		39855	214	87	717	25	75	10	11	4	880	0	0	7	784	55	0	192	334	0	307	0	0	0	14	0	0	0	0	0	24	128
0328.V1	328	V1	0	0	white	0	TERM	I	1	NA	3	40	0	0	21061.9	1.84607e+07	48954		257	47002	87	64	38	79	21	9	0	259	0	0	7	33	0	2	88	35	5	348	0	0	129	0	0	0	0	0	0	56	42
0328.V2	328	V2	0	0	white	0	TERM	I	1	NA	3	40	0	0		2.15941e+08	48679		128	46689	35	21	18	17	7	0	0	227	0	0	0	16	27	0	230	242	0	442	0	0	139	0	0	0	3	0	0	48	8
0328.V3	328	V3	0	0	white	0	TERM	I	1	NA	3	40	0	0		3.71629e+08	60044		191	57329	66	77	26	74	4	10	0	287	0	0	0	69	39	0	176	144	0	410	0	0	129	12	2	0	0	0	0	39	24
0330.V1	330	V1	1	0	black	0	TERM	I	1	NA	3	39	0	0	10694.5	1.85027e+08	60755		512	50846	2600	271	31	154	11	151	6	1396	0	55	12	655	435	3	558	704	36	323	7	18	149	0	74	0	0	0	0	0	23
0330.V2	330	V2	1	0	black	0	TERM	I	1	NA	3	39	0	0		1.39355e+08	44014		332	41494	62	447	14	112	17	0	0	145	0	0	5	27	50	0	126	99	9	418	0	0	119	0	7	0	0	0	0	0	48
0330.V3	330	V3	1	0	black	0	TERM	I	1	NA	3	39	0	0		2.4322e+08	63479		364	59073	232	331	7	302	14	24	35	207	0	0	14	88	139	0	149	335	23	553	8	0	155	16	23	0	0	0	0	0	325
0331.V1	331	V1	2	0	other	0	TERM	I	1	NA	3	39	0	0	2559.03	7.31949e+06	48660		138	47442	50	317	21	42	10	7	0	87	0	0	0	0	0	3	0	0	4	9	0	0	153	6	0	0	0	0	0	0	5
0331.V2	331	V2	2	0	other	0	TERM	I	1	NA	3	39	0	0		1.82253e+08	47913		124	46713	60	274	15	63	10	10	0	36	0	0	0	0	18	0	25	16	0	5	0	0	111	0	0	0	0	10	0	16	4
0331.V3	331	V3	2	0	other	0	TERM	I	1	NA	3	39	0	0		2.23417e+08	63013		197	57656	98	2471	22	90	9	15	20	731	0	0	4	15	163	6	47	0	0	10	0	3	114	15	0	0	0	0	0	156	35
0333.V1	333	V1	2	0	other	0	TERM	V	1	NA	3	41	0	0	44136.6	6.58448e+08	44133		22714	177	9369	45	9	8723	18	16	0	351	0	4	6	36	300	0	118	45	0	922	0	2	0	23	0	0	9	0	0	4	0
0333.V2	333	V2	2	0	other	0	TERM	V	1	NA	3	41	0	0		1194937643	35222		16393	137	11264	35	25	5888	14	9	0	44	0	0	2	10	109	0	9	30	0	544	0	0	0	10	0	0	0	0	0	0	0
0333.V3	333	V3	2	0	other	0	TERM	V	1	NA	3	41	0	0		8.93726e+08	47348		19275	140	9785	28	15	14875	26	8	0	36	0	0	4	6	50	6	15	14	0	1638	0	0	0	0	0	0	4	0	0	0	0
0334.V1	334	V1	0	0	white	0	TERM	IV-A	0	0	3	39	0	0	1946.07	8.45692e+07	58296		218	132	53645	41	22	98	16	16	5	691	0	0	3	21	26	0	214	339	0	0	0	7	0	22	0	0	257	0	0	0	93
0334.V2	334	V2	0	0	white	0	TERM	IV-A	0	0	3	39	0	0		7.48987e+07	36154		188	149	34910	43	13	45	5	14	0	60	0	0	0	0	0	0	3	11	0	0	0	0	0	11	0	0	86	0	0	0	231
0334.V3	334	V3	0	0	white	0	TERM	IV-A	0	0	3	39	0	0		8.43264e+07	46925		142	223	43813	58	13	56	9	6	0	244	0	0	6	47	9	7	60	19	0	0	0	0	0	0	0	0	18	0	0	0	80
0335.V1	335	V1	0	0	white	0	TERM	II	1	NA	3	40	0	0	43429.3	6.61073e+07	58231		22518	140	74	31741	22	122	4	0	0	335	0	7	9	37	26	0	53	63	0	1861	0	4	0	5	4	0	0	0	0	121	60
0335.V2	335	V2	0	0	white	0	TERM	II	1	NA	3	40	0	0		1.1194e+08	41826		22485	137	77	16234	12	72	6	5	0	218	0	0	0	27	6	0	93	99	0	1155	4	0	0	8	0	0	0	0	0	162	17
0335.V3	335	V3	0	0	white	0	TERM	II	1	NA	3	40	0	0		1.98303e+08	47365		18471	170	89	25738	24	64	13	15	0	316	0	0	8	33	38	0	98	154	0	1706	0	0	0	7	0	0	0	0	0	72	4
0337.V1	337	V1	0	0	white	0	TERM	V	0	0	3	38	0	0	3919.67	9.2715e+07	54059		154	122	52	26	27	33778	16	6635	0	3128	0	0	0	774	568	0	1257	456	0	342	1585	4	0	0	0	0	0	0	0	329	6
0337.V2	337	V2	0	0	white	0	TERM	V	0	0	3	38	0	0		6.41462e+07	39618		130	169	73	46	0	24882	19	9927	0	266	0	0	0	73	155	0	122	67	0	391	2420	4	0	10	0	0	0	0	0	60	3
0337.V3	337	V3	0	0	white	0	TERM	V	0	0	3	38	0	0		1.01625e+08	54392		181	84	49	32	28	40457	12	8744	0	566	0	0	0	125	349	0	273	528	0	590	233	0	0	0	0	0	3	0	0	257	107
0338.V1	338	V1	1	0	black	0	TERM	II	1	NA	3	39	0	0	41146.5	1.1399e+07	59664		220	130	333	13970	17	1345	15	12	0	224	0	0	8	23	15	2	291	415	0	0	0	0	0	9	0	41725	6	9	0	0	11
0338.V2	338	V2	1	0	black	0	TERM	II	1	NA	3	39	0	0		4.10883e+07	33111		156	351	1263	3369	23	1314	6	14	8	365	0	0	6	4	9	0	252	326	0	65	0	3	0	20	0	23228	0	0	0	72	18
0338.V3	338	V3	1	0	black	0	TERM	II	1	NA	3	39	0	0		1.18217e+08	47796		211	306	2471	6751	20	591	13	5	5	60	0	0	0	5	9	0	79	149	0	285	0	0	0	11	0	36562	0	0	0	23	0
0339.V1	339	V1	0	0	white	0	TERM	III	1	NA	3	40	0	0	61514.1	2.21218e+07	48627		44774	204	113	41	29	62	5	14	27	603	0	0	4	551	98	0	466	825	3	0	0	3	0	11	4	0	7	55	0	39	0
0339.V2	339	V2	0	0	white	0	TERM	III	1	NA	3	40	0	0		2.73527e+07	37939		37189	60	104	21	14	20	11	0	0	134	5	4	0	14	0	0	51	110	0	0	0	0	0	9	0	0	0	0	0	0	9
0339.V3	339	V3	0	0	white	0	TERM	III	1	NA	3	40	0	0		9.8647e+07	64876		62200	236	210	49	38	47	16	13	15	619	0	5	4	74	5	0	234	277	0	49	0	3	0	22	0	0	0	57	0	20	60
0342.V1	342	V1	1	1	black	1	sPTB	I	1	NA	3	33	1	2	5787.92	1.06591e+08	66319		220	64864	119	417	23	83	16	19	0	30	0	2	5	6	0	0	14	10	0	0	0	0	175	26	0	0	3	0	34	17	11
0342.V2	342	V2	1	1	black	1	sPTB	I	1	NA	3	33	1	2		1.00244e+08	41260		8305	26410	2296	3497	7	35	10	8	0	7	0	0	0	0	0	4	12	0	0	115	16	0	63	0	0	0	0	0	147	10	12
0342.V3	342	V3	1	1	black	1	sPTB	I	1	NA	3	33	1	2		5.00576e+08	57871		633	52974	54	2593	12	56	6	11	5	60	0	0	0	4	0	0	58	30	0	308	0	0	123	0	0	0	0	0	338	0	59
0345.V1	345	V1	1	0	black	0	TERM	III	0	0	3	39	0	0	3082.07	8.25615e+07	58820		46605	139	91	57	23	11515	19	12	0	9	0	0	0	4	0	0	7	9	0	39	0	9	0	28	0	0	0	0	0	0	18
0345.V2	345	V2	1	0	black	0	TERM	III	0	0	3	39	0	0		4.61647e+07	35870		29601	101	63	28	8	5729	13	0	0	5	0	0	0	8	0	0	3	8	0	140	0	7	0	5	0	0	0	0	0	7	0
0345.V3	345	V3	1	0	black	0	TERM	III	0	0	3	39	0	0		1.48032e+08	59325		49849	209	66	65	31	7997	10	12	0	49	0	0	5	18	24	0	16	18	0	132	0	0	0	15	0	0	0	6	0	299	9
0348.V1	348	V1	0	0	white	0	TERM	IV-A	0	0	3	39	0	0	1266.62	4.82882e+07	41659		205	200	14873	47	0	85	5684	5751	52	478	6	62	3119	7470	0	0	98	11	325	0	0	2535	0	25	33	0	5	0	0	0	0
0348.V2	348	V2	0	0	white	0	TERM	IV-A	0	0	3	39	0	0		6.34662e+08	48839		118	508	18342	22	18	15	5674	6298	131	564	0	36	1613	11457	0	3	269	0	433	0	0	1777	0	4	110	0	0	0	0	0	0
0348.V3	348	V3	0	0	white	0	TERM	IV-A	0	0	3	39	0	0		3.92608e+08	54568		169	142	24040	34	14	31	6022	9781	42	571	0	33	2144	8807	6	2	26	21	143	0	0	1312	0	0	18	0	0	0	0	0	7
0349.V1	349	V1	2	0	other	0	TERM	V	1	NA	3	40	0	0	42066.5	1.19656e+07	54836		174	140	24636	43	18	29095	13	17	3	143	0	0	0	23	185	0	27	0	0	0	0	0	0	22	0	0	0	0	0	6	29
0349.V2	349	V2	2	0	other	0	TERM	V	1	NA	3	40	0	0		9.63197e+07	49877		146	159	22276	40	14	23985	7	6	0	1046	0	0	0	231	375	0	315	48	0	0	0	0	0	5	0	0	0	0	0	85	33
0349.V3	349	V3	2	0	other	0	TERM	V	1	NA	3	40	0	0		2.89805e+08	50261		218	107	23273	39	51	25536	28	12	11	86	3	0	0	12	54	7	8	9	0	4	0	3	0	0	3	0	0	0	0	201	55
0350.V1	350	V1	1	0	black	0	TERM	IV-A	0	0	3	40	0	0	85027.7	1.52287e+08	69920		33105	100	25823	17	559	34	6581	1136	64	104	0	17	1860	0	0	6	2	0	154	0	0	5	0	0	39	0	0	0	0	0	22
0350.V2	350	V2	1	0	black	0	TERM	IV-A	0	0	3	40	0	0		2045901510	47847		15658	137	13725	31	5232	47	6764	1196	2060	308	0	215	859	0	0	0	0	5	1037	0	0	100	0	14	5	0	0	0	2	0	0
0350.V3	350	V3	1	0	black	0	TERM	III	0	0	3	40	0	0		4.20241e+07	51166		50431	146	165	28	40	28	20	6	3	5	6	3	0	0	0	6	7	0	0	0	0	3	0	10	0	0	0	0	3	0	11
0353.V1	353	V1	0	0	white	0	TERM	III	1	NA	3	39	0	0	4514.71	6.96961e+07	56347		47491	152	40	34	7	7956	13	13	0	25	0	0	0	7	0	0	7	0	0	0	0	0	0	0	9	0	0	0	3	41	21
0353.V2	353	V2	0	0	white	0	TERM	V	1	NA	3	39	0	0		1.08459e+08	33739		23829	71	39	23	14	9682	5	0	0	3	0	0	0	0	0	0	0	0	0	0	0	0	0	0	0	0	0	0	0	0	8
0353.V3	353	V3	0	0	white	0	TERM	III	1	NA	3	39	0	0		2.23037e+07	45411		39875	209	81	58	45	4037	17	16	9	77	0	0	6	15	6	0	51	62	0	0	0	0	0	17	0	0	0	4	0	198	83
0356.V1	356	V1	2	0	other	0	TERM	V	0	0	3	41	0	0	4572.12	6.83739e+07	51930		129	122	74	35	14	51393	14	9	0	9	0	0	0	5	0	0	5	4	0	0	0	0	0	10	0	0	0	0	0	0	0
0356.V2	356	V2	2	0	other	0	TERM	V	0	0	3	41	0	0		9.50178e+07	41299		133	150	70	29	23	40787	13	9	0	2	0	0	0	0	0	0	0	0	0	0	0	0	0	18	0	0	0	0	0	0	0
0356.V3	356	V3	2	0	other	0	TERM	V	0	0	3	41	0	0		1.17589e+08	56109		462	179	40	89	10	55178	9	6	0	0	0	0	0	0	4	0	0	0	0	0	0	0	0	9	4	0	0	0	0	0	6
0358.V1	358	V1	0	0	white	0	TERM	V	0	0	3	39	0	0	5590.42	1.60164e+08	52177		160	63	56	23	21	50971	11	10	0	62	0	0	0	61	0	0	3	22	3	562	0	0	0	12	0	0	0	11	0	0	4
0358.V2	358	V2	0	0	white	0	TERM	V	0	0	3	39	0	0		27874157	35180		96	98	37	24	14	31809	7	6	0	495	0	3	0	125	0	0	120	167	0	432	0	0	0	79	0	0	0	101	0	2	139
0358.V3	358	V3	0	0	white	0	TERM	V	0	0	3	39	0	0		8.71013e+07	55560		154	206	53	64	22	53588	7	0	0	224	0	0	0	33	0	4	33	50	0	909	0	0	0	25	0	14	0	11	0	0	0
0361.V1	361	V1	0	0	white	0	TERM	II	1	NA	3	40	0	0	4526.44	6.46111e+07	57565		188	162	65	16225	20	2018	16	6	3170	2057	0	0	0	5665	358	0	2214	9524	0	0	0	3	0	13	0	0	0	0	0	0	25
0361.V2	361	V2	0	0	white	0	TERM	II	1	NA	3	40	0	0		1.56691e+08	44974		114	70	58	17575	30	2004	23	13	1648	1880	0	0	3	1701	121	7	1722	5657	0	0	0	0	0	0	0	0	0	0	0	15	12
0361.V3	361	V3	0	0	white	0	TERM	II	1	NA	3	40	0	0		2.40593e+08	67635		181	161	69	38642	41	1340	22	17	3440	1464	0	4	0	3447	25	3	2119	6240	0	0	0	5	0	0	0	0	0	1436	0	87	0
0362.V1	362	V1	0	0	white	0	TERM	III	0	0	3	40	0	0	NA	1.71045e+07	61634		57163	164	338	2823	32	390	24	29	0	150	0	0	0	19	7	0	92	115	3	0	0	2	0	30	0	0	0	0	0	112	9
0362.V2	362	V2	0	0	white	0	TERM	III	0	0	3	40	0	0		9.63685e+07	39826		32368	85	85	5606	19	100	15	4	0	170	0	0	0	15	11	5	77	174	0	0	0	2	0	0	0	0	0	0	0	423	167
0362.V3	362	V3	0	0	white	0	TERM	III	0	0	3	40	0	0		5.04846e+08	57826		45521	64	80	9392	33	82	25	0	0	223	0	0	0	19	0	0	158	229	0	0	0	7	0	0	2	0	0	0	0	315	62
0363.V1	363	V1	0	0	white	0	TERM	I	1	NA	3	39	0	0	1328.74	7.21184e+06	69159		112	66197	43	14	9	26	0	10	0	550	0	0	0	231	121	0	183	247	0	0	0	0	142	13	0	0	0	0	0	13	3
0363.V2	363	V2	0	0	white	0	TERM	I	1	NA	3	39	0	0		2.53065e+08	46236		150	37249	82	38	97	76	20	11	0	1610	0	0	3	1790	97	5	681	891	0	0	0	3	84	12	0	0	0	0	0	54	9
0363.V3	363	V3	0	0	white	0	TERM	I	1	NA	3	39	0	0		4.90115e+07	61716		139	50496	57	45	21	250	17	0	0	2071	0	0	0	1206	191	0	954	1323	0	4	0	0	123	10	0	0	0	0	0	172	39
0364.V1	364	V1	0	0	white	0	TERM	I	0	0	3	39	0	0	2306.91	13785.6	45340		221	164	102	38	25	70	13	15	224	1497	0	0	6	559	232	3	1248	445	3	0	0	7	0	36221	0	0	0	0	2	0	8
0364.V2	364	V2	0	0	white	0	TERM	I	0	0	3	39	0	0		4.55811e+07	35538		121	95	33	117	11	19	6	7	28	236	0	0	0	0	37	0	204	107	0	0	0	0	0	33319	0	0	0	0	0	0	11
0364.V3	364	V3	0	0	white	0	TERM	I	0	0	3	39	0	0		1.34392e+08	47454		134	127	71	42	24	55	17	20	87	595	0	6	0	106	89	0	245	68	0	0	0	0	0	41898	0	0	7	0	0	5	33
0365.V1	365	V1	1	0	black	0	TERM	I	1	NA	3	39	0	0	17707.2	13626.2	74196		135	72704	72	589	23	48	9	5	3	21	0	0	3	15	12	3	11	9	0	109	0	0	178	0	0	0	0	0	119	0	14
0365.V2	365	V2	1	0	black	0	TERM	I	1	NA	3	39	0	0		2.41881e+08	45976		142	44523	72	225	16	492	11	7	0	16	0	0	0	0	5	4	3	4	0	157	0	0	110	6	0	0	0	0	124	0	0
0365.V3	365	V3	1	0	black	0	TERM	I	1	NA	3	39	0	0		3.4669e+08	63545		135	62478	62	245	39	117	15	11	5	5	0	0	0	0	10	0	5	0	0	33	0	0	165	0	0	0	0	0	124	0	0
0366.V1	366	V1	0	0	white	0	TERM	I	1	NA	3	40	0	0	403212	12364.7	51010		11573	34851	197	18	53	261	24	18	0	114	0	0	2	22	155	6	48	34	0	683	0	4	106	0	0	0	0	0	398	0	58
0366.V2	366	V2	0	0	white	0	TERM	I	1	NA	3	40	0	0		3.24549e+08	43928		169	34996	52	0	25	68	13	0	22	87	0	0	0	26	90	3	129	41	0	414	0	0	79	0	0	0	0	0	16	0	0
0366.V3	366	V3	0	0	white	0	TERM	I	1	NA	3	40	0	0		1.0327e+08	48175		151	37305	53	44	25	32	7	11	0	3	0	0	0	0	0	0	21	11	2	384	0	3	97	17	0	0	0	0	0	0	31
0369.V1	369	V1	1	0	black	0	TERM	II	0	1	3	39	0	0	3999.45	12380.6	64043		126	102	23011	33059	27	40	11	11	19	347	5	0	1822	419	18	8	279	390	0	0	216	0	0	6	0	0	0	2333	0	52	10
0369.V2	369	V2	1	0	black	0	TERM	II	0	1	3	39	0	0		2.50055e+08	46751		100	38	11055	17368	11	11	13	0	120	2490	0	0	1371	2794	28	0	1122	739	0	0	150	0	0	0	0	0	0	2927	0	50	0
0369.V3	369	V3	1	0	black	0	TERM	II	0	1	3	39	0	0		5.28458e+08	40668		131	85	7516	10318	29	34	9	0	31	1197	0	0	753	6672	40	0	1007	4822	0	0	24	2	0	0	0	0	0	2445	0	24	0
0370.V1	370	V1	0	0	white	0	TERM	I	0	0	3	39	0	0	134620	11778.6	69944		226	68716	128	69	31	99	23	17	4	27	0	0	0	8	11	2	19	11	0	292	0	8	112	22	0	0	0	0	0	5	14
0370.V2	370	V2	0	0	white	0	TERM	I	0	0	3	39	0	0		2.92552e+08	48962		546	45275	149	594	12	219	9	0	0	329	0	0	0	0	722	0	32	27	0	428	0	5	77	8	0	0	0	16	0	0	87
0370.V3	370	V3	0	0	white	0	TERM	I	0	0	3	39	0	0		1.1299e+08	86926		356	84931	23	177	32	41	16	7	0	54	0	0	0	8	10	0	18	17	0	701	0	0	143	0	0	0	0	0	0	0	186
0371.V1	371	V1	1	0	black	0	TERM	IV-A	1	NA	3	40	0	0	2787.83	583631	24284		7428	130	8650	19	9	25	3137	2162	220	271	34	72	128	0	0	92	79	38	226	0	0	499	0	7	84	0	0	0	10	13	43
0371.V2	371	V2	1	0	black	0	TERM	IV-A	1	NA	3	40	0	0		1.12041e+08	51237		11599	108	11762	24	10	44	3540	6010	3943	1156	2457	155	91	0	0	7087	387	32	694	0	206	712	0	12	199	0	0	0	16	0	0
0371.V3	371	V3	1	0	black	0	TERM	IV-A	1	NA	3	40	0	0		1.27531e+08	56453		12913	199	11482	46	24	20	5384	8677	3851	950	457	158	887	0	0	9292	16	4	922	0	17	301	0	0	67	0	0	0	27	0	31
0374.V1	374	V1	0	0	white	0	TERM	I	0	0	3	39	0	0	3619.68	5.83389e+06	47905		203	140	99	43	28	3873	19	11	0	11285	0	4	0	0	0	3	7260	3414	3	0	0	3	0	18	0	0	0	64	0	2832	519
0374.V2	374	V2	0	0	white	0	TERM	I	0	0	3	39	0	0		950096	2304		91	48	49	0	26	1039	11	0	0	162	0	0	0	0	0	0	51	35	0	0	0	0	0	0	0	0	4	6	0	171	135
0374.V3	374	V3	0	0	white	0	TERM	V	0	0	3	39	0	0		2.83476e+07	49416		243	132	69	54	53	39610	33	22	0	605	0	0	0	0	0	7	523	766	0	0	0	0	0	0	0	0	0	0	0	874	688
0375.V1	375	V1	0	0	white	0	TERM	I	1	NA	3	39	0	0	19541.7	2.44609e+08	53392		14859	23883	169	1853	41	2027	18	9	0	2017	0	0	0	135	855	0	444	991	3	302	0	5	36	0	0	0	0	0	231	1914	19
0375.V2	375	V2	0	0	white	0	TERM	I	1	NA	3	39	0	0		3.08994e+07	32054		14946	4986	91	2021	6	799	12	7	0	912	0	0	0	198	231	0	571	1190	0	269	5	0	0	0	0	0	0	0	64	2715	6
0375.V3	375	V3	0	0	white	0	TERM	I	1	NA	3	39	0	0		3.25153e+07	39687		13324	4448	521	3771	26	5521	7	19	0	1520	0	7	0	168	1513	3	352	2797	0	721	0	3	0	0	0	0	0	0	175	478	40
0377.V1	377	V1	1	0	black	0	TERM	IV-B	1	NA	3	40	0	0	58324.4	2.42613e+08	75370		9850	276	2049	140	58685	8	639	1181	41	55	94	0	105	0	0	2152	0	0	25	13	0	5	0	0	0	0	0	0	0	0	0
0377.V2	377	V2	1	0	black	0	TERM	IV-B	1	NA	3	40	0	0		5.72672e+08	49681		11927	83	2983	21	25433	0	3639	886	266	38	473	5	136	0	0	3599	0	0	68	0	0	0	0	0	0	0	0	0	0	0	0
0377.V3	377	V3	1	0	black	0	TERM	IV-B	1	NA	3	40	0	0		9.19931e+08	65771		15329	120	2774	42	39553	58	3411	497	713	63	608	6	107	0	0	2285	3	7	51	5	12	0	0	0	0	0	0	0	0	0	0
0378.V1	378	V1	2	0	other	0	TERM	I	0	0	3	38	0	0	650.612	1.27782e+08	65812		178	64471	200	511	21	20	8	39	0	9	0	0	0	0	7	0	0	6	0	94	0	0	206	0	0	0	0	0	0	0	0
0378.V2	378	V2	2	0	other	0	TERM	I	0	0	3	38	0	0		1.11638e+08	38360		130	35499	1594	238	14	16	17	37	0	41	0	0	0	12	0	0	18	16	0	232	0	5	90	0	0	0	0	0	0	0	17
0378.V3	378	V3	2	0	other	0	TERM	I	0	0	3	38	0	0		4.0831e+07	45206		168	41838	592	313	47	25	18	76	0	20	0	0	6	33	0	4	34	9	0	240	0	0	151	0	0	0	0	77	0	0	0
0379.V2	379	V2	2	0	other	0	TERM	I	1	NA	2	39	0	0		1.51957e+08	38343		119	127	66	43	23	19	29	34634	0	0	0	0	0	0	11	2	6	0	3	0	0	3	0	0	0	0	0	0	0	0	6
0379.V3	379	V3	2	0	other	0	TERM	I	1	NA	2	39	0	0		2.05925e+08	57768		244	174	58	70	46	24	19	53155	0	4	0	0	0	0	46	4	0	0	2	0	0	0	0	0	0	0	0	0	2	0	0
0380.V2	380	V2	0	0	white	0	TERM	I	1	NA	2	40	0	0		5.65241e+07	35791		158	34294	33	351	6	22	6	0	37	62	0	0	5	46	53	0	54	61	0	231	0	5	20	0	0	0	0	0	0	0	19
0380.V3	380	V3	0	0	white	0	TERM	I	1	NA	2	40	0	0		138383633	61330		276	57356	49	358	43	86	9	23	59	179	6	0	0	159	18	4	146	344	0	646	0	0	20	0	0	0	0	0	0	0	152
0381.V1	381	V1	2	0	other	0	TERM	II	0	0	3	39	0	0	7186.35	7.69135e+06	27247		10547	4041	13	11904	8	0	0	0	0	46	0	0	0	0	0	0	14	147	0	0	0	0	0	0	0	0	0	0	0	184	50
0381.V2	381	V2	2	0	other	0	TERM	II	0	0	3	39	0	0		1.25802e+08	33650		16544	649	23	16227	13	10	12	12	0	14	0	0	0	0	0	0	6	53	0	23	7	0	0	0	0	0	0	0	0	11	13
0381.V3	381	V3	2	0	other	0	TERM	II	0	0	3	39	0	0		5.68252e+07	52397		26370	189	67	25321	33	29	22	22	4	41	11	0	0	6	0	0	40	55	0	29	0	0	0	0	4	0	0	40	0	27	15
0383.V1	383	V1	1	0	black	0	TERM	IV-A	0	0	3	40	0	0	46496.8	2.20596e+08	79248		33296	95	31344	642	7468	91	0	1254	16	241	0	97	866	224	242	0	222	196	612	0	0	3	0	0	360	0	6	0	323	0	0
0383.V2	383	V2	1	0	black	0	TERM	IV-A	0	0	3	40	0	0		5.68438e+08	37837		8961	1099	1694	465	409	40	13	88	0	1640	0	6	1219	208	10029	0	3151	2269	118	0	0	0	0	0	2509	0	0	0	112	0	0
0383.V3	383	V3	1	0	black	0	TERM	IV-A	0	0	3	40	0	0		3.28969e+08	65527		29187	2685	8091	440	40	107	15	977	60	400	0	0	3434	10	11926	9	145	4	118	0	0	6	0	0	2286	0	0	0	196	0	10
0384.V1	384	V1	1	0	black	0	TERM	III	0	0	3	41	0	0	415703	1.12865e+08	81076		65555	112	3554	4601	20	9	0	11	0	1437	0	15	791	23	133	0	300	292	6	0	0	0	0	0	27	0	2214	0	0	53	372
0384.V2	384	V2	1	0	black	0	TERM	II	0	0	3	41	0	0		1.29938e+08	36592		21350	121	141	11626	23	12	10	12	15	533	0	0	3	94	239	0	365	262	0	736	0	0	0	0	3	0	0	0	0	73	136
0384.V3	384	V3	1	0	black	0	TERM	II	0	0	3	41	0	0		9.76325e+08	61103		29177	90	383	25646	15	12	17	37	31	1017	0	14	13	316	306	5	604	690	5	886	0	0	0	0	13	0	4	0	0	89	75
0385.V1	385	V1	0	0	white	0	TERM	II	1	NA	3	41	0	0	93278.8	6.72994e+07	33147		15220	222	46	17409	27	121	15	13	0	12	0	0	0	0	0	0	7	5	0	0	0	0	0	0	0	0	0	8	0	0	0
0385.V2	385	V2	0	0	white	0	TERM	II	1	NA	3	41	0	0		6.01437e+07	32429		11693	135	63	14402	22	5917	14	23	8	13	0	4	0	8	6	0	19	25	0	0	14	10	0	0	0	0	0	0	0	0	0
0385.V3	385	V3	0	0	white	0	TERM	II	1	NA	3	41	0	0		1.18302e+08	59137		17943	182	32	36210	10	606	10	10	145	938	0	0	0	252	0	4	526	481	0	0	405	0	0	0	0	0	0	0	2	547	2
0386.V1	386	V1	0	0	white	0	TERM	II	0	1	3	38	0	0	57901.3	3.65956e+06	23631		234	219	7736	5984	30	9201	31	48	8	18	8	11	3	0	0	4	2	4	0	17	0	9	0	0	0	0	0	4	0	0	0
0386.V2	386	V2	0	0	white	0	TERM	II	0	1	3	38	0	0		1.87666e+08	42642		118	122	22500	10549	16	4549	17	18	0	431	12	0	5	0	0	3	0	0	0	290	0	0	0	71	561	0	0	0	0	0	0
0386.V3	386	V3	0	0	white	0	TERM	II	0	1	3	38	0	0		3.15802e+07	43823		142	108	16742	15038	25	10839	9	15	0	111	0	3	0	0	20	0	36	7	0	116	0	9	0	162	66	0	0	0	0	0	47
0387.V1	387	V1	1	0	black	0	TERM	III	1	NA	3	40	0	0	39218.3	5.94547e+07	39172		36468	167	857	55	39	32	41	30	9	31	0	0	11	0	0	6	22	33	8	169	0	15	0	0	0	0	0	5	0	0	153
0387.V2	387	V2	1	0	black	0	TERM	III	1	NA	3	40	0	0		3.69563e+07	32062		26832	142	78	2351	13	16	11	17	0	84	0	0	12	0	8	0	22	47	0	937	5	3	0	0	111	0	0	0	0	0	110
0387.V3	387	V3	1	0	black	0	TERM	III	1	NA	3	40	0	0		6.49681e+07	61400		53727	61	26	4394	25	11	8	15	0	12	0	0	0	6	0	0	3	0	0	2811	0	0	0	0	0	0	0	0	0	0	10
0388.V1	388	V1	1	0	black	0	TERM	IV-A	0	0	3	38	0	0	11871.7	6.03923e+08	59955		8006	166	18587	47	19	20	7341	3587	20	1176	0	5117	315	17	6941	0	15	0	1805	0	0	5714	0	0	245	0	4	0	0	0	0
0388.V2	388	V2	1	0	black	0	TERM	IV-A	0	0	3	38	0	0		1.72824e+08	38630		4602	138	14670	71	18	25	9014	2037	4	564	0	1331	109	7	2052	4	8	3	867	0	0	2626	0	0	107	0	0	0	0	0	0
0388.V3	388	V3	1	0	black	0	TERM	IV-A	0	0	3	38	0	0		1.04664e+08	65973		30740	164	24641	44	36	26	5593	2231	15	452	0	44	332	12	115	4	115	13	382	0	0	614	0	0	8	0	0	0	0	13	29
0390.V1	390	V1	0	0	white	0	TERM	I	1	NA	3	39	0	0	11521.2	9.64315e+07	33426		300	31951	64	79	24	56	16	19	0	31	0	0	5	10	0	0	118	94	0	90	8	5	71	0	0	0	0	0	0	26	0
0390.V2	390	V2	0	0	white	0	TERM	I	1	NA	3	39	0	0		1.5994e+08	40220		94	38972	57	47	7	57	7	6	0	42	0	6	0	11	0	5	49	31	4	251	0	0	103	0	0	0	0	0	0	0	63
0390.V3	390	V3	0	0	white	0	TERM	I	1	NA	3	39	0	0		1.06431e+08	71495		219	67884	95	100	64	126	21	22	0	185	0	11	7	146	3	0	464	297	0	518	0	0	179	0	0	0	0	0	0	33	15
0391.V1	391	V1	0	0	white	0	TERM	I	1	NA	3	40	0	0	40132.9	6.08127e+07	34160		233	30184	261	721	33	80	18	34	14	142	0	8	5	53	52	4	71	86	0	7	0	7	64	0	6	0	0	8	0	328	38
0391.V2	391	V2	0	0	white	0	TERM	I	1	NA	3	40	0	0		1.25796e+08	38412		90	35724	82	728	8	127	13	10	0	211	0	2	0	38	92	3	140	171	0	8	0	0	92	0	0	0	0	0	0	90	114
0391.V3	391	V3	0	0	white	0	TERM	I	1	NA	3	40	0	0		5.50084e+07	57231		110	48890	180	2870	14	102	6	8	48	196	0	27	0	151	51	0	283	272	0	55	0	0	135	0	0	0	0	134	0	359	60
0392.V1	392	V1	0	0	white	0	TERM	I	1	NA	3	40	0	0	8332.2	4.68348e+07	30962		243	29454	222	230	31	22	19	25	7	49	0	0	0	0	0	0	48	64	5	113	0	0	91	0	2	0	0	4	0	17	4
0392.V2	392	V2	0	0	white	0	TERM	I	1	NA	3	40	0	0		1.26284e+08	35036		186	31668	1058	46	11	11	9	11	0	86	0	0	0	50	14	0	167	121	0	113	0	0	72	0	0	0	0	0	0	8	0
0392.V3	392	V3	0	0	white	0	TERM	I	1	NA	3	40	0	0		1.05166e+08	61405		314	57269	970	107	48	23	15	34	24	75	0	0	13	16	0	3	173	141	0	217	0	0	134	5	0	0	4	0	0	82	30
0393.V1	393	V1	0	0	white	0	TERM	III	0	0	3	40	0	0	50299.4	7.72926e+07	33540		32477	274	112	61	35	19	26	31	7	112	0	0	13	20	12	0	30	40	6	0	0	5	0	0	0	0	0	9	0	87	0
0393.V2	393	V2	0	0	white	0	TERM	III	0	0	3	40	0	0		7.27115e+07	39463		39119	44	21	21	10	0	8	9	0	43	0	0	0	11	0	0	17	22	0	0	0	0	0	0	0	0	0	0	0	31	0
0393.V3	393	V3	0	0	white	0	TERM	III	0	0	3	40	0	0		5.31787e+07	63573		62383	103	48	25	25	37	20	15	0	83	0	2	0	56	0	4	71	40	0	0	0	0	0	0	0	0	0	10	0	113	37
0394.V2	394	V2	2	0	other	0	TERM	I	1	NA	2	40	0	0		2.17316e+08	40748		285	39091	41	631	26	17	15	12	0	64	0	0	0	26	9	0	0	8	0	281	0	0	144	0	0	0	0	0	0	0	0
0394.V3	394	V3	2	0	other	0	TERM	I	1	NA	2	40	0	0		2.28571e+08	62017		21776	36165	54	1153	45	20	13	15	0	265	0	0	2	673	60	2	173	197	0	472	0	0	429	0	0	0	0	0	0	0	4
0397.V1	397	V1	0	0	white	0	TERM	I	1	NA	3	42	0	0	4556.99	2.11353e+08	33055		169	30023	68	1361	16	10	18	11	14	142	0	0	4	48	100	5	116	91	0	30	0	0	55	0	0	0	0	0	0	45	13
0397.V2	397	V2	0	0	white	0	TERM	I	1	NA	3	42	0	0		8.73525e+07	41460		3638	31438	71	2707	25	6	19	23	29	482	0	3	6	261	34	0	257	376	3	422	0	0	79	27	5	0	0	0	0	168	14
0397.V3	397	V3	0	0	white	0	TERM	I	1	NA	3	42	0	0		8.05012e+07	57242		6583	30475	47	11614	43	86	15	6	7	924	0	0	0	103	40	5	505	443	0	1869	0	0	83	24	0	0	0	0	0	269	42
0398.V1	398	V1	0	0	white	0	TERM	I	0	0	3	39	0	0	36221.6	9.58539e+07	32104		8721	20834	51	1233	8	39	10	9	0	40	0	0	0	0	0	11	11	58	0	463	0	0	63	0	0	0	0	0	0	51	24
0398.V2	398	V2	0	0	white	0	TERM	I	0	0	3	39	0	0		9.66917e+07	28772		52	26189	21	1427	4	0	0	7	3	167	0	0	0	23	158	0	75	53	0	76	0	0	61	0	0	0	0	0	19	7	5
0398.V3	398	V3	0	0	white	0	TERM	I	0	0	3	39	0	0		1.86404e+08	83187		194	58252	75	6404	64	23	37	32	39	2998	0	0	7	4879	1062	7	2353	838	0	580	5	0	140	0	2	0	0	0	181	27	33
0399.V1	399	V1	0	0	white	0	TERM	I	1	NA	3	38	0	0	6454.23	1.55653e+08	37510		519	30753	272	268	35	401	25	22	70	623	0	0	10	604	47	10	465	544	8	90	0	9	67	0	0	0	0	5	0	179	25
0399.V2	399	V2	0	0	white	0	TERM	I	1	NA	3	38	0	0		1.45923e+08	44138		262	39644	122	133	28	71	22	24	82	219	0	4	3	138	8	5	433	184	0	49	0	0	90	0	0	0	0	0	0	120	0
0399.V3	399	V3	0	0	white	0	TERM	I	1	NA	3	38	0	0		1.17757e+08	68184		1538	42222	101	2904	12	3947	7	8	506	1172	0	0	0	650	13	0	2547	1098	6	226	0	0	127	0	2	0	0	14	0	376	35
0400.V1	400	V1	1	0	black	0	TERM	I	0	0	3	39	0	0	22394.4	3.23175e+07	27477		188	26750	82	162	17	25	20	19	5	0	0	5	3	0	0	5	3	0	8	0	0	3	62	0	0	0	0	3	61	0	0
0400.V2	400	V2	1	0	black	0	TERM	I	0	0	3	39	0	0		1.33407e+08	41526		128	40623	34	198	9	14	10	7	0	45	0	8	0	0	0	0	0	0	0	0	0	3	97	0	4	0	0	0	247	0	18
0400.V3	400	V3	1	0	black	0	TERM	I	0	0	3	39	0	0		1.79538e+08	68239		288	62544	494	86	46	72	14	242	0	194	0	615	8	62	23	5	252	447	38	0	0	41	147	0	92	0	0	0	406	0	0
0403.V1	403	V1	1	0	black	0	TERM	IV-A	1	NA	3	40	0	0	8351.7	116359363	49539		9116	67	14541	32	35	14	5112	6811	2	822	0	3092	1087	3917	1850	0	23	9	788	0	0	870	0	0	345	0	0	0	0	0	0
0403.V2	403	V2	1	0	black	0	TERM	IV-A	1	NA	3	40	0	0		1.47164e+08	36795		22558	76	6991	17	23	12	578	870	11	568	0	45	279	198	335	8	619	329	131	0	0	53	0	0	55	0	5	0	0	42	84
0403.V3	403	V3	1	0	black	0	TERM	III	1	NA	3	40	0	0		3.29653e+07	53063		40031	123	71	20	39	35	20	16	158	2927	0	0	0	172	40	0	1143	1175	3	0	21	4	0	0	0	0	0	0	5	42	870
0406.V1	406	V1	1	0	black	0	TERM	IV-A	1	NA	3	38	0	0	13076.3	3.03836e+08	57295		4289	191	18000	41	43	10	9147	8972	5825	826	0	2255	485	0	9	0	0	0	906	0	0	3035	0	0	0	0	0	5	2	0	0
0406.V2	406	V2	1	0	black	0	TERM	IV-A	1	NA	3	38	0	0		1.03091e+08	38463		1988	125	17868	53	33	0	6358	3884	1759	590	0	702	697	0	10	5	0	0	791	0	0	2086	0	0	0	0	0	0	0	0	38
0406.V3	406	V3	1	0	black	0	TERM	IV-A	1	NA	3	38	0	0		7.6612e+07	52122		2272	101	24417	30	35	18	11339	8537	509	389	4	678	907	0	0	0	22	0	217	0	0	1163	0	0	0	0	0	0	0	0	104
0407.V1	407	V1	1	0	black	0	TERM	II	1	NA	3	39	0	0	121046	5.26114e+07	28353		12190	109	49	15707	11	15	10	11	3	6	0	0	3	0	0	0	0	0	0	215	0	0	0	0	4	0	0	7	0	0	2
0407.V2	407	V2	1	0	black	0	TERM	II	1	NA	3	39	0	0		1.25276e+08	33251		9651	80	44	23227	10	0	8	7	0	17	0	0	0	8	0	3	2	0	2	79	0	0	0	0	3	0	0	0	0	0	20
0407.V3	407	V3	1	0	black	0	TERM	II	1	NA	3	39	0	0		6.71041e+07	52973		21490	102	55	28894	42	21	16	29	0	224	0	6	0	7	7	3	50	117	0	1241	0	4	0	8	0	0	3	0	0	313	45
0409.V1	409	V1	1	0	black	0	TERM	IV-B	0	0	3	39	0	0	130810	4.73379e+08	62760		1942	202	12157	54	22155	28	2157	377	6615	3397	599	1641	373	125	343	8	1069	331	862	0	0	636	0	9	786	0	0	5	0	0	4
0409.V2	409	V2	1	0	black	0	TERM	IV-A	0	0	3	39	0	0		494357997	45531		20167	132	10311	207	3161	99	4918	589	696	498	1541	250	370	23	27	0	50	372	580	101	0	31	0	0	56	0	0	0	56	15	3
0409.V3	409	V3	1	0	black	0	TERM	IV-B	0	0	3	39	0	0		2.79656e+08	59261		9907	47	9965	24	24708	40	2481	633	2914	1568	2175	584	204	10	24	102	160	772	97	0	13	50	0	0	406	0	0	13	0	39	7
0411.V1	411	V1	1	0	black	0	TERM	IV-A	0	0	3	39	0	0	51229.1	1144271702	44798		7070	108	4298	33	50	27	3357	9177	688	1897	891	467	506	1048	0	8427	1112	143	208	0	0	1989	0	0	124	0	0	0	2	0	0
0411.V2	411	V2	1	0	black	0	TERM	IV-A	0	0	3	39	0	0		3093776468	30891		5379	96	5951	0	21	8	1988	3857	46	609	2648	1405	315	1368	27	4075	163	6	981	0	0	1100	0	0	86	0	0	0	0	0	0
0411.V3	411	V3	1	0	black	0	TERM	III	0	0	3	39	0	0		2.52872e+08	64788		59690	75	2979	38	22	12	330	250	0	54	0	12	90	17	11	509	36	29	8	0	6	8	0	0	0	0	0	0	418	10	0
0412.V1	412	V1	1	0	black	0	TERM	I	0	0	3	39	0	0	185953	7.03923e+08	22129		197	20821	77	35	36	10	12	15	0	8	0	4	3	0	0	8	3	0	6	0	0	6	60	0	0	0	0	0	242	0	102
0412.V2	412	V2	1	0	black	0	TERM	I	0	0	3	39	0	0		214463072	34490		177	32323	398	43	56	12	79	67	0	55	0	3	6	69	290	0	34	21	30	0	0	0	71	0	20	0	0	0	150	46	69
0412.V3	412	V3	1	0	black	0	TERM	I	0	0	3	39	0	0		4.96665e+08	63891		419	60359	57	30	25	18	3	0	0	37	0	3	0	13	16	0	13	20	0	0	0	0	128	0	0	0	18	0	380	17	1514
0415.V1	415	V1	2	1	other	1	sPTB	III	0	1	2	36	2	2	1707.2	1.41042e+07	14973		14385	147	187	26	16	7	12	10	0	0	0	0	0	0	0	0	6	4	0	0	0	3	0	0	0	0	0	0	0	0	13
0415.V3	415	V3	2	1	other	1	sPTB	I	0	1	2	36	2	2		1.05022e+07	29505		11856	13064	152	3647	57	86	25	14	0	48	0	0	5	0	12	0	24	13	0	287	0	0	45	0	0	0	0	13	0	0	38
0416.V1	416	V1	2	0	other	0	TERM	III	1	NA	3	39	0	0	4175.34	2.62297e+07	30887		26223	223	138	58	35	1390	34	40	18	905	0	3	6	165	95	6	270	108	6	608	0	9	0	0	5	0	0	5	0	0	0
0416.V2	416	V2	2	0	other	0	TERM	III	1	NA	3	39	0	0		4.49362e+07	29271		23038	190	127	67	52	1283	14	29	0	1845	0	0	5	158	147	5	291	110	6	801	8	0	0	0	0	0	0	8	0	0	90
0416.V3	416	V3	2	0	other	0	TERM	III	1	NA	3	39	0	0		4.10991e+07	45468		37975	130	40	27	13	3617	8	0	0	947	0	4	0	116	42	0	247	105	0	1711	0	4	0	0	0	0	0	5	0	0	17
0417.V1	417	V1	0	0	white	0	TERM	I	0	0	3	39	0	0	6731.23	8.93785e+06	19159		143	138	57	17	40	17	17	16	10	762	4	0	0	23	0	0	297	1406	5	0	0	8	0	27	0	32	0	11489	0	1779	52
0417.V2	417	V2	0	0	white	0	TERM	I	0	0	3	39	0	0		5.60799e+07	12304		292	163	85	47	82	32	19	34	11	31	0	0	4	9	0	0	56	120	5	0	0	0	0	0	0	22	0	9805	0	174	16
0417.V3	417	V3	0	0	white	0	TERM	I	0	0	3	39	0	0		2.07632e+08	27207		107	219	36	28	25	13	18	13	0	92	0	0	0	26	3	0	90	176	0	0	8	0	0	4	0	72	0	20763	0	134	22
0419.V1	419	V1	1	0	black	0	TERM	IV-A	1	NA	2	39	0	0	437378	5.73205e+08	53680		7976	475	19467	887	24	22	10	1394	624	1814	0	0	4950	71	2045	0	474	150	1910	17	0	3	0	0	2078	0	0	0	0	0	0
0419.V3	419	V3	1	0	black	0	TERM	I	1	NA	2	39	0	0		2.91812e+08	54455		10346	43388	50	116	25	262	10	5	0	7	0	4	0	0	0	0	3	0	0	45	0	3	78	0	0	0	0	0	0	0	5
0420.V1	420	V1	1	0	black	0	TERM	IV-B	0	0	3	39	0	0	119780	4.80142e+08	63275		833	129	16735	39	18505	8	4186	3087	4774	1834	5368	1111	698	308	155	0	464	16	1356	0	0	1263	0	0	430	0	0	0	0	0	15
0420.V2	420	V2	1	0	black	0	TERM	IV-B	0	0	3	39	0	0		2.06361e+08	39027		6013	139	10835	42	7029	25	728	1199	2970	960	2692	421	219	659	905	0	361	199	1096	4	9	514	0	0	258	0	4	5	0	0	11
0420.V3	420	V3	1	0	black	0	TERM	IV-B	0	0	3	39	0	0		6.75703e+08	55417		7482	167	10717	48	27532	19	4136	216	2677	240	433	169	271	64	112	0	139	0	243	0	0	133	0	0	15	0	4	0	0	0	0
0422.V1	422	V1	1	0	black	0	TERM	III	0	0	3	39	0	0	3033.83	4.21442e+07	38504		33127	137	107	37	30	13	61	32	20	792	0	12	10	235	14	2	659	792	9	0	0	5	0	5	0	0	0	11	0	337	123
0422.V2	422	V2	1	0	black	0	TERM	III	0	0	3	39	0	0		1.13158e+08	38461		30561	2386	322	51	55	39	18	11	0	1335	0	0	11	296	23	5	758	1289	0	0	0	0	0	0	5	0	0	5	0	496	24
0422.V3	422	V3	1	0	black	0	TERM	I	0	0	3	39	0	0		2.05218e+08	59698		7027	41967	516	60	30	24	15	11	0	966	0	0	14	113	0	0	1360	3510	0	851	0	0	106	0	0	0	0	85	0	804	83
0424.V1	424	V1	0	0	white	0	TERM	III	1	NA	3	40	0	0	9960.78	1.64982e+08	33555		33272	66	50	26	44	12	21	0	0	4	0	0	0	0	5	0	0	0	0	0	0	0	0	0	0	0	0	5	0	9	0
0424.V2	424	V2	0	0	white	0	TERM	III	1	NA	3	40	0	0		7.87777e+07	36389		35782	257	46	63	67	28	17	7	7	9	0	0	0	0	5	0	5	3	3	0	0	4	0	0	0	0	7	0	0	0	0
0424.V3	424	V3	0	0	white	0	TERM	III	1	NA	3	40	0	0		3.80562e+07	50616		49215	159	55	65	35	20	13	0	0	165	0	0	0	7	20	2	52	108	0	0	0	0	0	0	0	0	0	7	0	201	45
0426.V1	426	V1	1	0	black	0	TERM	II	1	NA	3	39	0	0	71892.9	1.61902e+08	30300		11021	121	58	18259	21	184	17	18	0	21	0	3	6	0	0	4	0	0	3	0	8	3	0	0	0	0	0	8	454	0	0
0426.V2	426	V2	1	0	black	0	TERM	II	1	NA	3	39	0	0		2.27107e+08	31862		5528	218	69	24291	67	41	15	15	0	32	0	0	0	0	0	2	5	8	0	0	0	3	0	0	0	0	0	13	1300	0	6
0426.V3	426	V3	1	0	black	0	TERM	II	1	NA	3	39	0	0		9.52784e+07	60736		15360	176	60	41776	20	39	15	9	0	24	0	5	4	6	0	0	0	3	5	0	0	0	0	0	6	0	0	11	2909	17	60
0427.V1	427	V1	0	0	white	0	TERM	I	1	0	3	39	0	0	5318.02	1.0334e+08	18144		297	16611	364	224	29	41	12	11	0	52	0	0	0	0	22	0	15	11	0	84	20	0	54	0	0	0	0	0	0	33	0
0427.V2	427	V2	0	0	white	0	TERM	I	1	0	3	39	0	0		63547783	34602		549	32024	152	185	80	42	16	6	0	122	0	0	10	42	34	0	66	33	4	211	0	5	89	0	3	0	0	8	0	157	7
0427.V3	427	V3	0	0	white	0	TERM	I	1	0	3	39	0	0		1.44787e+08	79663		1144	74917	381	195	29	26	19	8	0	270	0	0	6	190	34	7	223	104	0	516	0	0	176	0	0	0	0	7	0	340	7
0428.V1	428	V1	1	0	black	0	TERM	III	0	1	3	39	0	0	4440.83	7.99678e+07	27180		24841	183	87	1861	60	13	17	23	3	6	0	0	0	0	0	13	0	0	5	0	0	2	0	0	0	0	0	13	0	0	0
0428.V2	428	V2	1	0	black	0	TERM	III	0	1	3	39	0	0		3.34909e+07	34625		29762	236	79	4341	51	12	16	19	0	6	7	0	0	0	0	0	0	0	3	0	0	0	0	0	0	0	0	12	4	0	9
0428.V3	428	V3	1	0	black	0	TERM	III	0	1	3	39	0	0		4.94306e+07	54110		35890	73	49	17901	12	12	18	9	0	0	0	3	0	0	10	6	5	0	0	0	0	2	0	0	0	0	0	0	0	0	63
0431.V1	431	V1	1	0	black	0	TERM	III	1	NA	3	39	0	0	50764	6.296e+07	27294		25008	200	209	44	82	22	46	35	18	89	8	13	46	13	13	10	148	111	8	0	19	10	0	0	0	0	0	9	69	98	0
0431.V2	431	V2	1	0	black	0	TERM	III	1	NA	3	39	0	0		3.0047e+07	26235		25209	176	91	64	66	38	16	16	9	38	0	0	0	8	6	0	23	50	0	0	0	2	0	0	0	0	0	14	63	65	0
0431.V3	431	V3	1	0	black	0	TERM	III	1	NA	3	39	0	0		1.23319e+08	67465		61720	152	21	28	13	848	7	0	11	580	0	0	0	220	11	4	338	801	0	0	123	0	0	0	0	0	4	110	197	209	0
0433.V1	433	V1	1	0	black	0	TERM	IV-A	0	0	3	39	0	0	24356.4	3.9582e+08	41422		21584	141	11860	36	941	35	4174	744	26	223	341	103	353	236	22	9	74	24	105	0	19	58	0	0	13	0	0	0	0	0	69
0433.V2	433	V2	1	0	black	0	TERM	III	0	0	3	39	0	0		9.25177e+07	47617		32488	131	446	32	372	18	1188	295	628	2022	29	83	160	811	1227	6	1511	489	180	0	254	76	0	0	228	0	0	0	0	0	111
0433.V3	433	V3	1	0	black	0	TERM	III	0	0	3	39	0	0		3.91421e+07	49985		47357	110	272	30	14	17	136	33	14	222	0	23	22	52	39	0	240	157	11	0	65	21	0	0	8	0	0	0	0	0	184
0436.V1	436	V1	0	1	white	1	sPTB	I	0	1	3	33	1	2	2087.85	1.02666e+07	22498		6449	7276	86	2672	57	177	24	17	21	276	0	0	15	22	5	5	383	1164	0	75	0	14	29	0	0	0	6	0	173	2637	31
0436.V2	436	V2	0	1	white	1	sPTB	I	0	1	3	33	1	2		1.07063e+08	35788		3494	30629	38	667	25	170	12	7	0	29	0	0	0	8	0	4	18	31	0	51	0	0	97	0	0	0	4	0	104	171	24
0436.V3	436	V3	0	1	white	1	sPTB	I	0	1	3	33	1	2		9.67415e+07	49771		26139	16337	28	1354	18	194	10	15	0	190	0	0	3	20	0	0	143	318	0	155	0	0	0	0	0	0	0	0	41	622	559
0439.V1	439	V1	0	0	white	0	TERM	III	0	0	3	40	0	0	86723.6	8.25803e+07	26327		15871	148	102	9894	66	34	20	32	6	45	0	0	5	0	0	4	0	16	7	0	13	14	0	0	6	0	0	7	0	0	5
0439.V2	439	V2	0	0	white	0	TERM	II	0	0	3	40	0	0		3.8181e+07	32466		10824	169	74	21200	37	31	15	12	6	8	0	0	0	0	4	2	0	0	0	0	0	0	0	0	0	0	0	0	0	2	7
0439.V3	439	V3	0	0	white	0	TERM	II	0	0	3	40	0	0		1.32101e+08	62974		28956	127	160	33328	28	24	10	8	0	26	0	0	5	0	0	4	27	27	0	0	0	0	0	0	0	0	0	9	0	0	39
0440.V1	440	V1	1	0	black	0	TERM	III	0	0	3	38	0	0	156868	4.14182e+08	30526		23401	185	130	4630	78	88	32	16	49	654	10	3	12	13	39	9	233	491	0	11	11	4	0	0	0	0	0	0	0	6	54
0440.V2	440	V2	1	0	black	0	TERM	III	0	0	3	38	0	0		1.13885e+08	40649		31990	78	69	6220	38	616	11	19	95	419	0	10	11	48	113	0	170	200	0	15	0	0	0	0	8	0	0	0	0	0	33
0440.V3	440	V3	1	0	black	0	TERM	III	0	0	3	38	0	0		1.78084e+08	61876		43388	163	105	12833	53	211	15	9	45	1521	0	5	6	0	96	3	611	827	0	1225	0	3	0	0	0	0	0	13	0	7	16
0441.V1	441	V1	2	0	other	0	TERM	III	1	NA	3	39	0	0	5356.73	8.72199e+07	34345		16233	270	116	50	79	5532	26	14	314	763	8	0	7	169	5	9	847	2198	7	5	7	4	0	0	0	0	7	6	0	185	939
0441.V2	441	V2	2	0	other	0	TERM	III	1	NA	3	39	0	0		9.41843e+07	32150		19642	216	71	45	53	5950	12	7	88	256	0	0	6	47	0	6	375	888	5	0	0	0	0	0	0	0	0	5	0	73	1131
0441.V3	441	V3	2	0	other	0	TERM	III	1	NA	3	39	0	0		8.57365e+07	59742		37109	114	42	21	10	12683	7	0	134	476	0	0	0	104	6	0	729	1237	0	0	0	3	0	0	0	0	0	0	0	177	438
0442.V1	442	V1	1	0	black	0	TERM	IV-B	1	NA	3	40	0	0	37478.1	4.41117e+08	21226		2323	205	3678	66	8777	21	1338	409	1633	199	0	95	140	0	0	1555	5	7	187	0	18	99	0	0	17	0	0	0	16	0	0
0442.V2	442	V2	1	0	black	0	TERM	IV-B	1	NA	3	40	0	0		6.95459e+07	51972		2829	180	8148	54	27117	5	1744	464	1417	95	2463	1044	389	179	0	3009	181	122	873	0	22	304	0	0	230	0	0	7	16	0	0
0442.V3	442	V3	1	0	black	0	TERM	IV-B	1	NA	3	40	0	0		1231047150	60228		6350	152	10137	44	35947	0	2238	812	162	243	0	241	262	0	0	2067	55	0	584	0	0	172	0	0	320	0	0	5	44	7	0
0443.V1	443	V1	0	0	white	0	TERM	II	1	NA	3	39	0	0	18982.4	8.05544e+07	28173		11256	154	129	16080	102	20	50	17	7	17	15	7	11	0	0	9	5	0	8	0	18	10	0	0	0	0	0	0	229	0	0
0443.V2	443	V2	0	0	white	0	TERM	II	1	NA	3	39	0	0		4.64998e+07	39978		8894	137	49	30504	20	12	7	0	8	6	0	0	0	0	0	2	0	0	2	0	0	0	0	0	0	0	30	0	241	0	7
0443.V3	443	V3	0	0	white	0	TERM	II	1	NA	3	39	0	0		1.06456e+08	57652		13786	99	29	42464	19	8	14	0	0	19	0	4	0	0	0	5	4	21	0	0	0	0	0	0	0	0	10	0	876	0	21
0444.V1	444	V1	2	0	other	0	TERM	I	1	NA	3	41	0	0	18592.8	2.39938e+08	27349		328	23835	376	242	63	23	48	32	42	907	12	9	5	19	0	11	236	220	6	89	21	8	65	0	0	0	0	0	0	0	0
0444.V2	444	V2	2	0	other	0	TERM	I	1	NA	3	41	0	0		1.92002e+08	53797		268	52490	169	107	83	14	10	11	0	91	0	0	0	33	4	0	56	45	0	109	0	0	120	11	0	0	0	10	0	0	0
0444.V3	444	V3	2	0	other	0	TERM	I	1	NA	3	41	0	0		2.57918e+08	71195		150	65124	1066	337	35	19	18	10	248	699	0	0	0	263	10	6	393	667	0	416	0	0	147	0	0	0	0	10	0	0	13
0445.V1	445	V1	1	0	black	0	TERM	IV-A	1	NA	3	40	0	0	1309.09	231371091	42372		9251	201	11679	53	112	37	5054	4299	957	546	2475	466	1164	878	0	3607	120	79	172	0	21	620	0	0	96	0	0	0	0	0	0
0445.V2	445	V2	1	0	black	0	TERM	IV-A	1	NA	3	40	0	0		1.4004e+08	44537		6695	173	14326	33	28	26	4079	4925	1620	1022	2605	1577	162	1703	6	463	393	114	1119	0	0	1638	0	0	358	0	0	0	0	9	15
0445.V3	445	V3	1	0	black	0	TERM	IV-A	1	NA	3	40	0	0		3.07349e+08	55144		13094	83	13625	18	30	12	5951	5267	1133	675	2172	1459	357	1225	0	6136	363	76	647	0	0	1325	0	0	241	0	0	3	23	0	0
0446.V1	446	V1	2	0	other	0	TERM	IV-B	1	NA	3	40	0	0	37229	5.8812e+08	37515		9949	133	9318	17	2949	17	3477	1444	2750	454	10	619	329	0	0	3644	6	0	198	0	0	865	0	0	27	0	3	0	0	0	0
0446.V2	446	V2	2	0	other	0	TERM	IV-B	1	NA	3	40	0	0		7.77401e+08	51660		2628	136	6879	46	35739	23	2290	178	1006	123	66	70	112	0	18	1027	43	12	121	0	0	39	0	0	7	0	0	0	0	103	12
0446.V3	446	V3	2	0	other	0	TERM	IV-B	1	NA	3	40	0	0		3.5456e+08	65281		4114	145	11504	35	36205	7	6209	319	537	417	1164	34	353	304	8	916	470	69	136	0	0	32	0	0	4	0	0	8	5	138	0
0447.V1	447	V1	0	0	white	0	TERM	I	1	NA	3	40	0	0	7477.08	6.44064e+07	21948		195	20960	106	269	36	43	18	12	0	25	0	0	0	11	5	10	0	4	2	111	0	3	60	0	0	0	0	0	0	0	7
0447.V2	447	V2	0	0	white	0	TERM	I	1	NA	3	40	0	0		1.2495e+08	51834		209	49442	68	1590	64	24	24	9	4	23	0	0	0	0	4	4	10	0	5	126	0	3	144	0	0	0	0	0	0	0	13
0447.V3	447	V3	0	0	white	0	TERM	I	1	NA	3	40	0	0		1.79624e+08	72131		102	68745	34	2305	9	141	11	0	0	69	0	0	0	7	11	0	23	15	0	206	0	0	156	0	0	0	0	0	0	13	7
0449.V1	449	V1	1	0	black	0	TERM	IV-A	0	0	3	38	0	0	865527	1.51475e+08	28875		23501	193	3814	56	52	25	38	14	8	125	0	8	211	13	45	7	28	121	4	0	6	5	0	0	5	0	0	0	0	30	26
0449.V2	449	V2	1	0	black	0	TERM	III	0	0	3	38	0	0		1.06869e+08	53590		51720	921	184	62	90	10	29	14	0	52	0	0	5	5	0	0	26	32	0	0	9	7	0	0	0	0	0	10	0	8	67
0449.V3	449	V3	1	0	black	0	TERM	III	0	0	3	38	0	0		1267672207	51859		44654	1288	3334	45	45	8	14	7	19	638	0	0	50	210	719	4	169	188	0	0	0	0	0	0	0	0	3	8	0	5	0
0450.V1	450	V1	1	0	black	0	TERM	IV-A	0	0	3	38	0	0	392122	1.65989e+08	32830		14452	100	78	29	44	32	21	142	4	1100	0	0	2069	4	1797	5	512	1527	0	0	195	0	0	0	1621	0	0	6	0	0	83
0450.V2	450	V2	1	0	black	0	TERM	III	0	0	3	38	0	0		1.80742e+07	43259		42176	170	36	72	30	12	11	0	4	38	0	7	0	0	0	0	21	45	0	0	0	2	0	11	4	0	0	0	0	0	248
0450.V3	450	V3	1	0	black	0	TERM	III	0	0	3	38	0	0		1.24709e+08	70054		65761	112	29	12	45	105	5	8	0	1095	0	6	6	60	23	2	494	1308	4	0	0	0	0	0	0	0	0	15	3	0	112
0451.V1	451	V1	1	0	black	0	TERM	III	1	NA	3	39	0	0	66692.6	2.60573e+08	15160		14232	215	182	44	106	45	44	30	9	51	0	0	19	0	11	10	18	31	7	2	10	3	0	0	0	12	0	0	0	23	10
0451.V2	451	V2	1	0	black	0	TERM	III	1	NA	3	39	0	0		1.19826e+08	62374		59619	188	248	177	80	26	17	0	7	98	0	2	327	0	26	7	23	72	0	0	0	5	0	0	6	0	6	8	0	0	730
0451.V3	451	V3	1	0	black	0	TERM	IV-A	1	NA	3	39	0	0		9.45512e+07	67735		22512	156	4566	4885	38	580	19	1198	3	1486	0	0	2058	29	17900	0	840	1035	1086	170	10	0	0	0	5469	0	0	0	0	0	11
0452.V1	452	V1	1	1	black	1	sPTB	IV-B	1	NA	2	23	1	1	20707.3	4.54499e+08	56363		15285	172	8992	201	24485	0	2901	319	1777	285	7	73	412	0	5	943	14	0	199	0	21	62	0	0	0	0	0	0	27	0	0
0452.V2	452	V2	1	1	black	1	sPTB	IV-B	1	NA	2	23	1	1		1736853657	45493		9979	146	4529	133	18965	16	2451	314	6355	154	17	203	150	0	0	1121	0	4	563	0	0	75	0	0	0	0	0	0	33	0	0
0454.V1	454	V1	1	1	black	1	sPTB	I	0	0	1	27	1	1	41974.4	3.92157e+08	27859		352	23876	97	355	28	342	10	12	14	1006	0	0	6	29	91	4	218	298	3	0	4	5	61	0	0	0	0	0	151	11	123
0455.V1	455	V1	1	0	black	0	TERM	IV-A	1	NA	3	39	0	0	49556	2.14332e+07	26821		13271	180	9760	29	427	15	2518	218	8	22	13	10	69	0	0	41	8	0	24	0	11	7	0	7	0	0	0	0	0	0	36
0455.V2	455	V2	1	0	black	0	TERM	IV-B	1	NA	3	39	0	0		1.53277e+08	73671		3407	58	9265	34	47920	21	3471	608	1775	346	2510	216	80	0	0	2240	51	0	759	0	0	121	0	0	178	0	0	0	0	0	12
0455.V3	455	V3	1	0	black	0	TERM	IV-B	1	NA	3	39	0	0		1.72742e+08	71417		23053	256	15341	51	20302	16	6370	1215	863	177	255	88	164	0	9	2600	13	0	220	9	0	27	0	0	133	0	0	0	0	0	22
0457.V1	457	V1	1	1	black	1	sPTB	IV-B	0	0	3	36	2	2	2309.55	570862872	57427		3574	171	3676	25	23942	24	6459	880	8096	437	1177	3343	53	12	0	342	162	43	212	0	0	535	0	0	10	0	3	0	0	0	11
0457.V2	457	V2	1	1	black	1	sPTB	IV-B	0	0	3	36	2	2		2.5853e+08	61299		13433	136	3509	41	36437	11	4136	630	1095	299	14	159	118	4	0	442	67	6	113	0	0	60	0	0	0	0	0	13	0	8	0
0457.V3	457	V3	1	1	black	1	sPTB	IV-B	0	0	3	36	2	2		6.09302e+07	71628		28777	235	10217	36	22798	26	4169	666	587	265	22	248	757	24	0	679	183	95	251	0	0	41	0	0	48	0	0	4	55	11	18
0460.V1	460	V1	1	0	black	0	TERM	IV-B	0	0	3	39	0	0	12988.4	4.03822e+08	52476		1715	155	10964	41	22678	47	5429	1873	2930	477	1014	325	373	3	0	9	251	4	928	0	0	465	0	0	154	0	0	0	0	6	0
0460.V2	460	V2	1	0	black	0	TERM	IV-B	0	0	3	39	0	0		9.08141e+07	53630		8057	107	15398	35	13456	13	6365	3894	1317	294	1016	46	540	9	0	2	141	12	658	0	0	592	0	6	0	0	8	16	0	69	13
0460.V3	460	V3	1	0	black	0	TERM	IV-B	0	0	3	39	0	0		7.84407e+08	74138		6665	152	15368	27	41807	23	4741	450	1464	160	584	14	451	0	8	6	183	0	252	0	0	107	0	0	35	0	0	0	0	0	5
0462.V1	462	V1	1	0	black	0	TERM	IV-A	0	0	3	39	0	0	101552	6.33905e+08	51376		11487	186	12034	27	78	17	5007	2382	3439	652	6283	560	455	241	0	5010	291	46	1450	0	0	717	0	0	130	0	0	0	0	0	7
0462.V2	462	V2	1	0	black	0	TERM	IV-A	0	0	3	39	0	0		1.7319e+08	51633		32754	99	7826	33	72	285	1110	1621	88	465	1649	330	1245	0	2074	0	139	204	224	0	24	61	0	0	401	0	0	4	0	10	0
0462.V3	462	V3	1	0	black	0	TERM	IV-A	0	0	3	39	0	0		2.00842e+08	70948		40942	154	12068	31	44	27	7470	923	90	1372	1417	697	434	885	687	0	189	325	316	0	63	102	0	0	567	0	4	0	49	7	0
0463.V1	463	V1	0	0	white	0	TERM	I	1	NA	3	38	0	0	5680.42	9.69929e+07	42672		743	19202	176	279	114	171	63	34	235	839	0	0	7	2507	1014	13	2594	1037	22	0	21	7	38	0	3	0	0	15	112	95	6
0463.V2	463	V2	0	0	white	0	TERM	I	1	NA	3	38	0	0		312811783	44274		483	38398	37	612	42	103	14	9	58	487	0	0	0	340	95	0	607	448	8	0	10	0	116	0	0	0	0	0	160	103	15
0463.V3	463	V3	0	0	white	0	TERM	I	1	NA	3	38	0	0		9.72649e+07	71544		1722	47118	63	1048	55	1534	25	0	159	4746	0	5	7	1069	1319	7	2469	1438	29	0	4	0	111	0	6	0	0	45	776	85	0
0464.V1	464	V1	2	0	other	0	TERM	I	1	NA	3	40	0	0	8736.35	1.39407e+08	15866		192	14999	69	76	36	9	27	12	8	19	0	8	0	9	0	3	8	0	0	119	0	7	36	9	6	0	0	0	0	18	0
0464.V2	464	V2	2	0	other	0	TERM	I	1	NA	3	40	0	0		1.04583e+08	51929		115	50676	30	140	33	13	10	4	0	3	0	0	0	0	0	0	0	0	0	431	12	0	111	0	0	0	0	0	0	0	0
0464.V3	464	V3	2	0	other	0	TERM	I	1	NA	3	40	0	0		198728307	80719		243	78066	72	155	53	20	20	0	0	121	0	0	0	28	105	0	34	30	0	814	7	0	142	0	6	0	5	0	0	0	10
0466.V1	466	V1	1	0	black	0	TERM	I	1	NA	3	39	0	0	96347.1	1.80995e+08	27209		282	26224	160	78	99	21	36	26	13	15	0	11	6	0	0	14	14	0	10	24	12	10	76	0	0	0	0	0	0	0	2
0466.V2	466	V2	1	0	black	0	TERM	I	1	NA	3	39	0	0		1.10094e+08	54910		129	54197	31	109	31	11	18	10	0	19	0	0	0	0	8	0	12	10	0	112	0	3	141	0	0	0	0	8	3	0	5
0466.V3	466	V3	1	0	black	0	TERM	I	1	NA	3	39	0	0		1.58353e+08	66512		335	65037	115	242	54	20	31	19	0	10	19	7	11	0	0	6	10	5	4	230	15	3	147	0	7	0	0	0	8	0	10
0468.V1	468	V1	1	0	black	0	TERM	IV-A	1	NA	3	41	0	0	148975	5.48714e+07	51758		22378	215	19146	26	103	24	1344	2979	1111	581	1316	32	446	29	108	13	120	106	238	0	0	273	0	0	461	0	0	7	0	0	57
0468.V2	468	V2	1	0	black	0	TERM	III	1	NA	3	41	0	0		5.2262e+07	48059		46690	252	161	40	47	23	251	28	14	149	0	0	7	12	87	2	43	29	9	5	12	0	0	0	8	0	0	0	0	6	8
0468.V3	468	V3	1	0	black	0	TERM	III	1	NA	3	41	0	0		1.17794e+08	44019		29680	227	103	12281	63	14	106	14	4	384	10	24	17	25	88	0	249	151	9	2	8	0	0	0	12	0	0	0	0	17	8
0469.V1	469	V1	0	1	white	1	sPTB	IV-A	0	0	2	34	2	2	654.047	2.67765e+08	51659		1801	69	15725	31	68	20	6498	5983	11315	900	1070	1150	120	0	0	5	270	14	2309	0	0	3327	0	0	81	0	0	10	0	13	0
0469.V2	469	V2	0	1	white	1	sPTB	IV-A	0	0	2	34	2	2		1.09994e+08	42144		3530	218	15358	33	57	20	5421	4417	7395	598	464	440	153	0	0	0	205	0	1363	5	23	1765	0	0	61	0	2	4	0	0	0
0470.V1	470	V1	1	0	black	0	TERM	III	0	0	3	38	0	0	5524.67	4.07915e+07	39261		31653	95	111	30	87	13	44	11	7	198	7	7	29	7	0	8	275	178	4	0	9	6	0	0	0	0	5	101	0	466	10
0470.V2	470	V2	1	0	black	0	TERM	III	0	0	3	38	0	0		1.08904e+08	57158		52226	131	151	29	75	692	89	17	0	342	48	34	6	9	10	4	185	96	2	0	0	3	0	0	7	0	13	0	0	106	41
0470.V3	470	V3	1	0	black	0	TERM	IV-A	0	0	3	38	0	0		2.47258e+08	70286		28821	325	13041	43	45	2273	3219	1178	0	821	14970	2516	157	0	0	0	16	398	440	16	326	740	0	0	201	0	0	0	0	30	0
0471.V1	471	V1	1	0	black	0	TERM	IV-A	0	0	3	40	0	0	14064.5	3.43141e+08	51968		3884	94	16983	20	84	13	36	3034	1092	1054	0	3566	624	6283	565	15	410	374	1138	0	13	3957	0	9	161	0	8	0	0	0	0
0471.V2	471	V2	1	0	black	0	TERM	IV-A	0	0	3	40	0	0		144184819	50410		16965	137	13123	17	38	17	14	3058	1634	454	0	1126	38	1854	3722	0	356	79	3025	0	8	979	0	0	286	0	0	6	0	0	4
0471.V3	471	V3	1	0	black	0	TERM	IV-A	0	0	3	40	0	0		1.23388e+08	74241		33485	248	22892	47	56	21	21	1607	188	698	4	848	103	6833	0	0	596	196	498	0	8	1315	0	0	354	0	0	0	0	0	0
0475.V1	475	V1	1	0	black	0	TERM	IV-B	0	0	3	39	0	0	47422.7	1492394615	47272		9164	111	7683	44	19937	23	2828	794	1830	1044	0	374	398	0	0	0	246	135	994	0	0	171	0	0	212	0	0	0	16	0	0
0475.V2	475	V2	1	0	black	0	TERM	III	0	0	3	39	0	0		3.45133e+08	49731		40339	2060	794	5119	59	44	29	14	6	13	0	6	44	0	389	3	6	15	14	0	10	6	0	0	0	0	0	0	194	13	0
0475.V3	475	V3	1	0	black	0	TERM	IV-A	0	0	3	39	0	0		4.6297e+08	56054		11872	1370	6945	38	2091	9	11220	718	0	812	10850	5517	599	0	0	4	25	15	271	0	0	121	0	0	62	0	0	0	63	15	0
0476.V1	476	V1	0	0	white	0	TERM	I	1	NA	3	41	0	0	4507.63	8.47091e+07	34625		956	24363	106	26	61	53	35	16	65	305	0	0	0	997	0	7	874	145	6	717	19	7	51	0	0	0	0	0	0	104	52
0476.V2	476	V2	0	0	white	0	TERM	I	1	NA	3	41	0	0		3.19295e+08	50317		722	33420	66	38	39	134	29	7	455	482	0	2	6	2605	0	3	1754	161	0	822	9	0	88	209	0	0	4	0	0	184	127
0476.V3	476	V3	0	0	white	0	TERM	I	1	NA	3	41	0	0		2.10507e+08	82991		665	72919	50	39	23	59	20	12	78	522	0	0	0	644	0	5	752	240	0	1822	0	0	184	22	0	0	0	0	0	755	337
0477.V1	477	V1	2	0	other	0	TERM	I	0	0	3	39	0	0	166.024	9.54613e+07	13468		138	133	51	54	52	10	17	14	2	10	6	0	0	0	0	0	2	0	0	0	11863	0	0	0	0	0	63	0	0	0	0
0477.V2	477	V2	2	0	other	0	TERM	I	0	0	3	39	0	0		6.42703e+06	21008		321	282	98	34	51	26	43	12	0	257	0	0	5	23	0	3	0	28	0	0	12277	3	0	0	8	0	0	4	0	0	186
0477.V3	477	V3	2	0	other	0	TERM	I	0	0	3	39	0	0		1.49411e+07	37112		183	167	61	25	27	20	12	16	140	3974	0	0	0	149	149	2	354	534	0	0	20322	5	0	0	6	0	0	0	0	0	1511
0478.V1	478	V1	1	0	black	0	TERM	IV-A	0	1	3	40	0	0	14904.8	1039022808	56806		114	1795	10153	26	140	68	3948	13957	547	800	15737	5931	322	889	48	0	65	59	912	19	19	229	0	0	0	0	0	0	12	0	0
0478.V2	478	V2	1	0	black	0	TERM	IV-B	0	1	3	40	0	0		2087309349	40042		7396	243	5407	58	15776	15	4586	223	1569	807	1209	250	380	0	0	501	0	0	917	7	11	68	0	0	6	0	0	0	18	0	0
0478.V3	478	V3	1	0	black	0	TERM	I	0	1	3	40	0	0		1.26271e+06	6662		308	94	226	22	555	18	74	16	0	107	0	0	7	0	8	10	117	45	3	0	3	0	0	0	0	0	0	0	3	80	31
0481.V1	481	V1	1	0	black	0	TERM	I	1	NA	3	39	0	0	194439	6.96047e+07	30882		3612	25567	115	26	74	896	43	34	0	15	15	4	0	5	0	0	0	0	8	290	19	0	78	0	2	0	0	0	0	0	4
0481.V2	481	V2	1	0	black	0	TERM	I	1	NA	3	39	0	0		2.33691e+08	42819		3874	35236	341	49	59	1923	40	19	10	8	0	0	5	0	0	0	0	0	3	874	15	0	98	0	0	0	0	0	0	0	0
0481.V3	481	V3	1	0	black	0	TERM	III	1	NA	3	39	0	0		3.56209e+08	59071		34078	7985	9218	28	80	1500	41	15	0	4	0	0	291	0	0	5	0	10	3	5200	0	0	0	0	0	0	0	0	0	0	0
0482.V1	482	V1	1	0	black	0	TERM	I	0	0	3	38	0	0	81494.5	1.68191e+08	27772		116	26467	80	49	35	8	17	13	0	12	0	5	0	0	6	0	5	16	0	392	0	0	62	0	0	0	0	0	0	23	15
0482.V2	482	V2	1	0	black	0	TERM	I	0	0	3	38	0	0		2.27556e+08	64299		155	63087	83	53	19	10	24	6	0	4	0	0	0	0	0	4	0	0	2	583	5	2	194	0	0	0	0	0	0	0	0
0482.V3	482	V3	1	0	black	0	TERM	I	0	0	3	38	0	0		1.42483e+08	72010		279	67900	208	632	17	5	12	12	3	56	0	0	0	6	0	2	38	116	0	899	0	0	160	0	0	0	0	0	0	62	150
0483.V1	483	V1	1	0	black	0	TERM	IV-A	1	NA	3	41	0	0	9752.07	1021391803	47761		13575	102	9645	79	33	306	3982	6795	5832	692	0	2536	500	941	349	0	159	0	706	0	19	873	0	0	145	0	0	0	7	0	0
0483.V2	483	V2	1	0	black	0	TERM	IV-A	1	NA	3	41	0	0		1473120158	43854		16312	161	10129	31	18	35	2934	4888	4869	346	0	747	423	870	113	7	198	9	352	0	0	711	0	0	82	0	0	0	0	0	0
0483.V3	483	V3	1	0	black	0	TERM	III	1	NA	3	41	0	0		6.28706e+07	66799		43599	269	144	20981	69	124	21	10	7	258	5	4	16	24	43	0	134	84	0	0	0	0	0	5	9	0	0	0	104	71	118
0484.V1	484	V1	1	0	black	0	TERM	III	0	0	3	39	0	0	585751	3.8934e+07	31213		24340	182	69	3226	41	37	41	25	21	363	11	5	0	11	235	0	100	35	0	0	12	4	0	0	16	0	207	0	111	56	177
0484.V2	484	V2	1	0	black	0	TERM	II	0	0	3	39	0	0		3.2621e+08	47197		17743	159	60	28345	24	32	25	16	0	33	0	4	7	9	18	3	20	10	0	0	8	0	0	0	0	0	17	0	348	19	8
0484.V3	484	V3	1	0	black	0	TERM	III	0	0	3	39	0	0		9.93967e+07	71894		53579	124	53	16539	30	41	15	10	0	21	0	6	0	9	8	0	12	75	0	0	0	0	0	0	23	0	33	0	161	89	106
0486.V1	486	V1	0	0	white	0	TERM	I	0	1	3	38	0	0	4296.06	1.00624e+08	31014		1049	24066	228	2869	57	1091	29	8	31	335	0	0	0	54	22	0	118	141	0	310	10	4	69	0	0	0	3	0	319	15	15
0486.V2	486	V2	0	0	white	0	TERM	I	0	1	3	38	0	0		6.35403e+08	60405		879	53099	3617	177	26	118	15	16	0	742	0	3	5	0	11	2	0	166	0	180	6	0	128	0	196	0	0	0	402	18	4
0486.V3	486	V3	0	0	white	0	TERM	I	0	1	3	38	0	0		228409415	77769		2704	70694	1352	607	58	265	29	16	8	352	0	0	0	0	0	4	38	77	5	434	0	0	167	0	23	0	0	0	424	0	37
0487.V1	487	V1	1	0	black	0	TERM	IV-B	0	0	3	40	0	0	9750.17	1.26289e+08	31743		8926	232	6208	22	10466	14	4494	359	7	76	425	50	205	0	0	2	5	6	87	0	28	11	0	0	0	0	0	0	3	0	0
0487.V2	487	V2	1	0	black	0	TERM	IV-B	0	0	3	40	0	0		1034036914	49862		5382	219	13262	36	20244	21	7105	641	5	368	470	162	1051	0	0	0	3	0	484	0	17	141	0	0	0	0	0	0	0	0	0
0487.V3	487	V3	1	0	black	0	TERM	III	0	0	3	40	0	0		62159462	84699		82783	128	276	18	129	16	667	13	0	23	6	27	11	0	0	3	38	5	8	0	0	3	0	0	0	0	0	0	0	0	10
0488.V1	488	V1	1	0	black	0	TERM	IV-B	0	0	3	38	0	0	453488	584751870	62384		4607	212	7748	38	33477	20	3644	533	1065	1731	3874	1077	794	7	0	259	301	13	366	0	23	175	0	0	410	0	0	0	2	0	0
0488.V2	488	V2	1	0	black	0	TERM	IV-B	0	0	3	38	0	0		1961867926	47080		1339	223	6465	16	27272	0	4262	743	1016	302	705	519	426	35	0	1342	171	8	143	5	12	52	0	0	139	0	5	0	0	0	4
0488.V3	488	V3	1	0	black	0	TERM	IV-A	0	0	3	38	0	0		261318228	71973		20967	221	19736	34	22998	3	859	435	174	126	424	681	2627	0	0	79	41	30	112	0	16	9	0	0	264	0	311	0	0	7	149
0490.V1	490	V1	1	0	black	0	TERM	IV-A	0	0	3	38	0	0	104669	5.07403e+08	48604		14385	234	10227	25	59	14	4695	2379	164	1840	6338	361	2172	1073	1326	0	7	37	1645	0	17	179	0	0	304	0	0	0	0	0	0
0490.V2	490	V2	1	0	black	0	TERM	III	0	0	3	38	0	0		4.42238e+08	52168		42321	122	2351	1913	14	8	38	49	4	88	16	555	1053	6	344	0	10	47	41	0	4	6	0	0	260	0	17	0	0	0	270
0490.V3	490	V3	1	0	black	0	TERM	IV-A	0	0	3	38	0	0		1.50062e+08	57494		3451	173	9937	25	17	11	245	1177	18	1428	2755	7151	3991	1895	234	0	87	20	1303	0	0	324	0	0	14123	0	99	0	0	0	731
0491.V1	491	V1	1	0	black	0	TERM	IV-A	1	NA	3	40	0	0	82903	2.97678e+08	60100		19101	204	13195	27	6773	16	4527	907	4897	1709	681	653	597	1008	35	709	264	661	750	0	18	647	0	0	246	0	0	0	8	11	0
0491.V2	491	V2	1	0	black	0	TERM	IV-A	1	NA	3	40	0	0		4.57397e+08	54504		43868	241	2658	24	58	15	5255	357	19	180	8	3	284	39	72	5	98	66	45	0	18	4	0	0	6	0	2	0	119	25	25
0491.V3	491	V3	1	0	black	0	TERM	IV-B	1	NA	3	40	0	0		5.39789e+07	62555		35709	251	1213	32	15044	8	5033	878	113	134	500	106	97	22	44	1945	52	42	58	0	4	36	0	0	53	0	0	0	114	35	7
0493.V1	493	V1	0	0	white	0	TERM	I	1	NA	3	41	0	0	2588.48	3.58124e+07	26901		2916	22151	584	160	22	63	20	21	17	37	0	33	0	52	0	5	34	26	17	116	0	53	64	0	0	0	0	0	8	3	0
0493.V2	493	V2	0	0	white	0	TERM	I	1	NA	3	41	0	0		434063020	64258		5904	55243	281	677	13	169	19	11	35	9	0	3	0	17	0	0	45	53	3	110	0	6	159	0	0	0	0	0	37	11	18
0493.V3	493	V3	0	0	white	0	TERM	I	1	NA	3	41	0	0		1.96276e+07	47929		1764	43175	132	537	52	1061	19	12	18	51	0	6	0	64	24	0	75	202	5	75	0	13	112	0	0	0	0	2	11	8	17
0494.V1	494	V1	1	0	black	0	TERM	I	1	NA	3	38	0	0	123730	403248467	32923		2418	28286	283	76	17	34	13	12	0	526	0	0	0	129	155	3	131	136	0	0	0	0	94	0	5	0	0	0	100	41	20
0494.V2	494	V2	1	0	black	0	TERM	I	1	NA	3	38	0	0		2.15751e+08	50698		36643	11686	81	1088	42	16	24	8	6	65	0	0	0	18	14	3	37	18	3	0	5	3	29	0	0	0	0	0	136	138	30
0494.V3	494	V3	1	0	black	0	TERM	I	1	NA	3	38	0	0		1.79898e+08	68122		39477	25248	118	309	36	7	20	8	6	57	0	0	5	0	0	0	43	31	0	0	4	8	76	0	9	0	0	0	1000	309	15
0497.V1	497	V1	1	0	black	0	TERM	IV-A	0	0	3	38	0	0	246368	4.13038e+08	45297		1614	117	12782	14	17	13	4438	2144	308	2058	5098	4717	138	3061	1137	0	1451	165	780	0	6	1708	0	0	480	0	0	0	0	0	0
0497.V2	497	V2	1	0	black	0	TERM	IV-A	0	0	3	38	0	0		1.7344e+08	52353		29823	129	10743	21	37	13	8538	984	7	148	510	91	228	141	6	5	87	44	58	0	0	124	0	0	19	0	0	0	48	58	10
0497.V3	497	V3	1	0	black	0	TERM	IV-A	0	0	3	38	0	0		2.65168e+08	73148		42494	186	7929	29	397	10	9009	993	311	1355	1119	1373	132	1017	1194	2	871	330	626	0	22	152	0	0	174	0	0	0	65	44	0
0499.V1	499	V1	1	0	black	0	TERM	IV-B	1	NA	3	39	0	0	4400.51	1709405622	50627		5028	77	8089	17	22216	13	4527	887	3628	406	2061	68	208	0	0	642	84	5	1364	0	7	366	0	0	73	0	0	0	0	0	0
0499.V2	499	V2	1	0	black	0	TERM	IV-B	1	NA	3	39	0	0		7.18655e+08	48341		8187	210	5840	36	22365	0	3838	1125	2887	352	691	96	398	0	0	762	64	5	613	0	19	202	0	0	63	0	0	0	0	0	0
0499.V3	499	V3	1	0	black	0	TERM	IV-B	1	NA	3	39	0	0		6.01059e+08	59107		14972	164	6925	16	23700	7	4892	794	3258	266	927	75	166	13	46	1319	72	16	730	6	7	66	0	0	38	0	5	0	0	6	82
0500.V1	500	V1	0	0	white	0	TERM	I	0	0	3	39	0	0	169190	6.03609e+08	18386		153	17438	107	29	60	10	26	19	11	45	5	0	6	0	0	0	10	26	6	0	12	2	51	0	0	0	0	0	179	0	13
0500.V2	500	V2	0	0	white	0	TERM	I	0	0	3	39	0	0		2.82698e+08	60213		121	57424	33	24	17	6	14	4	0	24	0	5	0	0	0	0	0	4	3	0	6	0	145	0	0	0	0	0	1843	0	30
0500.V3	500	V3	0	0	white	0	TERM	I	0	0	3	39	0	0		4.47709e+08	72730		146	70347	52	126	50	16	13	5	0	182	0	0	0	31	0	0	57	171	0	0	0	0	160	0	5	0	0	0	545	0	22
0503.V1	503	V1	1	0	black	0	TERM	I	0	0	3	40	0	0	8237.46	1.65118e+07	30735		4528	23780	257	926	74	0	38	17	9	13	8	5	6	14	10	0	8	0	11	437	17	5	75	0	0	0	5	0	0	0	11
0503.V2	503	V2	1	0	black	0	TERM	I	0	0	3	40	0	0		3.1408e+08	72086		469	70230	90	301	51	17	43	9	0	8	0	0	0	0	6	6	0	0	5	66	26	4	160	0	0	0	0	0	0	0	32
0503.V3	503	V3	1	0	black	0	TERM	I	0	0	3	40	0	0		2.08886e+08	63029		440	60892	96	322	37	0	23	7	0	47	0	0	0	10	4	3	7	7	4	255	13	3	147	0	8	0	0	0	0	0	19
0505.V1	505	V1	1	0	black	0	TERM	IV-A	0	0	3	39	0	0	43037.9	161623996	58391		17232	1409	17066	22	22	10	6816	342	0	60	6263	1130	479	1421	0	0	283	332	825	0	0	1998	0	0	180	0	0	0	18	18	0
0505.V2	505	V2	1	0	black	0	TERM	IV-A	0	0	3	39	0	0		334247461	49675		14354	12885	12497	221	49	19	6615	949	0	22	701	112	235	18	0	0	19	12	289	35	0	274	30	0	8	0	0	0	31	20	0
0505.V3	505	V3	1	0	black	0	TERM	IV-A	0	0	3	39	0	0		1.66882e+08	46633		16466	3550	13687	57	31	0	5222	3221	0	12	1427	234	503	275	4	2	13	260	545	0	7	717	0	0	3	0	0	0	35	0	3
0506.V1	506	V1	0	0	white	0	TERM	I	0	0	3	39	0	0	9591.01	1.42261e+06	15266		152	194	1503	9	74	1393	36	142	106	1540	14	12	0	930	240	0	1660	1285	8	0	26	6	0	0	237	0	0	195	0	317	69
0506.V2	506	V2	0	0	white	0	TERM	I	0	0	3	39	0	0		9.66689e+07	50872		148	76	7636	28	30	2344	25	1064	173	4528	0	0	0	4188	3110	0	4316	6509	5	0	0	5	0	0	710	0	0	479	0	307	115
0506.V3	506	V3	0	0	white	0	TERM	I	0	0	3	39	0	0		1.72389e+08	54643		106	133	3129	22	36	537	9	91	354	1328	0	0	0	10361	2197	0	4188	3745	0	0	3	0	0	0	740	0	0	306	0	483	8
0507.V1	507	V1	0	0	white	0	TERM	IV-A	1	NA	3	40	0	0	2101.68	2.85914e+08	45884		117	125	24651	19	31	2584	15825	14	0	124	0	0	0	189	0	2	145	100	907	0	63	0	0	0	0	0	0	0	0	0	0
0507.V2	507	V2	0	0	white	0	TERM	IV-A	1	NA	3	40	0	0		1183207180	42350		175	179	19669	20	35	4244	12235	22	0	71	0	0	0	833	0	2	463	119	1177	0	29	5	0	0	0	0	0	0	0	0	0
0507.V3	507	V3	0	0	white	0	TERM	IV-A	1	NA	3	40	0	0		4.11756e+08	62248		151	309	32830	33	46	10940	13368	22	0	262	0	0	0	154	0	6	143	449	685	0	49	0	0	0	0	0	0	0	0	19	19
0508.V1	508	V1	1	0	black	0	TERM	IV-B	1	NA	3	38	0	0	172554	3.55143e+08	56653		3341	90	11497	22	26576	21	7025	631	3229	249	547	88	428	26	22	0	57	12	194	0	0	98	0	0	6	0	0	0	55	126	0
0508.V2	508	V2	1	0	black	0	TERM	IV-B	1	NA	3	38	0	0		3.26221e+08	52558		8526	168	8645	19	14520	11	7840	2714	4363	623	9	325	628	67	56	226	273	0	895	0	15	325	0	0	81	0	7	0	11	16	0
0508.V3	508	V3	1	0	black	0	TERM	IV-B	1	NA	3	38	0	0		1.72101e+08	69532		4285	264	10728	28	34928	55	6031	863	1801	532	5	22	332	579	187	494	689	64	172	0	20	18	0	0	73	0	0	0	11	435	10
0509.V1	509	V1	1	0	black	0	TERM	I	1	NA	3	41	0	0	18979.3	1.47795e+08	25849		210	24870	67	69	70	22	22	26	0	42	0	0	0	0	8	8	10	12	0	0	6	5	73	0	0	0	0	0	63	0	0
0509.V2	509	V2	1	0	black	0	TERM	I	1	NA	3	41	0	0		3.66682e+08	56641		285	52979	52	2215	55	13	15	11	0	13	0	0	0	3	5	0	8	4	0	0	0	3	157	0	0	0	6	0	416	0	12
0509.V3	509	V3	1	0	black	0	TERM	I	1	NA	3	41	0	0		2.63661e+08	60982		269	56086	66	1439	23	21	5	13	0	20	0	5	4	8	0	0	19	37	0	20	0	3	140	0	0	0	0	29	718	15	38
0510.V1	510	V1	2	0	other	0	TERM	I	0	0	3	41	0	0	191901	2.27307e+07	18978		138	199	129	23	80	13	46	30	0	45	26	0	8	0	0	0	44	29	8	0	16095	10	0	0	0	1309	265	0	0	0	0
0510.V2	510	V2	2	0	other	0	TERM	I	0	0	3	41	0	0		1.37513e+08	41974		158	181	44	13	34	0	20	10	0	15	0	0	0	0	6	0	0	3	3	0	37449	0	0	0	0	343	2726	0	0	0	7
0510.V3	510	V3	2	0	other	0	TERM	I	0	0	3	41	0	0		1.13928e+08	58129		130	124	46	29	24	26	18	23	0	4	0	0	0	0	0	2	0	0	4	0	55002	3	0	0	0	198	1403	0	0	0	0
0512.V1	512	V1	0	0	white	0	TERM	I	1	NA	3	39	0	0	7971.13	1.2218e+08	22000		107	21273	47	43	19	8	18	0	0	24	0	7	0	11	0	0	6	23	5	265	0	0	30	0	0	0	0	5	0	0	0
0512.V2	512	V2	0	0	white	0	TERM	I	1	NA	3	39	0	0		3.06433e+08	58244		94	56254	53	198	24	89	25	0	16	69	0	0	12	0	8	0	81	56	0	880	10	0	71	0	0	0	0	42	0	17	0
0512.V3	512	V3	0	0	white	0	TERM	I	1	NA	3	39	0	0		2.85605e+08	72063		193	64733	95	302	34	141	24	9	465	598	0	0	21	408	45	0	760	610	0	624	170	16	79	0	0	0	2	180	0	55	10
0514.V1	514	V1	0	0	white	0	TERM	IV-B	0	0	3	39	0	0	163089	252308	5118		606	434	922	20	1613	26	224	569	24	61	264	116	17	25	0	0	12	0	27	0	17	11	0	0	15	0	0	0	3	0	0
0514.V2	514	V2	0	0	white	0	TERM	I	0	0	3	39	0	0		9.02441e+07	44135		18218	22145	16	2650	27	464	0	0	0	0	0	0	0	0	0	0	0	0	0	222	0	0	50	0	0	0	30	4	129	0	79
0514.V3	514	V3	0	0	white	0	TERM	I	0	0	3	39	0	0		1.06577e+08	50124		342	33213	56	11370	44	3488	18	0	0	4	11	0	4	0	0	3	0	0	3	490	6	0	81	0	3	0	7	4	931	0	12
0516.V2	516	V2	1	0	black	0	TERM	I	0	0	2	40	0	0		243839998	51836		121	51059	58	23	21	50	21	18	10	5	0	0	8	0	0	0	8	3	3	0	0	2	121	0	0	0	0	0	109	0	9
0516.V3	516	V3	1	0	black	0	TERM	I	0	0	2	40	0	0		1.17648e+08	62598		177	61181	74	42	54	49	33	0	0	88	0	2	4	0	9	5	10	0	4	0	19	0	162	0	0	0	0	0	412	0	44
0518.V1	518	V1	0	0	white	0	TERM	I	1	NA	3	41	0	0	570.646	1.34813e+08	56756		242	53593	78	445	25	227	29	17	0	73	0	13	0	34	12	10	17	55	0	134	0	3	107	0	0	0	7	3	0	57	4
0518.V2	518	V2	0	0	white	0	TERM	I	1	NA	3	41	0	0		2.96843e+08	46992		97	45867	22	300	33	20	10	10	0	16	0	2	6	5	0	0	7	0	0	98	0	0	96	0	0	0	0	0	0	0	0
0518.V3	518	V3	0	0	white	0	TERM	I	1	NA	3	41	0	0		1.13333e+08	61430		162	57553	80	515	47	50	22	16	0	103	0	0	3	30	0	5	29	27	3	300	17	0	116	0	0	0	5	0	0	67	10
0520.V1	520	V1	1	0	black	0	TERM	IV-B	1	NA	3	38	0	0	10520.4	1.86087e+08	57252		17265	369	10625	57	19069	184	7191	391	512	99	594	56	435	19	10	6	25	20	84	0	0	13	0	0	0	0	0	7	0	0	0
0520.V2	520	V2	1	0	black	0	TERM	IV-B	1	NA	3	38	0	0		1623150280	43423		14648	86	7199	20	13848	19	5549	734	271	59	199	3	565	0	4	0	9	19	89	0	13	11	0	0	0	0	0	0	0	0	0
0520.V3	520	V3	1	0	black	0	TERM	IV-B	1	NA	3	38	0	0		4.38896e+08	69708		6275	261	12059	26	36386	62	7178	2093	1580	143	2248	19	692	20	49	2	31	35	218	0	12	0	0	0	0	0	0	0	0	0	0
0521.V1	521	V1	1	0	black	0	TERM	IV-A	1	NA	3	40	0	0	150224	5.11914e+08	46937		1745	231	13464	40	31	212	24	3039	428	1084	0	5648	628	70	6992	2754	173	67	106	0	0	2665	0	0	207	0	0	0	0	0	0
0521.V2	521	V2	1	0	black	0	TERM	V	1	NA	3	40	0	0		5.19509e+08	44861		9934	139	8551	17	6429	14059	14	1494	156	172	0	80	190	134	135	241	106	0	23	0	0	59	0	0	50	0	0	0	0	259	24
0521.V3	521	V3	1	0	black	0	TERM	III	1	NA	3	40	0	0		2.23946e+08	66294		49207	131	577	14	1171	12098	12	45	90	106	0	76	18	22	24	10	94	21	30	0	0	13	0	0	35	0	0	0	0	19	117
0522.V1	522	V1	0	0	white	0	TERM	I	1	NA	3	38	0	0	9761.14	2.831e+08	53669		162	51573	52	35	43	55	20	19	0	109	0	0	5	9	8	0	57	108	5	211	8	0	106	0	0	0	0	4	0	724	14
0522.V2	522	V2	0	0	white	0	TERM	I	1	NA	3	38	0	0		7.00194e+08	50213		120	47727	32	22	38	37	16	10	7	59	0	0	0	34	133	0	2	18	0	173	14	3	114	0	0	0	0	0	0	548	132
0522.V3	522	V3	0	0	white	0	TERM	I	1	NA	3	38	0	0		2.04422e+08	62045		124	57667	43	31	20	57	15	0	0	246	0	0	0	76	328	0	207	220	0	1062	3	0	127	0	0	0	0	0	0	747	70
0523.V1	523	V1	1	0	black	0	TERM	V	0	1	3	38	0	0	141913	3.10943e+08	61689		273	304	76	36	52	52536	20	17	179	1131	0	0	0	1412	889	6	266	2519	3	0	0	4	0	0	0	0	27	0	0	58	0
0523.V2	523	V2	1	0	black	0	TERM	V	0	1	3	38	0	0		3.38848e+08	44516		142	171	72	23	29	32586	14	9	24	953	0	0	0	77	700	0	311	69	0	0	0	0	0	0	0	0	1027	0	0	67	4
0523.V3	523	V3	1	0	black	0	TERM	V	0	1	3	38	0	0		1.08159e+08	48518		146	160	83	25	27	30602	21	14	0	1825	0	3	0	36	234	7	154	14	0	0	8	2	0	0	0	0	1216	0	3	308	20
0524.V1	524	V1	1	1	black	1	sPTB	IV-A	1	NA	2	25	1	1	2.45737e+06	2.62781e+08	48534		8066	395	7209	56	9843	107	10	3654	2942	726	637	1753	3269	48	2421	1470	136	34	286	0	0	45	0	0	961	0	8	6	0	0	0
0524.V2	524	V2	1	1	black	1	sPTB	IV-A	1	NA	2	25	1	1		581016971	43423		4787	158	2735	25	13418	45	15	1970	2692	795	454	5041	1804	390	1111	636	209	21	391	0	0	85	0	0	1226	0	0	0	0	0	0
0526.V1	526	V1	1	0	black	0	TERM	I	0	0	3	41	0	0	13430.2	174523331	46763		292	45549	130	86	57	133	24	20	0	4	0	10	9	0	10	5	6	0	0	8	0	0	111	0	0	0	0	0	0	0	5
0526.V2	526	V2	1	0	black	0	TERM	I	0	0	3	41	0	0		4.83349e+08	55859		110	55320	61	29	25	52	25	11	0	0	0	0	0	0	0	0	0	0	0	0	0	0	131	0	0	0	0	0	3	0	10
0526.V3	526	V3	1	0	black	0	TERM	I	0	0	3	41	0	0		1.53164e+08	64818		153	63926	36	21	29	23	10	5	0	71	0	0	5	6	12	0	8	24	0	0	10	0	186	0	0	0	0	0	9	0	39
0527.V1	527	V1	0	0	white	0	TERM	V	0	0	3	38	0	0	9828.22	3.06706e+07	43707		264	370	84	79	64	35603	21	20	0	747	0	9	8	639	76	7	745	1041	5	0	379	2	0	0	6	0	0	526	0	89	152
0527.V2	527	V2	0	0	white	0	TERM	V	0	0	3	38	0	0		5.05017e+07	40687		133	201	65	21	37	38246	8	13	0	143	0	0	7	46	14	0	145	292	0	0	16	4	0	0	0	0	0	300	0	85	121
0527.V3	527	V3	0	0	white	0	TERM	V	0	0	3	38	0	0		7.34679e+06	23171		143	306	46	32	39	17813	11	0	0	402	0	0	0	92	33	0	332	573	0	0	27	0	0	0	0	0	0	714	0	160	88
0528.V1	528	V1	0	0	white	0	TERM	IV-A	0	0	3	39	0	0	5183.21	6.42481e+07	49696		238	501	19553	52	38	164	2923	0	6	1903	7	10463	0	922	8650	7	0	0	849	0	0	3	0	0	15	0	212	8	0	0	7
0528.V2	528	V2	0	0	white	0	TERM	IV-A	0	0	3	39	0	0		5.62213e+08	42110		97	76	18230	17	13	18	9429	0	0	427	0	7604	0	717	1820	4	0	13	656	0	0	76	0	118	0	0	10	0	0	0	8
0528.V3	528	V3	0	0	white	0	TERM	IV-A	0	0	3	39	0	0		1.14957e+08	57531		172	263	29220	19	55	43	7867	0	0	355	5	10184	0	1208	2792	0	5	0	1529	0	15	27	0	0	0	0	0	0	5	0	0
0529.V1	529	V1	0	0	white	0	TERM	V	0	0	3	38	0	0	15411.8	2.26404e+08	60608		222	429	113	61	78	59280	26	21	3	31	0	6	10	13	0	7	40	58	4	13	0	0	0	0	0	0	4	6	0	0	34
0529.V2	529	V2	0	0	white	0	TERM	V	0	0	3	38	0	0		1.65245e+08	59611		77	111	26	15	12	43161	9	3	0	41	0	0	0	0	0	0	46	80	0	0	0	0	0	0	0	0	0	0	0	0	77
0529.V3	529	V3	0	0	white	0	TERM	V	0	0	3	38	0	0		6.86767e+07	51365		94	124	40	32	19	49425	12	0	0	116	0	0	0	0	0	0	65	87	0	0	0	0	0	0	0	0	0	0	0	0	522
0532.V1	532	V1	1	0	black	0	TERM	I	0	0	3	39	0	0	14299.3	1.65658e+08	58763		542	54548	1293	34	24	50	24	27	6	43	12	266	45	0	0	8	0	0	5	435	0	3	137	0	147	0	0	0	0	0	79
0532.V2	532	V2	1	0	black	0	TERM	I	0	0	3	39	0	0		3.45387e+08	46977		106	45873	52	20	17	20	15	6	6	55	0	0	3	5	42	3	22	0	0	125	0	0	125	0	0	0	0	0	0	15	165
0532.V3	532	V3	1	0	black	0	TERM	I	0	0	3	39	0	0		1.63217e+08	74813		146	73344	73	46	60	41	19	0	2	114	7	0	0	46	26	6	41	10	6	255	19	0	177	0	11	0	0	0	0	12	43
0533.V1	533	V1	1	0	black	0	TERM	IV-A	0	0	3	39	0	0	153834	1.3588e+08	50419		23830	223	12348	5047	24	3029	2991	593	5	56	839	228	475	0	35	6	11	31	166	219	0	107	0	0	0	0	0	0	4	0	11
0533.V2	533	V2	1	0	black	0	TERM	IV-A	0	0	3	39	0	0		6.0534e+08	45914		14054	53	17555	15	20	24	5987	679	475	580	2111	82	1917	15	24	0	32	6	128	0	0	1007	0	0	10	0	0	0	30	0	0
0533.V3	533	V3	1	0	black	0	TERM	IV-A	0	0	3	39	0	0		6.75493e+07	55146		18584	136	22856	28	37	19	5558	2155	1543	285	557	117	815	0	0	0	98	0	916	17	8	808	0	0	43	0	0	0	27	0	13
0536.V1	536	V1	1	0	black	0	TERM	IV-B	0	0	3	38	0	0	62242.6	2.86496e+08	55269		14819	156	4470	20	16624	49	4963	3011	1356	144	2249	90	268	48	0	5737	70	0	514	0	0	228	0	0	30	0	0	0	0	0	0
0536.V2	536	V2	1	0	black	0	TERM	IV-A	0	0	3	38	0	0		1.33048e+08	45445		22766	190	1567	12	1421	39	1882	4709	632	936	5242	941	105	21	0	780	70	0	782	0	0	1886	0	0	270	0	0	0	3	0	8
0536.V3	536	V3	1	0	black	0	TERM	IV-B	0	0	3	38	0	0		4.95538e+08	66393		9796	166	9324	15	18856	20	2177	3180	821	406	8569	74	76	125	0	9925	100	0	1358	0	23	986	0	0	106	0	0	0	0	0	17
0537.V1	537	V1	1	0	black	0	TERM	III	1	NA	3	39	0	0	6078.19	8.23308e+07	48115		31236	329	113	15816	57	123	25	14	10	60	13	0	11	17	19	10	16	17	0	0	5	3	0	0	0	0	0	0	0	19	21
0537.V2	537	V2	1	0	black	0	TERM	II	1	NA	3	39	0	0		1.57596e+08	48440		23087	99	30	24364	12	14	9	3	0	204	0	0	0	19	88	0	68	51	0	0	0	0	0	0	2	0	0	0	0	27	25
0537.V3	537	V3	1	0	black	0	TERM	II	1	NA	3	39	0	0		9.48779e+07	63405		26495	259	78	34835	87	43	29	24	0	396	0	0	0	19	168	5	129	48	0	0	18	0	0	0	0	0	0	0	0	38	35
0538.V1	538	V1	0	1	white	1	sPTB	I	1	NA	3	29	1	1	344.467	2.09679e+08	66658		224	54362	108	45	68	116	34	19	14	15	4	6	2	0	0	5	10	7	0	11	0	0	187	0	0	11316	0	6	0	0	0
0538.V2	538	V2	0	1	white	1	sPTB	I	1	NA	3	29	1	1		2.70859e+08	52474		116	45820	47	11	37	38	23	10	0	5	0	0	0	0	0	0	0	0	0	0	0	0	144	4	0	6156	6	0	0	0	0
0538.V3	538	V3	0	1	white	1	sPTB	I	1	NA	3	29	1	1		2.52996e+08	65408		95	54222	30	25	17	21	17	2	0	14	0	5	0	0	0	5	0	4	0	20	0	0	161	0	0	10571	0	0	0	0	5
0539.V1	539	V1	0	0	white	0	TERM	I	0	0	3	40	0	0	21228.7	209051000	57836		205	54443	55	33	29	42	7	7	12	122	0	4	0	106	0	0	150	212	0	514	27	3	139	0	0	0	0	0	0	160	0
0539.V2	539	V2	0	0	white	0	TERM	I	0	0	3	40	0	0		4.93412e+08	53263		123	48492	38	16	16	23	18	6	3	473	0	0	0	664	0	3	377	189	3	697	45	0	111	0	0	0	0	0	0	120	0
0539.V3	539	V3	0	0	white	0	TERM	I	0	0	3	40	0	0		6.51974e+07	56739		204	51456	54	30	69	49	28	6	0	127	0	0	0	80	0	8	209	149	3	2508	30	0	134	0	0	0	0	0	0	168	6
0541.V1	541	V1	0	0	white	0	TERM	I	1	NA	3	38	0	0	11253.6	2.61884e+08	61349		241	52756	73	204	63	136	22	6	12	20	0	13	3	0	0	11	10	0	0	122	0	3	108	8	0	0	0	0	0	0	0
0541.V2	541	V2	0	0	white	0	TERM	I	1	NA	3	38	0	0		3.15828e+08	55377		102	46916	32	434	25	19	20	10	6	147	0	0	5	0	12	3	106	316	0	255	0	3	78	0	0	0	0	0	0	0	7
0541.V3	541	V3	0	0	white	0	TERM	I	1	NA	3	38	0	0		1.17836e+08	56450		147	47265	61	141	53	15	17	15	6	50	0	0	0	0	0	5	26	120	3	196	11	0	102	0	0	0	0	0	0	0	0
0542.V1	542	V1	1	0	black	0	TERM	III	0	0	3	39	0	0	5979.29	6.09672e+08	75338		73645	203	114	40	20	47	18	20	14	187	0	8	0	83	6	4	109	259	0	0	0	0	0	0	0	0	0	113	0	0	56
0542.V2	542	V2	1	0	black	0	TERM	III	0	0	3	39	0	0		1.78602e+08	60178		58172	95	131	23	20	25	8	15	15	272	0	13	16	223	8	5	139	247	4	0	0	2	0	0	0	0	0	48	0	154	72
0542.V3	542	V3	1	0	black	0	TERM	III	0	0	3	39	0	0		9.4317e+07	73229		69806	62	148	21	28	19	11	14	0	451	0	9	0	170	0	0	323	629	14	0	0	0	0	0	7	0	0	153	0	103	78
0543.V1	543	V1	1	0	black	0	TERM	IV-B	0	1	3	38	0	0	15969.3	2.61181e+08	51750		1350	144	11847	30	17620	52	4285	1866	2539	350	956	1044	499	0	0	7032	0	8	876	0	0	79	0	0	80	0	0	0	0	0	0
0543.V2	543	V2	1	0	black	0	TERM	IV-B	0	1	3	38	0	0		3.49769e+08	48235		1808	143	9077	23	18762	49	7671	1474	1965	130	392	83	777	0	0	4744	8	0	238	0	0	37	0	0	24	0	0	0	0	0	4
0543.V3	543	V3	1	0	black	0	TERM	IV-B	0	1	3	38	0	0		3.61824e+08	56536		1609	213	11046	18	26494	40	7774	1088	3297	189	1108	103	242	0	0	1728	34	0	513	0	20	64	0	0	76	0	0	0	0	0	8
0544.V1	544	V1	0	0	white	0	TERM	I	1	NA	3	40	0	0	6279.97	2.76492e+08	56891		157	56155	74	27	50	58	22	16	5	0	12	0	0	0	0	7	3	0	6	46	0	0	144	0	0	0	0	4	0	0	10
0544.V2	544	V2	0	0	white	0	TERM	I	1	NA	3	40	0	0		2.04863e+08	45915		77	45497	18	0	10	20	8	0	0	5	0	0	0	0	0	0	7	0	0	91	0	0	111	0	0	0	0	0	0	0	0
0544.V3	544	V3	0	0	white	0	TERM	I	1	NA	3	40	0	0		122432602	55273		129	54575	61	0	57	43	22	17	0	16	8	8	0	3	7	3	2	6	4	59	16	0	157	0	0	0	5	0	0	0	0
0545.V1	545	V1	1	0	black	0	TERM	IV-A	0	0	3	40	0	0	9722.33	2.24877e+08	45687		201	323	15063	46	69	133	12148	5490	337	217	7368	7	2698	209	9	8	70	9	60	0	5	613	0	0	0	0	0	10	0	0	0
0545.V2	545	V2	1	0	black	0	TERM	IV-A	0	0	3	40	0	0		3.75033e+08	44669		13967	180	9772	14	257	59	3471	2211	8732	436	3320	4	173	0	0	3	89	0	417	0	0	507	0	0	134	0	0	0	0	0	0
0545.V3	545	V3	1	0	black	0	TERM	IV-B	0	0	3	40	0	0		504408570	62604		12358	84	7688	11	36722	18	1911	619	1548	225	265	4	277	0	0	276	0	2	51	0	13	69	0	0	0	0	0	0	0	0	2
0546.V1	546	V1	0	0	white	0	TERM	I	0	0	3	38	0	0	11850.8	2.7279e+08	65479		165	63666	146	213	24	41	32	11	0	37	10	6	6	10	0	0	30	9	0	400	0	7	160	8	0	0	0	0	9	0	133
0546.V2	546	V2	0	0	white	0	TERM	I	0	0	3	38	0	0		3.00506e+08	55604		110	53603	39	884	30	24	14	11	6	0	0	0	0	0	0	5	0	0	4	370	0	0	135	0	0	0	0	0	258	0	5
0546.V3	546	V3	0	0	white	0	TERM	I	0	0	3	38	0	0		1012886218	53689		1289	48276	1807	840	39	25	23	7	0	13	0	0	0	0	0	5	0	10	0	469	15	0	115	0	0	0	0	0	361	0	42
0547.V1	547	V1	0	0	white	0	TERM	III	0	0	3	40	0	0	9084.96	1.23284e+08	53971		45713	382	125	55	57	7301	23	27	8	44	18	15	0	5	0	7	22	28	4	0	8	5	0	0	0	0	0	0	0	21	8
0547.V2	547	V2	0	0	white	0	TERM	V	0	0	3	40	0	0		1.01393e+08	47588		27422	127	1849	47	789	13786	211	314	235	281	8	682	10	25	14	44	183	228	33	0	0	169	0	0	55	0	0	9	0	45	51
0547.V3	547	V3	0	0	white	0	TERM	III	0	0	3	40	0	0		4.41992e+07	47677		38917	106	33	47	38	8352	15	10	0	33	0	0	0	0	0	0	16	8	6	0	14	0	0	0	0	0	0	0	0	12	0
0549.V1	549	V1	1	1	black	1	sPTB	IV-B	1	NA	2	25	1	1	14286.8	6.54807e+08	55732		297	213	3022	29	19473	35	2396	1476	8813	545	14	8604	21	0	0	1379	277	48	568	0	0	1742	0	0	80	0	0	7	0	0	0
0549.V2	549	V2	1	1	black	1	sPTB	IV-B	1	NA	2	25	1	1		5.8649e+07	46058		1540	248	10053	121	7200	924	3482	3341	2099	1105	10	4695	38	14	8	165	638	819	215	0	4	1922	0	15	778	0	5	26	5	0	13
0550.V1	550	V1	0	0	white	0	TERM	V	0	0	3	39	0	0	14019.7	6.36194e+07	48332		205	86	66	42	35	33076	21	14	0	41	0	5	0	0	33	0	17	20	0	0	4053	3	0	821	0	0	27	8038	0	13	0
0550.V2	550	V2	0	0	white	0	TERM	V	0	0	3	39	0	0		5.52719e+07	58505		495	15718	717	197	497	16158	199	215	123	149	16	253	5	15	14	26	60	158	16	150	4849	137	25	5531	39	0	108	10027	0	65	11
0550.V3	550	V3	0	0	white	0	TERM	V	0	0	3	39	0	0		5.83482e+07	57504		114	94	18	13	27	27729	6	0	12	411	0	0	0	32	34	0	119	446	2	0	1084	0	0	13350	9	0	1161	11358	0	225	4
0551.V1	551	V1	0	0	white	0	TERM	II	0	0	3	38	0	0	9847.68	5.44384e+07	48485		178	261	91	45282	49	123	24	16	0	194	0	4	0	67	0	7	69	50	0	1833	0	4	0	0	0	0	0	11	0	8	0
0551.V2	551	V2	0	0	white	0	TERM	II	0	0	3	38	0	0		1.57988e+07	32549		201	3333	101	14328	20	6084	17	23	0	1468	0	0	0	1240	35	0	829	607	3	153	53	5	0	42	0	0	44	622	0	61	21
0551.V3	551	V3	0	0	white	0	TERM	II	0	0	3	38	0	0		9.44221e+07	65911		194	180	52	56227	22	55	15	13	0	173	0	0	0	0	8	0	59	34	0	1715	0	3	0	5	0	0	7	6847	0	147	6
0552.V1	552	V1	0	0	white	0	TERM	V	0	0	3	38	0	0	24851.8	115434868	36582		195	707	86	34	41	34897	29	21	4	43	0	15	5	0	0	0	26	39	0	0	0	8	0	5	0	41	201	0	0	0	5
0552.V2	552	V2	0	0	white	0	TERM	V	0	0	3	38	0	0		6.92699e+08	48060		264	554	37	248	23	46502	17	14	0	49	0	5	10	32	0	0	18	28	0	8	9	4	0	11	4	0	58	35	0	0	0
0552.V3	552	V3	0	0	white	0	TERM	V	0	0	3	38	0	0		119930136	62646		182	506	66	67	40	59453	19	19	0	176	7	0	0	27	104	0	74	42	2	0	0	0	0	0	0	22	1156	11	2	31	55
0553.V1	553	V1	0	0	white	0	TERM	V	0	0	3	39	0	0	31910	2.14928e+08	57391		168	106	72	24	65	53360	17	0	0	42	0	0	0	40	0	0	96	51	0	0	0	0	0	0	0	0	2829	0	0	0	29
0553.V2	553	V2	0	0	white	0	TERM	V	0	0	3	39	0	0		1.12979e+08	53628		352	3271	371	527	58	26956	25	44	22	193	0	11	20	277	82	3	247	110	11	16	12	0	0	0	17	0	19561	10	0	0	13
0553.V3	553	V3	0	0	white	0	TERM	V	0	0	3	39	0	0		3.46741e+08	53052		145	112	31	31	14	30212	7	9	0	4	0	3	5	0	0	3	0	0	0	0	0	0	0	0	2	0	17605	0	0	0	4
0554.V1	554	V1	0	0	white	0	TERM	I	0	0	3	39	0	0	5742.62	2.5291e+08	50689		171	49313	76	322	33	92	13	14	0	0	0	6	6	0	10	4	0	0	0	453	8	0	65	0	0	0	0	0	53	0	0
0554.V2	554	V2	0	0	white	0	TERM	I	0	0	3	39	0	0		2.27631e+07	66068		1060	44086	229	7185	31	124	30	29	6	5041	3	4	12	31	401	0	20	351	0	834	7	0	82	0	0	0	7	6	255	0	1118
0554.V3	554	V3	0	0	white	0	TERM	I	0	0	3	39	0	0		3.21387e+07	60385		125	57380	35	587	21	16	12	13	0	230	0	0	0	0	38	0	0	15	0	424	10	7	144	0	0	0	5	3	120	0	741
0555.V1	555	V1	1	0	black	0	TERM	I	1	NA	3	39	0	0	4926.3	8.07491e+07	48753		200	46248	89	1295	46	41	14	8	0	65	0	8	0	47	33	0	85	14	2	174	8	4	24	0	2	0	0	11	0	0	22
0555.V2	555	V2	1	0	black	0	TERM	I	1	NA	3	39	0	0		7.05587e+07	51893		517	47133	360	2730	9	570	22	25	10	54	8	8	7	30	7	20	19	16	8	192	0	4	18	0	2	0	0	6	0	8	8
0555.V3	555	V3	1	0	black	0	TERM	I	1	NA	3	39	0	0		3.35348e+07	53494		229	49101	44	3073	24	53	26	11	7	58	0	0	4	0	4	0	21	34	0	352	0	0	24	0	0	0	4	0	0	0	78
0557.V1	557	V1	1	0	black	0	TERM	III	1	NA	3	38	0	0	51820.2	9.21961e+07	55765		40823	157	146	13663	82	11	37	32	12	4	7	0	6	0	6	19	0	0	13	723	0	0	0	0	2	0	0	0	0	0	0
0557.V2	557	V2	1	0	black	0	TERM	II	1	NA	3	38	0	0		2.42051e+08	48580		10838	264	1544	31619	33	2697	31	27	6	167	17	8	6	23	0	13	43	124	0	947	0	0	0	0	2	0	9	0	0	11	7
0557.V3	557	V3	1	0	black	0	TERM	II	1	NA	3	38	0	0		1.50508e+08	60465		35628	193	33	22683	28	35	16	0	5	0	0	3	0	0	0	0	0	0	0	1810	0	0	0	0	0	0	6	12	0	0	0
0558.V1	558	V1	0	0	white	0	TERM	I	1	NA	3	41	0	0	5881.69	1.03655e+08	62125		1067	59201	95	222	43	68	29	23	6	30	10	0	6	0	0	9	6	11	5	991	0	9	112	0	4	0	0	0	0	0	6
0558.V2	558	V2	0	0	white	0	TERM	I	1	NA	3	41	0	0		446634836	37006		297	32370	115	1439	48	663	11	8	0	153	0	9	0	125	2	0	90	94	0	478	92	4	43	134	0	0	13	183	0	16	11
0558.V3	558	V3	0	0	white	0	TERM	I	1	NA	3	41	0	0		1.73071e+08	71199		1801	67142	56	297	18	76	18	11	0	30	0	0	0	0	0	0	0	6	0	1507	0	0	99	9	0	0	6	10	0	6	5
0559.V1	559	V1	0	0	white	0	TERM	IV-A	1	NA	3	39	0	0	6723.06	2375349935	46428		661	161	8878	69	52	31	9956	7385	53	326	7172	463	815	4964	0	4	0	0	1969	0	0	3137	0	0	18	0	0	0	4	0	0
0559.V2	559	V2	0	0	white	0	TERM	IV-A	1	NA	3	39	0	0		1.63583e+08	51741		1013	669	14561	34	14	72	13080	8392	0	152	4805	775	1673	4657	0	0	4	17	584	8	0	451	0	0	0	0	0	0	0	0	0
0559.V3	559	V3	0	0	white	0	TERM	IV-A	1	NA	3	39	0	0		3.02692e+08	59963		1038	148	20839	66	19	53	10787	9071	0	365	12118	557	649	903	0	0	0	0	914	6	0	2083	0	0	8	0	10	6	0	0	0
0560.V1	560	V1	0	0	white	0	TERM	III	0	0	3	39	0	0	7891.72	9.87085e+07	60988		46765	157	93	13414	22	16	23	15	3	33	0	0	5	12	0	0	13	32	0	0	0	3	0	0	0	0	9	0	0	0	14
0560.V2	560	V2	0	0	white	0	TERM	III	0	0	3	39	0	0		5.94033e+07	62289		37785	870	143	22903	8	74	15	6	14	72	0	0	0	0	0	5	28	76	0	6	5	0	0	0	0	0	7	0	0	9	16
0560.V3	560	V3	0	0	white	0	TERM	II	0	0	3	39	0	0		6.63079e+07	65900		35509	214	65	29806	11	43	18	17	0	11	0	0	0	0	0	0	2	32	2	5	0	0	0	5	0	0	10	0	0	0	17
0561.V1	561	V1	0	0	white	0	TERM	I	1	NA	3	39	0	0	3553.06	1.6803e+08	61237		230	48723	53	41	38	20	15	20	0	87	8	0	0	0	0	0	69	63	0	219	13	6	11251	0	0	0	0	0	0	19	3
0561.V2	561	V2	0	0	white	0	TERM	I	1	NA	3	39	0	0		1.44425e+08	51504		164	39475	215	304	15	48	14	20	0	230	0	0	6	14	22	5	213	569	0	229	8	3	8718	0	0	0	4	19	0	274	0
0561.V3	561	V3	0	0	white	0	TERM	I	1	NA	3	39	0	0		5.84444e+07	71685		184	54962	54	58	33	57	21	17	0	178	0	0	0	0	0	4	137	891	2	366	0	3	12737	0	3	0	11	43	0	558	140
0563.V1	563	V1	1	0	black	0	TERM	IV-A	0	0	3	39	0	0	13506.3	4.64763e+08	55452		28432	176	11019	65	4172	64	5262	1340	739	444	0	42	509	42	178	738	70	20	1009	0	0	29	0	0	2	0	0	0	0	51	0
0563.V2	563	V2	1	0	black	0	TERM	IV-A	0	0	3	39	0	0		7.82174e+06	37308		20093	2123	2786	447	1714	53	2280	321	32	339	0	5	150	72	13	25	125	106	22	11	9	0	0	0	7	0	3	0	6	866	36
0563.V3	563	V3	1	0	black	0	TERM	IV-A	0	0	3	39	0	0		8.23594e+07	69551		46296	91	10760	26	5162	19	4652	1349	0	54	0	3	320	16	0	6	33	22	88	0	0	0	0	0	0	0	5	0	0	23	28
0565.V1	565	V1	0	0	white	0	TERM	I	1	NA	3	39	0	0	6986.64	1.70781e+08	59673		1550	40512	72	2174	64	211	30	5	104	4431	0	0	8	1768	591	3	2012	1957	0	177	0	4	131	0	0	0	0	0	0	74	0
0565.V2	565	V2	0	0	white	0	TERM	I	1	NA	3	39	0	0		2.07659e+08	67038		994	51538	543	2634	86	221	26	60	91	1774	0	17	23	652	326	0	1415	1213	4	141	17	2	124	0	22	0	5	7	0	213	39
0565.V3	565	V3	0	0	white	0	TERM	I	1	NA	3	39	0	0		3.48383e+08	84081		3688	65836	24	2216	15	122	7	0	311	2562	0	0	0	609	25	0	1755	1953	0	87	0	0	158	0	0	0	0	0	0	200	22
0566.V1	566	V1	0	0	white	0	TERM	I	0	0	3	38	0	0	12506	1.46322e+08	67628		569	62501	126	3574	41	67	35	30	0	17	10	0	4	20	0	13	6	13	15	0	0	8	171	0	0	0	0	0	0	0	10
0566.V2	566	V2	0	0	white	0	TERM	I	0	0	3	38	0	0		9.54308e+07	68187		1859	58538	389	4977	25	455	27	52	14	125	21	11	13	46	16	32	96	125	5	0	0	10	122	0	0	0	12	0	47	34	42
0566.V3	566	V3	0	0	white	0	TERM	I	0	0	3	38	0	0		6.63509e+07	58823		132	56247	84	1948	8	22	12	12	0	11	0	0	0	0	6	6	5	7	0	0	0	5	153	0	0	0	0	0	0	0	5
0567.V1	567	V1	0	0	white	0	TERM	I	1	NA	3	39	0	0	5589.6	NA	9982		24	3226	16	158	4	1358	0	6	0	354	0	0	0	19	0	0	389	188	0	71	0	0	0	0	0	0	0	0	0	487	173
0567.V2	567	V2	0	0	white	0	TERM	I	1	NA	3	39	0	0		NA	13074		21	7586	7	226	3	4321	0	0	0	74	0	0	0	0	0	0	69	55	0	182	0	0	0	0	0	0	0	0	0	75	16
0567.V3	567	V3	0	0	white	0	TERM	I	1	NA	3	39	0	0		NA	18860		17	6535	0	131	0	5548	0	0	0	308	0	0	0	140	140	0	459	631	0	145	0	0	0	116	0	0	0	1021	0	183	22
0568.V1	568	V1	0	0	white	0	TERM	I	1	NA	3	39	0	0	18776.5	NA	30764		145	29219	9	158	8	0	0	0	0	244	0	0	0	13	0	0	39	115	0	36	0	0	50	0	0	0	0	8	0	245	51
0568.V2	568	V2	0	0	white	0	TERM	I	1	NA	3	39	0	0		NA	18957		115	18308	22	73	6	13	5	0	0	43	0	0	0	21	0	0	19	77	0	88	0	0	28	0	0	0	0	0	0	33	7
0568.V3	568	V3	0	0	white	0	TERM	I	1	NA	3	39	0	0		NA	27689		120	27029	0	209	0	5	0	0	0	23	0	0	0	4	0	0	3	8	0	160	0	0	37	0	0	0	0	7	0	0	0
0569.V1	569	V1	0	0	white	0	TERM	I	1	NA	3	42	0	0	9916.47	NA	25104		28	24374	176	98	0	20	0	0	0	116	0	0	0	22	48	0	18	8	0	0	0	0	0	0	0	0	0	0	133	0	6
0569.V2	569	V2	0	0	white	0	TERM	I	1	NA	3	42	0	0		NA	15226		227	14657	22	120	0	15	0	0	0	23	0	0	0	0	9	0	7	8	0	8	0	0	0	0	0	0	0	0	83	0	0
0569.V3	569	V3	0	0	white	0	TERM	I	1	NA	3	42	0	0		NA	28461		1705	26095	10	211	0	22	4	0	0	54	0	0	0	8	19	0	8	15	0	0	0	0	50	0	0	0	0	0	103	0	0
0570.V1	570	V1	0	0	white	0	TERM	I	1	NA	3	40	0	0	230206	NA	23695		23	17238	4481	1564	7	8	7	6	0	90	0	0	0	0	7	0	15	20	0	0	0	0	0	0	0	0	0	0	0	0	31
0570.V2	570	V2	0	0	white	0	TERM	IV-A	1	NA	3	40	0	0		NA	20443		39	9943	8077	2038	4	10	0	0	0	11	0	0	0	0	0	0	0	23	0	0	0	0	17	0	0	0	0	0	0	0	0
0570.V3	570	V3	0	0	white	0	TERM	IV-A	1	NA	3	40	0	0		NA	24573		26	7645	12239	3996	0	0	0	0	0	2	0	0	406	0	25	0	0	0	0	0	0	0	0	0	0	0	0	0	0	0	2
0571.V1	571	V1	0	0	white	0	TERM	I	1	NA	3	40	0	0	4269.86	NA	14181		319	13600	36	157	3	0	0	3	0	0	0	0	0	0	0	0	3	5	0	20	0	0	0	0	0	0	0	0	0	0	0
0571.V2	571	V2	0	0	white	0	TERM	I	1	NA	3	40	0	0		NA	9361		2650	6114	303	145	0	10	0	0	0	12	0	0	0	6	0	0	16	11	0	36	0	0	0	0	0	0	0	0	25	0	6
0571.V3	571	V3	0	0	white	0	TERM	I	1	NA	3	40	0	0		NA	17935		340	17124	70	283	14	0	0	0	0	4	0	0	0	0	0	0	8	5	0	35	0	0	29	0	0	0	0	0	0	0	0
0572.V1	572	V1	0	0	white	0	TERM	I	1	NA	3	40	0	0	4202.67	8.70088e+06	9021		0	8577	0	76	5	0	0	0	0	4	0	0	0	0	0	0	0	0	0	0	0	0	0	0	0	0	0	0	0	0	5
0572.V2	572	V2	0	0	white	0	TERM	I	1	NA	3	40	0	0		1.66939e+08	18021		0	17384	0	34	0	0	0	0	0	0	0	0	0	0	0	0	0	0	0	12	0	0	481	0	0	0	0	0	0	0	0
0572.V3	572	V3	0	0	white	0	TERM	I	1	NA	3	40	0	0		6.66695e+06	5593		116	4398	179	46	108	136	58	46	0	16	10	0	0	0	0	8	4	8	9	54	0	0	143	0	0	0	0	0	0	0	145
0573.V1	573	V1	1	0	black	0	TERM	IV-A	0	0	3	40	0	0	62520.4	2.2426e+08	60055		19943	142	14912	79	6779	15	6935	1630	3648	682	366	102	851	0	0	2055	11	5	1203	0	0	232	0	0	15	0	0	0	21	0	0
0573.V2	573	V2	1	0	black	0	TERM	V	0	0	3	40	0	0		5.14341e+08	2445		891	233	310	110	20	445	25	15	9	44	8	7	0	29	0	7	38	35	0	0	0	6	0	0	2	0	7	8	0	15	20
0573.V3	573	V3	1	0	black	0	TERM	III	0	0	3	40	0	0		9.58866e+07	69505		64067	69	434	32	11	30	48	14	0	45	129	18	12	0	0	0	23	61	0	0	0	0	0	68	95	0	92	61	384	83	2626
0574.V1	574	V1	1	0	black	0	TERM	III	0	0	3	38	0	0	6178.21	1.71588e+08	70575		68401	217	133	57	27	55	26	25	0	317	14	5	5	12	0	5	188	223	4	124	0	10	0	0	5	0	0	0	0	78	22
0574.V2	574	V2	1	0	black	0	TERM	III	0	0	3	38	0	0		2.75293e+07	64365		55808	120	240	72	7	765	9	24	21	268	0	0	0	80	0	31	260	419	0	35	0	5	0	0	110	0	0	5	0	579	757
0574.V3	574	V3	1	0	black	0	TERM	III	0	0	3	38	0	0		1.05709e+08	83705		78723	148	38	66	25	87	8	15	0	650	0	0	0	42	0	0	412	361	0	171	0	0	0	5	0	0	15	0	0	181	33
0577.V1	577	V1	1	0	black	0	TERM	III	0	0	3	40	0	0	248443	1.45744e+08	72900		53921	161	184	2663	39	22	30	59	19	3535	9	16	18	230	426	6	1958	2179	11	1048	0	0	0	0	48	0	29	0	0	1002	115
0577.V2	577	V2	1	0	black	0	TERM	III	0	0	3	40	0	0		3.25911e+07	53601		35992	221	371	677	32	915	20	48	62	1105	0	48	0	178	103	26	1017	1351	17	966	0	6	0	11	7	0	104	10	0	3228	328
0577.V3	577	V3	1	0	black	0	TERM	III	0	0	3	40	0	0		3.42017e+07	98688		81086	204	66	3813	24	2254	13	24	76	349	0	0	0	36	8	0	1263	1580	0	1799	0	3	0	0	48	0	11	91	0	863	292
0578.V1	578	V1	0	1	white	1	sPTB	II	1	NA	2	32	1	2	16560.3	1.04338e+08	57975		27590	120	67	29680	20	11	31	21	0	50	17	4	6	0	0	8	4	37	3	0	0	0	0	0	0	0	0	0	0	0	6
0578.V2	578	V2	0	1	white	1	sPTB	II	1	NA	2	32	1	2		141880587	60841		6636	164	210	53315	18	227	15	8	8	33	6	0	0	0	0	8	23	26	2	0	0	0	0	0	0	0	0	0	0	0	6
0580.V1	580	V1	1	0	black	0	TERM	II	0	0	3	39	0	0	20631.8	8.73821e+07	65311		17268	191	42	46563	17	357	16	13	0	12	0	0	0	0	0	8	4	2	0	0	0	0	0	0	5	0	24	0	612	0	3
0580.V2	580	V2	1	0	black	0	TERM	II	0	0	3	39	0	0		7.30755e+07	52701		2330	97	62	48979	45	202	22	20	5	9	0	3	0	0	0	4	4	0	3	0	0	0	0	0	5	0	0	0	750	19	18
0580.V3	580	V3	1	0	black	0	TERM	II	0	0	3	39	0	0		6.04125e+07	62118		4665	166	25	55547	26	593	11	13	10	8	0	0	0	0	0	5	0	0	0	0	0	0	0	0	0	0	9	11	989	2	8
0598.V1	598	V1	0	0	white	0	TERM	I	1	NA	3	40	0	0	7356.84	142220	12834		6	12424	6	0	0	11	0	0	0	0	0	0	0	0	0	0	0	0	0	0	0	0	363	0	0	0	0	0	0	0	0
0598.V2	598	V2	0	0	white	0	TERM	I	1	NA	3	40	0	0		2.86421e+07	13444		4	12855	0	0	0	0	0	0	0	10	0	0	0	0	0	0	0	26	0	0	0	0	426	0	0	0	0	0	0	65	4
0598.V3	598	V3	0	0	white	0	TERM	I	1	NA	3	40	0	0		7.27352e+07	10997		32	10412	115	0	0	13	21	16	0	0	0	5	0	0	0	4	0	0	0	0	0	0	0	0	0	0	0	0	0	6	0
0600.V1	600	V1	1	0	black	0	TERM	III	0	0	2	40	0	0	234379	2.03691e+08	59884		47491	146	3526	824	19	24	51	179	570	8	92	444	69	40	0	5634	33	0	53	240	3	18	0	0	22	0	0	0	0	0	0
0600.V2	600	V2	1	0	black	0	TERM	I	0	0	2	40	0	0		6.22158e+07	60027		1810	50186	326	5872	30	49	18	36	0	111	9	13	0	50	59	5	71	83	0	409	10	0	129	0	5	0	5	0	0	51	132
0602.V1	602	V1	1	0	black	0	TERM	III	0	0	2	39	0	0	48822.1	1.17415e+08	67074		61975	78	64	4709	36	11	30	18	6	7	0	0	3	9	0	0	8	5	3	0	0	2	0	0	0	0	0	0	0	0	3
0602.V2	602	V2	1	0	black	0	TERM	III	0	0	2	39	0	0		4.734e+07	52969		43647	2744	335	4793	72	88	40	39	18	156	9	15	17	46	79	2	65	43	9	16	15	0	0	0	14	0	5	5	0	27	13
0603.V1	603	V1	1	0	black	0	TERM	IV-A	1	NA	2	40	0	0	323153	9.29949e+08	35472		19898	203	4342	3846	626	253	19	344	42	77	0	5	2058	30	358	5	13	0	134	75	0	5	0	0	90	0	0	0	0	0	3
0603.V2	603	V2	1	0	black	0	TERM	IV-B	1	NA	2	40	0	0		1507637073	42273		13758	600	2801	2370	7602	415	31	269	477	306	0	93	1143	176	1106	0	53	27	514	134	0	0	0	0	329	0	3	0	0	0	4
0605.V1	605	V1	1	0	black	0	TERM	III	0	0	3	39	0	0	24456.9	106597615	64601		44389	166	227	49	50	0	39	34	387	790	6	51	30	2478	153	4	2034	2743	6	0	0	15	0	0	19	0	7	0	0	311	3
0605.V2	605	V2	1	0	black	0	TERM	III	0	0	3	39	0	0		1.88695e+07	50379		33362	220	830	271	35	494	38	204	421	273	112	45	28	817	7	280	1456	1024	21	0	0	70	0	0	10	0	10	6	0	582	18
0605.V3	605	V3	1	0	black	0	TERM	I	0	0	3	39	0	0		1.14568e+07	47549		11027	160	917	58	26	42	31	47	1165	1697	0	58	62	3453	107	0	5087	6200	10	0	0	23	0	0	5	0	6	16	3	1063	25
0606.V1	606	V1	1	0	black	0	TERM	III	1	NA	3	40	0	0	683397	9.01882e+07	56139		53538	120	54	33	14	13	13	0	51	351	0	0	8	0	29	0	244	131	0	0	0	0	0	0	14	0	0	0	0	87	20
0606.V2	606	V2	1	0	black	0	TERM	I	1	NA	3	40	0	0		1.68642e+08	56618		4526	42770	229	60	38	254	18	15	447	554	15	9	14	86	0	24	929	326	4	0	0	0	92	0	9	0	0	9	1780	45	26
0606.V3	606	V3	1	0	black	0	TERM	I	1	NA	3	40	0	0		4.28006e+08	67874		9480	51884	30	1700	5	10	10	0	42	270	0	0	6	32	32	0	98	133	0	0	0	0	138	7	21	0	0	0	2185	0	103
0607.V1	607	V1	1	0	black	0	TERM	III	0	0	3	38	0	0	39194.4	9.76564e+07	68801		65197	197	93	55	58	7	1648	13	15	71	0	0	6	13	4	9	285	346	4	0	0	0	0	9	0	0	0	0	187	30	17
0607.V2	607	V2	1	0	black	0	TERM	III	0	0	3	38	0	0		1.39096e+08	64466		59984	63	530	31	97	232	66	35	23	131	0	0	0	0	0	26	139	394	4	0	0	5	0	0	4	0	0	0	295	117	732
0607.V3	607	V3	1	0	black	0	TERM	IV-A	0	0	3	38	0	0		1.43909e+08	65082		41792	157	11785	53	23	38	7451	2738	0	43	0	3	48	14	169	0	63	25	0	0	0	3	0	5	0	0	7	7	176	15	8
0614.V1	614	V1	1	0	black	0	TERM	III	0	1	3	39	0	0	5900.22	1.72151e+08	66521		56525	95	88	7227	73	1714	36	14	5	5	0	6	9	7	0	9	0	6	4	0	0	9	0	0	0	0	0	0	611	0	9
0614.V2	614	V2	1	0	black	0	TERM	III	0	1	3	39	0	0		2.47699e+06	22645		17336	148	46	2509	24	495	24	7	15	8	0	4	0	11	0	2	12	27	2	0	6	3	0	0	21	0	24	0	97	0	21
0614.V3	614	V3	1	0	black	0	TERM	III	0	1	3	39	0	0		1.09172e+08	62187		42269	51	27	4029	7	14132	10	9	0	0	0	0	0	0	0	0	5	0	3	0	4	0	0	0	0	0	0	0	1228	0	103
0616.V1	616	V1	1	0	black	0	TERM	IV-A	0	0	3	40	0	0	2842.66	3.726e+08	59026		1674	125	23672	46	47	12	10598	7847	0	1121	5486	19	1339	13	0	12	26	0	2030	0	0	4125	0	0	110	0	0	0	0	0	10
0616.V2	616	V2	1	0	black	0	TERM	IV-A	0	0	3	40	0	0		1.95227e+08	49456		23445	139	7929	51	16	564	8772	966	0	839	3349	740	664	0	9	0	24	14	1021	0	0	137	0	0	152	0	9	4	0	0	3
0616.V3	616	V3	1	0	black	0	TERM	IV-A	0	0	3	40	0	0		8.93844e+08	70634		39663	62	15449	13	13	18	12466	860	0	307	450	108	688	13	82	0	29	8	121	0	0	129	0	0	9	0	0	0	0	0	9
0617.V1	617	V1	1	0	black	0	TERM	III	1	NA	3	41	0	0	23688.3	5.44486e+07	60260		59491	192	114	104	44	7	63	23	0	19	0	0	11	0	11	5	0	6	4	0	5	3	0	0	2	0	0	0	10	0	0
0617.V2	617	V2	1	0	black	0	TERM	III	1	NA	3	41	0	0		6.56962e+07	52572		46732	65	80	4849	33	18	11	14	15	117	0	16	7	0	41	0	45	12	3	0	0	4	0	0	3	0	4	0	92	0	30
0617.V3	617	V3	1	0	black	0	TERM	III	1	NA	3	41	0	0		6.47112e+07	60901		56112	91	1054	2090	14	23	10	250	6	210	0	16	142	0	6	0	25	121	0	0	9	0	0	0	115	0	6	0	180	0	67
0618.V1	618	V1	1	0	black	0	TERM	I	0	1	3	38	0	0	103332	1.57598e+07	21964		282	15451	77	810	33	21	54	14	0	72	14	6	0	24	0	0	11	20	5	0	0	0	20	0	5	0	0	0	26	10	0
0618.V2	618	V2	1	0	black	0	TERM	I	0	1	3	38	0	0		4.37922e+06	14887		2115	6576	157	3046	32	54	29	12	13	74	0	11	14	24	33	0	26	27	4	7	5	0	0	0	8	0	8	3	202	0	135
0618.V3	618	V3	1	0	black	0	TERM	I	0	1	3	38	0	0		3.18355e+08	50926		1167	38864	62	1133	11	11	7	9	0	41	0	0	4	17	0	0	13	19	0	0	0	5	37	0	0	0	0	0	66	0	4
0620.V1	620	V1	1	0	black	0	TERM	I	0	1	3	38	0	0	432813	5.75831e+08	57746		1957	37543	7956	55	41	125	42	21	139	270	0	0	102	886	139	10	801	1054	6	143	293	6	87	0	0	0	39	22	0	104	15
0620.V2	620	V2	1	0	black	0	TERM	I	0	1	3	38	0	0		8.25825e+07	17515		762	11998	1179	700	526	95	212	66	180	134	9	19	33	105	96	6	154	212	29	42	35	5	23	0	15	0	9	6	0	48	8
0620.V3	620	V3	1	0	black	0	TERM	I	0	1	3	38	0	0		6.94232e+08	70852		194	60134	5956	16	5	151	8	0	97	193	0	0	60	74	76	0	516	558	5	141	0	0	138	0	0	0	7	68	0	121	9
0622.V1	622	V1	1	0	black	0	TERM	III	0	0	2	39	0	0	1.64137e+06	1.56182e+08	68211		54409	156	3666	17	70	21	36	33	17	1229	6	148	224	701	1406	4	858	1698	42	0	0	3	0	0	190	0	0	0	0	59	17
0622.V2	622	V2	1	0	black	0	TERM	IV-A	0	0	2	39	0	0		5.40333e+07	66902		32393	250	20256	241	79	397	2717	570	157	764	174	230	2142	92	217	191	418	683	326	0	9	42	0	0	195	0	0	0	7	31	62
0624.V1	624	V1	1	0	black	0	TERM	IV-A	1	NA	2	40	0	0	22337.9	1.95416e+08	66033		29558	67	21148	25	411	157	7047	290	8	143	129	23	1373	677	2730	0	101	644	3	0	0	6	0	0	92	0	8	0	0	31	13
0624.V2	624	V2	1	0	black	0	TERM	IV-A	1	NA	2	40	0	0		7.3063e+07	61256		26029	449	20722	370	525	475	3739	1214	71	436	272	57	1580	240	2504	216	218	698	21	0	0	43	0	0	66	0	16	0	5	34	19
0626.V1	626	V1	1	1	black	1	sPTB	IV-A	0	1	3	35	2	2	79397.6	1.58834e+08	63015		35364	140	16505	200	33	13	9065	459	7	12	6	0	910	0	6	4	0	0	100	0	0	3	0	0	0	0	0	0	84	0	0
0626.V2	626	V2	1	1	black	1	sPTB	IV-A	0	1	3	35	2	2		5.15982e+07	52816		37560	812	3446	5498	78	1333	1438	558	84	77	66	38	120	0	10	274	31	35	30	0	7	60	0	0	13	0	0	7	402	0	17
0626.V3	626	V3	1	1	black	1	sPTB	I	0	1	3	35	2	2		2.33258e+07	41840		12619	19740	759	1843	9	178	918	97	5	0	0	0	146	0	0	0	0	0	42	0	0	0	59	0	0	0	2	9	200	0	0
0627.V1	627	V1	0	1	white	1	sPTB	I	0	1	3	36	2	2	35.203	4.33812e+07	46787		23133	23068	86	44	50	0	37	27	4	9	12	11	0	0	7	3	6	7	7	58	0	5	33	8	0	0	3	0	0	0	0
0627.V2	627	V2	0	1	white	1	sPTB	I	0	1	3	36	2	2		6.04352e+07	43958		9617	33561	103	38	28	26	21	14	5	9	0	0	0	0	0	0	4	6	0	94	0	0	37	0	0	0	4	0	0	7	0
0627.V3	627	V3	0	1	white	1	sPTB	I	0	1	3	36	2	2		7.98724e+08	66032		2132	63282	16	17	6	8	4	0	0	6	0	0	0	0	0	3	0	22	0	61	0	0	51	0	0	0	8	0	0	12	0
0631.V1	631	V1	1	0	black	0	TERM	IV-A	1	NA	3	40	0	0	79904.3	4.96343e+07	42724		5239	149	1619	421	2231	0	1288	178	1328	818	280	1019	799	240	17	1069	3162	815	828	0	5	170	0	0	370	0	0	8	12	733	41
0631.V2	631	V2	1	0	black	0	TERM	IV-A	1	NA	3	40	0	0		6.50413e+06	36421		13726	169	1827	439	338	41	77	45	100	1438	46	80	693	101	55	9	2403	2451	126	0	0	13	0	0	940	0	0	10	61	1120	236
0631.V3	631	V3	1	0	black	0	TERM	IV-A	1	NA	3	40	0	0		6.49727e+06	16349		9780	52	1556	362	302	6	2172	122	72	114	58	61	507	32	0	191	69	56	83	0	0	11	0	0	83	0	0	0	10	14	0
0632.V1	632	V1	1	0	black	0	TERM	II	1	NA	3	39	0	0	253337	1.00461e+08	54841		170	82	37	47601	29	13	20	5	209	814	0	2	0	20	1718	2	268	687	0	0	8	0	0	0	0	0	0	503	0	0	41
0632.V2	632	V2	1	0	black	0	TERM	II	1	NA	3	39	0	0		7.01141e+08	56292		828	2356	1292	23600	826	111	309	166	480	1679	15	213	107	288	10321	7	849	948	90	33	0	12	0	0	134	0	5	6735	0	44	25
0632.V3	632	V3	1	0	black	0	TERM	II	1	NA	3	39	0	0		3.06166e+08	43012		112	118	34	34021	38	8	10	9	39	138	0	0	0	0	346	3	23	123	0	0	0	0	0	0	0	0	0	3026	0	0	17
0633.V1	633	V1	1	0	black	0	TERM	II	0	0	3	39	0	0	2997.34	7.77342e+07	55401		19154	173	846	33196	44	670	918	169	0	15	0	0	7	3	0	0	5	0	0	0	0	2	0	0	0	0	0	6	0	0	8
0633.V2	633	V2	1	0	black	0	TERM	II	0	0	3	39	0	0		3.38817e+07	18098		1831	864	344	13617	315	128	94	44	91	111	7	29	23	44	54	4	48	51	17	10	9	0	0	0	28	0	0	8	0	8	30
0633.V3	633	V3	1	0	black	0	TERM	II	0	0	3	39	0	0		1.32515e+08	27223		8324	192	114	15851	43	1301	312	36	0	27	0	0	0	0	15	0	8	11	5	32	0	0	0	0	0	0	0	0	0	112	49
0634.V1	634	V1	1	0	black	0	TERM	I	1	NA	3	39	0	0	671942	1.87603e+08	65123		254	59057	320	3232	80	30	63	68	34	482	19	20	0	49	97	7	213	122	13	0	0	12	122	0	39	0	0	0	131	0	68
0634.V2	634	V2	1	0	black	0	TERM	I	1	NA	3	39	0	0		4.36914e+07	59649		1020	39733	3324	9624	84	2477	227	459	127	275	59	35	37	34	12	186	67	161	99	0	0	75	63	0	16	0	0	0	958	17	10
0634.V3	634	V3	1	0	black	0	TERM	I	1	NA	3	39	0	0		8.4534e+07	52948		246	49942	122	1906	133	37	34	26	19	9	0	4	0	0	0	4	0	0	0	0	0	0	112	0	0	0	0	0	275	0	0
0635.V1	635	V1	1	0	black	0	TERM	IV-A	0	0	3	40	0	0	1757.04	2.12859e+08	50627		9571	154	18079	58	119	46	4191	6781	5091	429	10	299	304	0	0	1161	219	46	709	0	0	2144	0	0	69	0	0	0	0	44	5
0635.V2	635	V2	1	0	black	0	TERM	IV-A	0	0	3	40	0	0		8.85354e+07	46988		15640	839	14013	476	64	481	3354	4666	1858	363	91	171	407	27	17	885	171	138	1077	0	0	705	0	0	52	0	0	0	16	166	46
0635.V3	635	V3	1	0	black	0	TERM	IV-A	0	0	3	40	0	0		1.86074e+08	43152		13477	130	14497	21	24	14	4993	3223	2067	421	0	361	296	13	52	251	266	80	423	0	0	1235	0	0	76	0	0	0	0	165	12
0639.V1	639	V1	1	0	black	0	TERM	I	0	0	3	39	0	0	165618	9.32075e+07	53290		195	46131	63	197	38	366	18	16	0	12	0	2	6	0	16	0	4	0	6	306	0	6	104	0	677	0	3	9	0	0	257
0639.V2	639	V2	1	0	black	0	TERM	I	0	0	3	39	0	0		1.93655e+08	47357		641	32588	483	9185	67	707	44	67	25	55	36	15	12	0	13	68	26	46	12	2565	0	19	78	126	19	0	0	0	9	0	15
0639.V3	639	V3	1	0	black	0	TERM	I	0	0	3	39	0	0		1.01388e+08	42435		180	40094	67	366	20	268	15	17	0	17	0	0	8	0	9	0	2	12	0	1051	17	0	110	0	0	0	4	0	0	0	32
0642.V1	642	V1	1	1	black	1	sPTB	IV-A	0	1	3	36	2	2	98658.4	3.59907e+07	45920		22292	1805	11038	57	95	41	28	1443	29	305	0	12	4916	103	352	6	194	36	175	0	0	5	0	0	307	0	39	5	188	16	92
0642.V2	642	V2	1	1	black	1	sPTB	III	0	1	3	36	2	2		5.61046e+06	29077		27266	307	148	45	16	48	8	9	0	115	0	0	0	8	9	9	42	16	0	0	0	0	0	0	6	0	224	0	144	17	26
0642.V3	642	V3	1	1	black	1	sPTB	III	0	1	3	36	2	2		8.38531e+07	54647		53863	144	125	43	56	33	37	18	18	9	0	0	0	0	0	0	0	0	5	0	0	0	0	0	0	0	4	0	237	0	5
0643.V1	643	V1	1	0	black	0	TERM	V	0	1	3	38	0	0	41670.5	197023881	56264		293	223	22865	63	187	31648	52	42	21	8	0	8	75	0	0	6	0	0	4	560	0	7	0	0	4	0	0	0	0	0	0
0643.V2	643	V2	1	0	black	0	TERM	I	0	1	3	38	0	0		4.54697e+07	42121		260	39961	470	639	28	79	31	19	0	107	0	4	0	46	47	5	47	32	0	8	0	5	91	0	5	0	0	5	0	0	5
0643.V3	643	V3	1	0	black	0	TERM	I	0	1	3	38	0	0		8.31591e+07	56389		278	55144	80	69	73	20	35	17	0	15	0	0	6	6	0	0	0	0	0	0	0	0	117	0	0	0	0	0	0	35	134
0644.V1	644	V1	1	0	black	0	TERM	IV-A	0	0	3	40	0	0	111232	6.64702e+07	58021		44354	323	7576	70	95	36	264	324	74	379	0	26	211	16	8	0	52	100	48	0	0	5	0	0	281	0	0	0	0	85	514
0644.V2	644	V2	1	0	black	0	TERM	IV-B	0	0	3	40	0	0		5.022e+08	57029		2315	1470	12190	815	19412	100	5132	986	4957	1565	1720	461	431	179	267	21	532	104	474	15	0	490	0	0	1152	0	0	5	17	33	20
0644.V3	644	V3	1	0	black	0	TERM	IV-A	0	0	3	40	0	0		8.99071e+07	50765		14923	136	15824	49	6499	16	5243	555	3327	968	1362	19	189	0	0	159	101	7	306	0	0	156	0	0	173	0	3	0	25	50	23
0645.V1	645	V1	1	0	black	0	TERM	I	1	NA	3	38	0	0	630009	1.32585e+08	61274		790	51327	147	92	79	1251	45	28	52	868	0	10	0	208	572	0	238	413	6	401	0	4	144	10	0	0	5	0	9	847	120
0645.V2	645	V2	1	0	black	0	TERM	I	1	NA	3	38	0	0		2.78433e+08	22617		1227	7103	1800	1966	1299	412	446	258	429	1712	22	325	175	696	1229	12	647	359	118	70	5	9	0	10	230	0	0	23	17	105	67
0645.V3	645	V3	1	0	black	0	TERM	I	1	NA	3	38	0	0		9.21203e+07	34153		499	21260	129	233	41	995	21	20	71	3422	0	0	22	912	1229	0	880	470	0	625	0	0	66	8	91	0	13	43	12	157	131
0648.V1	648	V1	1	0	black	0	TERM	II	0	0	3	41	0	0	6886	1.31241e+08	55496		28288	201	178	23022	113	56	33	32	15	58	0	0	12	0	33	0	23	13	4	0	0	5	0	0	0	0	4	0	1015	67	211
0648.V2	648	V2	1	0	black	0	TERM	II	0	0	3	41	0	0		6.13838e+07	41676		8973	2409	1251	21561	101	363	66	340	158	672	204	90	26	116	64	514	378	394	41	23	0	89	0	13	23	0	0	0	450	94	196
0648.V3	648	V3	1	0	black	0	TERM	II	0	0	3	41	0	0		4.74857e+07	46118		11257	128	127	31546	85	52	38	66	8	110	0	3	25	0	8	0	46	53	4	0	0	0	0	0	0	0	0	0	710	83	186
0649.V1	649	V1	1	0	black	0	TERM	IV-B	1	NA	3	39	0	0	78187.2	5.01327e+08	57400		5875	96	7899	31	31339	14	2127	340	3829	315	1364	392	72	0	0	845	170	47	785	0	0	303	0	0	342	0	0	0	5	0	0
0649.V2	649	V2	1	0	black	0	TERM	IV-B	1	NA	3	39	0	0		1395040981	49843		3823	278	7242	658	18775	335	3514	370	9464	418	649	111	77	23	0	2191	144	89	641	0	10	85	0	0	224	0	0	0	24	0	11
0649.V3	649	V3	1	0	black	0	TERM	IV-B	1	NA	3	39	0	0		4.17459e+07	45813		18433	79	11531	25	8432	14	2311	373	1307	219	62	228	257	0	0	720	31	48	697	4	0	55	0	0	161	0	0	4	20	0	9
0650.V1	650	V1	1	1	black	1	sPTB	IV-B	0	1	3	35	2	2	122.676	3.95574e+08	62593		8480	405	14507	43	27960	46	8151	230	62	4	0	3	389	1071	95	10	139	22	507	0	0	0	0	0	31	0	0	0	11	0	4
0650.V2	650	V2	1	1	black	1	sPTB	I	0	1	3	35	2	2		1.22177e+08	76751		1366	70515	1013	1146	93	343	43	279	66	121	168	65	29	0	0	418	62	62	25	0	0	109	140	0	14	0	0	5	57	0	28
0650.V3	650	V3	1	1	black	1	sPTB	I	0	1	3	35	2	2		1.87072e+08	57599		115	56862	43	36	19	31	13	0	0	2	0	0	0	0	0	2	0	0	0	0	0	0	124	0	0	0	0	0	298	0	0
0653.V1	653	V1	1	0	black	0	TERM	IV-A	1	NA	3	40	0	0	103567	3.31843e+08	49306		17957	134	15797	53	76	30	5704	4840	933	354	633	101	1906	5	0	4	0	0	43	0	0	12	0	0	27	0	0	0	0	0	0
0653.V2	653	V2	1	0	black	0	TERM	IV-A	1	NA	3	40	0	0		2.65291e+08	47510		20103	230	14434	107	26	225	7091	2778	109	92	260	11	1515	12	0	49	27	34	87	23	0	13	0	0	3	0	0	0	0	0	14
0653.V3	653	V3	1	0	black	0	TERM	IV-A	1	NA	3	40	0	0		3.66723e+08	40085		20014	94	12983	34	24	20	2618	2647	112	6	49	5	1316	0	0	2	5	0	12	9	0	0	0	0	0	0	0	0	0	0	6
0654.V1	654	V1	1	0	black	0	TERM	IV-B	0	0	3	39	0	0	20971	1144417661	46912		11202	68	9189	20	20190	23	4299	172	783	104	17	4	176	0	9	459	0	0	56	0	0	6	0	0	0	0	0	0	3	0	0
0654.V2	654	V2	1	0	black	0	TERM	IV-B	0	0	3	39	0	0		3.82914e+08	53351		23935	89	9225	30	12677	29	3704	233	1140	160	91	16	212	0	0	1098	0	9	107	0	0	8	0	0	0	0	0	0	0	0	5
0654.V3	654	V3	1	0	black	0	TERM	III	0	0	3	39	0	0		6.19588e+07	52016		50418	55	443	21	24	13	865	39	10	0	0	0	0	0	0	15	5	0	0	0	0	3	0	0	0	0	0	0	0	0	0
0658.V1	658	V1	1	0	black	0	TERM	IV-B	0	1	3	39	0	0	1109.15	1.73062e+08	66407		11805	220	12376	70	24018	102	8221	613	5892	414	0	71	163	29	0	0	88	19	1114	0	0	91	0	0	39	0	0	0	0	10	0
0658.V2	658	V2	1	0	black	0	TERM	IV-B	0	1	3	39	0	0		2.34478e+08	61200		5763	1333	12841	745	28914	75	6299	528	1636	457	0	85	266	187	206	9	216	61	357	15	0	57	0	0	60	0	0	6	0	28	17
0658.V3	658	V3	1	0	black	0	TERM	IV-B	0	1	3	39	0	0		1.35843e+08	56508		8475	147	8289	53	33097	37	3476	260	1283	203	0	41	178	16	12	0	81	9	352	5	0	20	0	0	7	0	0	0	0	48	0
0663.V1	663	V1	1	0	black	0	TERM	IV-A	0	0	3	39	0	0	3537.05	2.95793e+08	59600		8821	237	22480	46	123	23	3597	3715	825	155	0	5970	2593	1334	3432	6	704	267	1374	0	0	6	0	0	727	0	0	0	2	0	0
0663.V2	663	V2	1	0	black	0	TERM	IV-A	0	0	3	39	0	0		2.88286e+08	57399		16017	2371	16903	876	1008	150	7345	2003	414	618	19	1085	1072	451	3868	7	400	505	353	26	15	11	0	0	212	0	0	0	0	33	21
0663.V3	663	V3	1	0	black	0	TERM	IV-A	0	0	3	39	0	0		9.81166e+08	40053		14123	133	14547	44	61	13	5256	919	21	9	0	553	957	11	2241	4	129	171	309	0	0	0	0	0	40	0	0	0	0	0	0
0665.V1	665	V1	1	0	black	0	TERM	II	0	0	3	40	0	0	1.37943e+06	4.74858e+07	47882		2417	132	19380	18622	35	13	8	1414	8	152	0	30	1106	31	684	0	16	29	92	0	0	12	0	0	428	0	31	0	0	29	101
0665.V2	665	V2	1	0	black	0	TERM	IV-A	0	0	3	40	0	0		5.64357e+07	22347		2265	1453	5328	219	2110	88	688	776	644	860	33	963	577	795	1543	15	407	343	279	28	0	9	0	6	831	0	0	0	3	21	12
0665.V3	665	V3	1	0	black	0	TERM	IV-A	0	0	3	40	0	0		3.30163e+08	44733		14097	73	19685	5138	13	32	8	1637	10	135	0	293	902	526	314	0	55	40	113	223	0	0	0	0	244	0	81	0	0	0	8
0669.V1	669	V1	1	0	black	0	TERM	III	0	0	3	39	0	0	103779	6.93949e+07	55890		53122	112	221	33	86	34	35	13	8	606	7	0	0	52	0	7	321	145	0	0	5	0	0	0	7	0	0	0	0	17	22
0669.V2	669	V2	1	0	black	0	TERM	III	0	0	3	39	0	0		4.31824e+08	84464		75098	155	685	67	47	220	23	175	63	566	91	52	31	38	0	257	381	1777	23	0	2215	64	0	0	91	0	10	18	0	44	135
0669.V3	669	V3	1	0	black	0	TERM	III	0	0	3	39	0	0		6.50091e+07	46306		43267	94	92	24	56	294	23	12	4	416	0	0	5	34	0	3	268	460	4	145	211	0	0	0	0	0	0	0	0	111	55
0670.V1	670	V1	1	0	black	0	TERM	IV-B	0	0	3	38	0	0	6136.52	5.61914e+08	62156		19876	128	8552	129	29655	28	2409	112	699	40	38	4	294	0	0	7	8	0	18	0	0	12	0	0	0	0	0	6	22	0	9
0670.V2	670	V2	1	0	black	0	TERM	I	0	0	3	38	0	0		1201895230	48859		1430	15298	286	24502	77	10	52	15	11	376	8	6	7	7	202	5	31	9	2	18	9	3	39	0	0	0	334	5	893	0	73
0670.V3	670	V3	1	0	black	0	TERM	I	0	0	3	38	0	0		6.8851e+07	49315		156	46271	79	1589	46	16	21	21	0	11	0	5	0	0	0	13	7	0	8	0	0	0	103	0	2	0	0	0	766	8	12
0671.V1	671	V1	1	1	black	1	sPTB	IV-B	0	0	3	36	2	2	10179.7	4.70746e+08	50212		1040	185	7624	61	22593	13	9477	426	2478	338	1212	253	229	0	0	1465	95	11	629	0	4	139	0	0	131	0	3	0	75	0	0
0671.V2	671	V2	1	1	black	1	sPTB	IV-B	0	0	3	36	2	2		3.70977e+08	46370		741	97	5879	57	19362	12	8195	382	4160	227	220	62	191	31	14	1760	52	80	252	0	0	98	0	0	23	0	5	0	56	23	20
0671.V3	671	V3	1	1	black	1	sPTB	IV-B	0	0	3	36	2	2		2.74283e+08	44271		1965	107	10357	78	15513	24	11480	303	1564	114	55	47	429	0	5	834	35	40	190	0	0	87	0	0	16	0	0	0	114	0	23
0674.V1	674	V1	1	0	black	0	TERM	II	0	0	3	39	0	0	62584.2	2.11762e+08	44388		15916	144	2030	11640	71	1483	26	9	65	722	0	7	18	1514	42	0	880	1910	0	493	0	0	0	0	15	0	0	0	21	192	3
0674.V2	674	V2	1	0	black	0	TERM	II	0	0	3	39	0	0		1.61224e+08	38800		10979	67	747	8881	51	2510	22	30	19	374	0	0	34	766	11	0	635	1870	0	407	19	22	0	0	20	0	0	29	50	973	3
0674.V3	674	V3	1	0	black	0	TERM	II	0	0	3	39	0	0		231478757	43544		20407	113	508	19547	19	430	12	6	99	101	0	0	0	127	0	0	135	366	0	796	27	0	0	0	2	0	0	36	71	45	0
0682.V1	682	V1	1	0	black	0	TERM	I	0	0	3	38	0	0	174465	2.48131e+08	56333		4933	45232	246	895	282	122	3576	34	9	25	13	0	17	26	16	14	21	15	7	297	13	8	89	0	0	0	0	0	129	10	38
0682.V2	682	V2	1	0	black	0	TERM	I	0	0	3	38	0	0		1.78878e+07	40552		663	32284	587	2137	618	149	201	78	213	351	10	67	45	147	248	13	112	69	46	184	6	6	56	0	59	0	0	10	73	23	48
0682.V3	682	V3	1	0	black	0	TERM	I	0	0	3	38	0	0		8.24149e+07	36296		432	33557	166	974	67	78	23	7	9	75	0	0	0	86	145	11	83	73	0	164	0	0	59	0	6	0	0	0	40	0	0
0683.V1	683	V1	1	0	black	0	TERM	IV-B	1	NA	3	38	0	0	35685.1	2.16506e+08	59715		13314	131	9233	33	25321	24	6037	320	2331	326	146	108	617	63	0	854	72	5	178	0	0	76	0	0	27	0	0	0	78	0	0
0683.V2	683	V2	1	0	black	0	TERM	IV-B	1	NA	3	38	0	0		4.18359e+08	37739		3183	3935	4745	1190	11704	124	3730	290	3371	695	178	415	221	328	512	48	314	165	569	25	12	73	0	0	211	0	0	6	0	40	25
0683.V3	683	V3	1	0	black	0	TERM	IV-B	1	NA	3	38	0	0		1.55149e+08	48538		11829	152	7488	18	19678	20	5993	216	1465	213	162	43	221	19	0	281	56	61	146	0	0	40	0	0	0	0	0	3	45	45	13
0685.V1	685	V1	1	0	black	0	TERM	IV-A	1	NA	3	39	0	0	3621.55	2.18826e+08	53979		1429	218	18113	70	44	41	7514	4878	1007	1370	1763	1502	515	3432	29	9	1265	204	1084	0	4	3560	0	0	691	0	4	0	0	34	18
0685.V2	685	V2	1	0	black	0	TERM	V	1	NA	3	39	0	0		3.17539e+06	7046		3645	658	605	40	42	770	23	11	61	245	0	9	5	52	36	0	197	142	3	0	0	0	0	0	2	0	0	6	0	0	72
0685.V3	685	V3	1	0	black	0	TERM	IV-A	1	NA	3	39	0	0		1.13703e+08	45750		26409	39	11156	16	59	193	2974	1150	9	548	993	331	898	10	32	3	30	37	437	117	18	11	0	0	101	0	0	0	0	0	9
0687.V1	687	V1	1	0	black	0	TERM	V	0	0	3	40	0	0	95472.8	3.52671e+08	41212		17103	1362	128	1151	66	20665	45	29	0	0	0	0	9	7	13	4	3	6	0	0	0	5	0	0	0	0	0	0	538	0	0
0687.V2	687	V2	1	0	black	0	TERM	V	0	0	3	40	0	0		4.04705e+08	52116		9300	8919	703	3868	59	26047	74	27	52	371	9	4	3	57	53	6	188	213	4	0	0	0	25	0	7	0	5	0	1645	0	38
0687.V3	687	V3	1	0	black	0	TERM	V	0	0	3	40	0	0		529868034	33552		8469	1239	1796	4648	66	16342	23	19	11	13	17	0	0	0	0	8	4	0	9	0	0	0	0	0	0	0	0	0	837	8	0
0688.V1	688	V1	1	0	black	0	TERM	V	0	0	3	41	0	0	6072.55	4.01019e+08	41651		24099	167	65	40	36	17041	14	17	7	9	0	0	8	0	0	4	0	0	0	0	0	3	0	0	0	0	9	0	0	0	0
0688.V2	688	V2	1	0	black	0	TERM	V	0	0	3	41	0	0		5.20982e+08	44034		20307	567	386	33	91	20962	58	15	17	149	10	0	7	32	18	3	68	102	5	558	0	3	0	0	0	0	3	3	0	12	11
0688.V3	688	V3	1	0	black	0	TERM	II	0	0	3	41	0	0		5.94179e+07	29427		12823	112	85	10095	49	3503	25	23	0	285	34	11	4	0	0	0	51	180	0	1840	0	0	0	5	0	0	0	0	0	58	16
0692.V1	692	V1	1	0	black	0	TERM	IV-B	0	0	3	38	0	0	105471	396108825	60566		342	15681	6554	28	28415	18	1372	191	1289	447	2088	700	57	50	0	750	71	26	931	0	0	197	0	0	187	0	0	0	20	0	3
0692.V2	692	V2	1	0	black	0	TERM	IV-B	0	0	3	38	0	0		6.07837e+07	52066		848	101	12553	28	26704	61	3128	740	1900	634	416	563	172	38	0	213	181	234	368	0	14	191	0	0	336	0	0	0	0	0	4
0692.V3	692	V3	1	0	black	0	TERM	IV-B	0	0	3	38	0	0		5.92098e+07	37759		438	140	6827	66	23666	26	2128	308	749	283	94	371	20	0	0	422	137	30	422	0	4	66	0	0	604	0	0	0	0	0	6
0694.V1	694	V1	1	0	black	0	TERM	IV-B	1	NA	3	40	0	0	397.457	2.57372e+08	50579		6292	160	13122	33	13883	64	1291	6584	379	368	298	83	1004	38	0	4961	125	35	180	0	0	840	0	0	78	12	0	0	0	11	0
0694.V2	694	V2	1	0	black	0	TERM	IV-B	1	NA	3	40	0	0		2.20813e+08	49395		5998	154	7538	23	27335	53	1122	1544	722	335	427	196	326	27	0	1380	72	24	345	0	0	48	0	0	244	0	0	0	0	0	0
0694.V3	694	V3	1	0	black	0	TERM	IV-B	1	NA	3	40	0	0		1.36919e+08	37929		9036	51	10394	33	9186	17	1556	3166	458	510	0	164	468	17	5	1370	75	74	266	0	5	26	0	0	181	0	0	0	0	0	17
0698.V1	698	V1	1	0	black	0	TERM	I	1	NA	3	41	0	0	25835.4	1.50127e+08	57964		355	56325	178	257	65	37	28	11	6	41	0	0	13	5	0	4	12	9	0	285	0	0	156	0	0	0	0	0	0	0	17
0698.V2	698	V2	1	0	black	0	TERM	I	1	NA	3	41	0	0		3.2386e+08	82267		367	78053	399	512	83	52	35	61	11	207	0	75	35	142	218	0	69	56	15	515	0	0	189	0	52	0	0	10	0	0	131
0698.V3	698	V3	1	0	black	0	TERM	I	1	NA	3	41	0	0		8.07444e+07	51276		502	48935	102	1097	28	0	0	7	0	0	0	0	0	0	0	0	8	0	4	399	0	0	127	0	0	0	0	0	0	4	13
0699.V1	699	V1	1	0	black	0	TERM	IV-A	1	NA	3	38	0	0	362502	5.29643e+07	48480		12754	234	19485	6136	72	47	33	408	15	175	0	145	6107	0	144	11	18	24	0	0	0	6	0	0	43	0	136	0	32	0	68
0699.V2	699	V2	1	0	black	0	TERM	IV-A	1	NA	3	38	0	0		237647961	45266		19214	266	17009	5999	66	46	41	730	0	65	0	16	975	20	26	0	13	15	7	32	0	0	0	0	10	0	0	0	64	0	6
0699.V3	699	V3	1	0	black	0	TERM	IV-A	1	NA	3	38	0	0		4.81639e+08	40598		16057	188	3530	54	28	31	1959	3356	0	541	6492	1915	417	0	0	5530	0	0	280	0	0	0	0	0	137	0	0	0	0	0	0
0704.V1	704	V1	1	0	black	0	TERM	V	0	0	3	39	0	0	8927.3	3.88283e+08	48616		300	193	7453	62	69	36608	22	11	0	1162	0	0	12	162	0	6	489	523	4	0	45	0	0	0	0	0	0	0	0	579	24
0704.V2	704	V2	1	0	black	0	TERM	V	0	0	3	39	0	0		1.49925e+08	11096		423	1132	2979	50	84	4560	79	21	34	521	11	10	7	72	24	0	175	402	7	0	8	0	0	0	4	0	0	0	0	14	26
0704.V3	704	V3	1	0	black	0	TERM	V	0	0	3	39	0	0		133860744	45393		284	186	14536	39	52	29283	24	15	0	126	5	0	5	8	0	0	23	97	3	0	7	3	0	0	0	0	0	0	0	64	22
0709.V1	709	V1	0	1	white	1	sPTB	I	1	NA	3	29	1	1	3545.37	246217926	56339		617	53119	124	60	44	284	44	20	0	107	18	0	9	18	0	4	52	90	7	706	0	8	128	0	5	0	0	0	0	0	4
0709.V2	709	V2	0	1	white	1	sPTB	I	1	NA	3	29	1	1		5.02815e+08	76791		791	69255	645	78	58	1271	62	31	50	823	9	6	5	349	56	4	464	546	6	420	0	4	139	0	6	0	0	0	0	15	9
0709.V3	709	V3	0	1	white	1	sPTB	I	1	NA	3	29	1	1		8.97901e+07	43900		2144	35125	1593	40	22	2004	8	15	0	349	5	0	3	205	0	6	418	205	0	1058	0	3	98	0	0	0	5	0	0	20	12
0711.V1	711	V1	2	0	other	0	TERM	V	0	1	3	38	0	0	4395.52	2.37405e+07	15381		7	0	0	0	0	14805	0	245	0	40	0	0	0	7	0	0	12	30	0	86	5	0	0	0	0	0	0	22	0	0	29
0711.V2	711	V2	2	0	other	0	TERM	V	0	1	3	38	0	0		3.47489e+07	14318		0	10	0	0	6	10610	0	2973	0	23	0	0	0	0	0	0	4	17	0	112	12	0	0	0	0	0	0	140	0	0	113
0711.V3	711	V3	2	0	other	0	TERM	V	0	1	3	38	0	0		4.15967e+07	10774		14	17	0	17	0	7243	0	3168	0	6	0	0	0	0	0	0	0	9	0	208	0	0	0	0	0	0	0	0	0	0	43
0713.V1	713	V1	1	0	black	0	TERM	III	1	NA	3	41	0	0	1.01499e+06	1334768994	44275		26446	185	473	15756	55	347	40	23	7	165	6	0	68	19	84	8	13	24	0	267	0	6	0	0	14	0	15	0	0	0	54
0713.V2	713	V2	1	0	black	0	TERM	III	1	NA	3	41	0	0		3.20036e+08	83045		54194	9291	1915	14791	179	1017	362	129	36	158	41	52	23	22	24	4	69	95	39	191	0	15	0	0	6	0	0	0	6	0	31
0713.V3	713	V3	1	0	black	0	TERM	II	1	NA	3	41	0	0		6.15823e+07	37595		21493	92	134	14923	24	88	12	19	0	79	0	0	6	0	14	6	20	3	3	445	12	0	0	0	0	0	0	6	0	0	8
0714.V1	714	V1	1	0	black	0	TERM	IV-A	1	NA	3	41	0	0	50405.4	3.21137e+08	42768		13523	116	10639	42	24	44	2040	1864	311	422	2040	321	1664	525	1626	1881	624	171	147	0	6	205	0	0	821	0	0	0	0	33	0
0714.V2	714	V2	1	0	black	0	TERM	IV-A	1	NA	3	41	0	0		2.32265e+08	44406		15799	99	10153	17	18	128	1213	719	156	655	1313	622	1027	869	1377	1639	1015	209	125	0	9	486	0	0	388	0	0	0	0	37	87
0714.V3	714	V3	1	0	black	0	TERM	IV-A	1	NA	3	41	0	0		3.13366e+08	38479		12130	190	6328	36	30	62	1930	1943	31	766	3015	543	1696	310	4247	2704	115	65	291	0	9	66	0	0	864	0	0	0	0	30	0
0716.V1	716	V1	0	1	white	1	sPTB	I	1	NA	1	20	1	1	58.538	3.16062e+07	43050		155	187	4940	1087	18	4921	14	649	1042	637	0	0	478	6016	478	3	2650	3896	2	0	0	0	0	0	79	0	0	0	4	290	0
0718.V1	718	V1	1	0	black	0	TERM	I	0	0	3	39	0	0	2642.51	6.3806e+08	32994		168	142	94	41	36	39	16	16	225	163	9	409	4	0	0	0	0	6	5	0	0	0	0	0	2805	0	6	0	0	0	0
0718.V2	718	V2	1	0	black	0	TERM	I	0	0	3	39	0	0		1.65606e+06	10468		150	160	68	31	18	75	24	10	221	15	0	316	0	0	0	0	0	11	0	7	0	3	0	0	939	0	0	0	0	0	0
0718.V3	718	V3	1	0	black	0	TERM	I	0	0	3	39	0	0		697759	2066		177	203	49	54	48	26	20	3	18	0	0	21	0	0	6	0	0	0	3	0	0	0	0	0	149	0	0	0	0	0	0
0723.V1	723	V1	1	0	black	0	TERM	III	1	NA	3	40	0	0	29093.3	4.98078e+08	48019		46368	79	53	25	23	27	23	14	0	20	0	0	8	0	0	0	5	6	0	933	0	0	0	0	0	0	0	0	0	0	65
0723.V2	723	V2	1	0	black	0	TERM	III	1	NA	3	40	0	0		6.53929e+07	54098		52429	207	65	20	23	30	15	0	0	37	0	0	0	7	0	0	22	0	5	684	0	2	0	0	4	0	0	0	0	19	61
0723.V3	723	V3	1	0	black	0	TERM	III	1	NA	3	40	0	0		2.91876e+07	48477		45434	227	74	51	33	31	20	8	0	272	0	0	6	53	97	0	215	23	0	1088	20	0	0	5	0	0	0	0	0	0	6
0733.V1	733	V1	1	0	black	0	TERM	IV-A	0	0	3	40	0	0	18272.1	1.87269e+08	58193		18663	194	15670	57	48	57	4814	3244	4250	122	6160	824	829	9	86	3	156	607	773	0	0	639	0	0	0	0	0	0	0	24	0
0733.V2	733	V2	1	0	black	0	TERM	I	0	0	3	40	0	0		200809	1392		238	310	144	22	44	31	24	35	15	87	0	21	9	30	87	0	24	19	6	0	0	0	0	0	18	0	0	0	0	12	0
0733.V3	733	V3	1	0	black	0	TERM	IV-A	0	0	3	40	0	0		2.5332e+07	42336		34884	183	2708	53	40	504	964	937	122	19	38	5	397	7	11	0	23	16	102	0	0	0	0	0	5	0	0	0	2	21	0
0750.V1	750	V1	0	0	white	0	TERM	V	0	0	3	39	0	0	2684.78	1.36826e+07	14333		0	10	0	0	0	11998	0	0	7	22	0	0	0	0	0	0	5	54	0	145	32	0	0	0	7	0	15	0	0	38	42
0750.V2	750	V2	0	0	white	0	TERM	V	0	0	3	39	0	0		3.67832e+07	13291		13	0	7	0	0	12851	0	0	0	0	0	0	0	0	0	0	0	20	0	393	0	0	0	0	0	0	0	0	0	0	0
0750.V3	750	V3	0	0	white	0	TERM	V	0	0	3	39	0	0		7.33779e+07	8295		95	39	11	0	5	7699	0	8	0	0	0	0	0	0	0	0	0	0	0	319	23	0	0	0	0	0	93	0	0	0	0
0755.V1	755	V1	1	0	black	0	TERM	IV-B	1	NA	3	41	0	0	32733.5	8.54181e+08	51120		11131	2168	5485	43	24059	43	3256	257	1599	487	193	53	145	90	138	665	165	77	44	28	0	45	0	0	7	0	7	0	0	145	43
0755.V2	755	V2	1	0	black	0	TERM	I	1	NA	3	41	0	0		2.01187e+08	25572		1280	11699	1186	248	154	699	222	55	345	2741	22	10	13	537	303	0	1315	1700	57	80	0	7	23	0	36	0	0	0	0	0	31
0755.V3	755	V3	1	0	black	0	TERM	I	1	NA	3	41	0	0		3.00188e+07	40156		544	32298	54	22	37	758	44	13	27	885	9	13	3	83	5	5	964	1102	0	420	0	5	99	0	3	0	0	0	0	454	97
0756.V1	756	V1	1	0	black	0	TERM	II	0	1	3	38	0	0	23033.3	7.27403e+08	40832		20712	132	74	17486	28	1396	19	9	0	36	0	0	7	16	0	5	10	21	3	512	0	0	0	0	0	0	0	0	172	0	32
0756.V2	756	V2	1	0	black	0	TERM	IV-A	0	1	3	38	0	0		6.93236e+07	42096		10680	8582	10917	188	1034	2158	3226	1175	381	732	453	434	200	33	37	0	134	166	262	104	0	95	0	0	6	0	0	0	49	23	48
0756.V3	756	V3	1	0	black	0	TERM	IV-A	0	1	3	38	0	0		9.78457e+06	25863		115	4727	11544	3807	7	2885	13	2013	0	11	0	0	0	0	0	4	6	9	0	301	0	0	18	0	0	0	0	0	177	0	24
0759.V1	759	V1	1	0	black	0	TERM	I	1	NA	3	40	0	0	297882	2.53318e+08	47868		278	46071	383	39	59	27	23	24	0	107	21	10	4	31	43	9	45	17	11	10	0	6	108	0	5	0	0	0	0	0	52
0759.V2	759	V2	1	0	black	0	TERM	I	1	NA	3	40	0	0		6.30445e+07	42361		3444	30227	4089	96	379	1031	862	280	109	375	98	115	47	45	32	0	129	163	82	41	0	29	85	5	15	0	0	0	11	0	25
0759.V3	759	V3	1	0	black	0	TERM	I	1	NA	3	40	0	0		5.6733e+07	39175		179	38448	158	38	20	16	18	13	5	13	0	0	0	0	24	3	0	5	0	18	0	0	110	0	15	0	4	0	0	0	0
0760.V1	760	V1	1	0	black	0	TERM	I	1	NA	3	39	0	0	7694.04	1.57262e+08	49091		193	48417	63	24	52	21	27	15	0	11	0	0	4	0	19	9	0	4	7	0	0	0	113	0	0	0	0	0	4	9	17
0760.V2	760	V2	1	0	black	0	TERM	I	1	NA	3	39	0	0		333421298	67137		1043	63546	634	65	64	447	134	26	40	181	9	22	6	35	15	4	85	118	8	0	0	4	136	0	0	0	0	0	0	11	14
0760.V3	760	V3	1	0	black	0	TERM	I	1	NA	3	39	0	0		7.25091e+07	35811		188	35274	46	112	18	12	9	14	0	0	0	0	0	0	0	0	0	11	0	0	0	0	83	0	0	0	0	0	2	0	6
0771.V1	771	V1	1	0	black	0	TERM	III	0	0	3	41	0	0	39035.1	5.37227e+07	51453		33446	192	220	50	84	47	92	23	30	1168	11	0	12	109	121	6	707	950	18	0	0	4	0	0	0	0	0	0	366	17	1003
0771.V2	771	V2	1	0	black	0	TERM	III	0	0	3	41	0	0		1.09732e+08	53317		39017	653	4147	23	277	190	2572	162	75	290	83	112	125	21	0	3	81	206	71	79	6	24	0	0	0	0	0	0	257	239	411
0771.V3	771	V3	1	0	black	0	TERM	III	0	0	3	41	0	0		1.18457e+07	33715		18464	205	170	5716	41	139	2572	0	2	180	0	6	0	3	11	0	91	172	6	0	0	3	0	0	0	0	0	0	540	115	640
0773.V1	773	V1	1	0	black	0	TERM	III	1	NA	3	39	0	0	15244.9	8.81242e+07	49649		41818	140	93	28	21	3094	1022	17	0	231	0	0	0	64	0	2	127	66	2	301	0	0	0	0	0	0	0	0	0	321	223
0773.V2	773	V2	1	0	black	0	TERM	I	1	NA	3	39	0	0		1.12726e+08	1313		156	302	135	18	50	42	28	32	0	77	0	23	0	41	44	8	35	18	11	6	0	0	0	0	15	0	0	0	0	11	12
0773.V3	773	V3	1	0	black	0	TERM	III	1	NA	3	39	0	0		3.84373e+07	47383		40441	178	119	37	55	5104	398	18	6	72	3	5	9	0	0	0	47	28	8	245	0	0	0	0	10	0	0	0	0	37	90
0779.V1	779	V1	1	0	black	0	TERM	IV-A	1	NA	3	39	0	0	18184.7	2.98809e+08	46283		15086	179	8043	1615	2539	39	2927	99	1316	1038	0	160	285	409	447	7	1509	1517	414	0	0	121	0	0	44	0	0	0	0	1339	396
0779.V2	779	V2	1	0	black	0	TERM	IV-B	1	NA	3	39	0	0		1.94792e+08	44289		9071	593	9624	533	12379	53	5535	365	104	410	0	109	312	412	345	3	353	194	542	28	4	46	0	0	74	0	0	3	0	300	31
0779.V3	779	V3	1	0	black	0	TERM	IV-A	1	NA	3	39	0	0		2.04471e+08	43790		24630	89	2543	2997	981	23	2342	51	307	1604	0	27	142	477	62	0	976	921	58	24	0	0	0	0	10	0	0	0	174	1000	173
0780.V1	780	V1	0	0	white	0	TERM	V	0	0	3	40	0	0	5608.52	5.59866e+08	12788		0	7	0	0	5	10473	0	0	0	129	0	0	0	0	0	0	84	76	0	13	0	0	0	0	0	0	68	0	0	104	0
0780.V2	780	V2	0	0	white	0	TERM	V	0	0	3	40	0	0		1.07965e+07	6600		0	12	0	0	0	6300	0	0	0	21	0	0	0	10	0	0	33	16	0	38	0	0	0	0	0	0	131	0	0	0	13
0780.V3	780	V3	0	0	white	0	TERM	V	0	0	3	40	0	0		3.56573e+07	9049		9	0	0	0	4	8447	0	0	0	27	0	0	0	6	0	0	29	21	0	124	0	0	0	0	0	0	120	6	0	17	0
0786.V1	786	V1	1	0	black	0	TERM	I	1	NA	3	41	0	0	6376.81	3.23672e+08	45434		201	29873	3723	9995	33	11	19	18	15	39	0	0	71	8	0	7	13	0	6	242	0	7	71	0	91	0	32	0	37	14	125
0786.V2	786	V2	1	0	black	0	TERM	I	1	NA	3	41	0	0		369199	4660		632	1150	639	47	59	801	53	26	46	307	7	8	3	48	30	3	124	185	5	0	0	0	0	0	3	0	0	0	0	8	18
0786.V3	786	V3	1	0	black	0	TERM	IV-A	1	NA	3	41	0	0		1.43077e+08	45798		11348	11567	16834	3543	12	68	11	4	0	26	0	0	1696	9	72	3	0	0	0	230	0	0	40	0	3	0	7	0	33	0	8
0787.V1	787	V1	1	0	black	0	TERM	IV-A	0	1	3	40	0	0	172735	3.11756e+08	50401		13279	119	11379	37	53	38	4139	2044	28	1198	6095	3900	97	2140	0	0	566	537	631	0	0	1350	0	0	96	0	0	0	0	10	6
0787.V2	787	V2	1	0	black	0	TERM	IV-B	0	1	3	40	0	0		NA	36285		5625	132	551	13	7064	28	8144	1373	7975	830	2238	461	649	0	0	4	9	5	555	0	0	163	0	0	0	0	0	0	2	0	0
0787.V3	787	V3	1	0	black	0	TERM	IV-B	0	1	3	40	0	0		2.1969e+08	43029		7595	102	19298	18	8830	41	265	802	17	206	65	2193	570	5	370	0	45	120	1010	0	0	638	0	0	89	0	0	0	0	0	56
0790.V1	790	V1	1	0	black	0	TERM	IV-B	1	NA	3	39	0	0	29231.6	2.86864e+08	52566		8087	121	5771	33	30628	31	1496	193	761	610	279	92	435	430	152	2	104	76	101	0	0	48	0	0	108	0	5	0	0	0	17
0790.V2	790	V2	1	0	black	0	TERM	IV-B	1	NA	3	39	0	0		1185651074	42347		13518	136	9192	32	15882	8	924	203	656	237	303	46	143	53	31	0	15	18	102	0	0	19	0	0	13	0	0	0	0	0	0
0790.V3	790	V3	1	0	black	0	TERM	IV-B	1	NA	3	39	0	0		2.35122e+08	52173		19152	106	7865	22	20849	14	2960	114	351	81	31	7	185	0	0	2	0	0	93	0	0	13	0	0	0	0	0	0	0	0	6
0792.V1	792	V1	1	0	black	0	TERM	III	0	0	3	38	0	0	45147	7.20462e+08	44951		36182	75	61	19	50	197	13	0	0	13	7	0	7	5	0	0	4	5	0	0	0	6	0	0	469	0	3944	0	5	0	317
0792.V2	792	V2	1	0	black	0	TERM	III	0	0	3	38	0	0		7.499e+07	35799		34727	203	156	41	26	158	32	35	0	15	0	8	10	0	0	4	6	0	0	0	0	9	0	0	0	0	0	0	179	0	0
0792.V3	792	V3	1	0	black	0	TERM	II	0	0	3	38	0	0		6.99305e+07	35271		9341	138	82	25507	47	17	18	11	0	0	14	0	8	0	0	7	0	0	0	0	0	0	0	0	0	0	2	0	49	0	3
0793.V1	793	V1	1	0	black	0	TERM	IV-A	1	NA	3	41	0	0	165038	NA	37608		5794	150	11329	3714	39	25	19	2640	225	377	0	218	4476	430	1692	4	330	160	345	0	12	50	0	0	965	0	0	0	0	0	3
0793.V2	793	V2	1	0	black	0	TERM	IV-A	1	NA	3	41	0	0		5.14749e+08	52789		8037	189	18764	5506	64	33	28	3830	147	161	0	314	5623	589	1711	0	532	161	525	8	10	57	0	0	1518	0	0	4	0	0	6
0793.V3	793	V3	1	0	black	0	TERM	IV-A	1	NA	3	41	0	0		9.83605e+07	42813		7931	118	5832	5190	18	16	7	1129	522	460	0	224	1880	1193	1771	0	708	332	299	0	15	205	0	9	1612	0	0	0	0	0	10
0801.V1	801	V1	1	0	black	0	TERM	IV-A	1	NA	3	39	0	0	60153	2.426e+08	41499		27443	91	6162	6513	34	166	13	785	11	6	0	0	147	6	0	0	0	0	2	0	7	0	0	0	0	0	0	3	0	0	0
0801.V2	801	V2	1	0	black	0	TERM	IV-A	1	NA	3	39	0	0		1831220167	37623		17077	154	14563	3142	32	50	19	805	0	5	0	6	1612	0	0	4	4	0	0	0	0	0	0	0	0	0	6	0	0	0	0
0801.V3	801	V3	1	0	black	0	TERM	III	1	NA	3	39	0	0		3.83182e+07	42043		25250	192	514	15587	37	371	23	7	9	5	0	0	9	0	0	3	8	0	3	0	0	0	0	0	2	0	0	0	0	0	0
0805.V1	805	V1	1	0	black	0	TERM	I	1	NA	3	39	0	0	23777.8	2.95862e+07	68138		156	67041	151	38	42	21	15	18	0	121	7	3	3	6	0	4	4	28	0	0	0	3	72	0	3	0	0	0	0	0	151
0805.V2	805	V2	1	0	black	0	TERM	I	1	NA	3	39	0	0		644419430	38615		174	37161	906	30	34	27	19	20	0	15	0	0	5	0	12	0	3	0	2	0	9	0	39	0	0	0	0	0	0	0	32
0805.V3	805	V3	1	0	black	0	TERM	I	1	NA	3	39	0	0		4.30509e+07	45748		137	43622	801	16	45	143	13	26	23	234	6	6	11	13	27	0	0	0	0	0	0	0	45	0	0	0	0	5	0	0	116
0806.V1	806	V1	1	1	black	1	sPTB	I	0	1	3	33	1	2	11468.2	7.16818e+07	52467		17008	29602	101	5008	38	20	38	37	0	47	7	0	0	0	17	0	21	6	2	0	0	0	49	0	25	0	0	0	119	8	77
0806.V2	806	V2	1	1	black	1	sPTB	I	0	1	3	33	1	2		2.5937e+08	36406		5422	29170	69	978	46	39	19	17	0	108	0	7	12	0	0	0	6	23	2	0	0	3	29	0	5	0	0	0	212	6	72
0806.V3	806	V3	1	1	black	1	sPTB	I	0	1	3	33	1	2		9.18322e+07	44646		2499	39655	42	1817	47	9	22	6	9	28	0	0	0	0	0	7	0	2	4	0	0	6	59	0	0	0	0	10	369	0	15
0807.V1	807	V1	1	0	black	0	TERM	I	0	0	3	40	0	0	141196	NA	47879		357	45742	98	294	58	15	34	36	18	34	5	2	8	26	19	0	51	20	8	409	0	3	128	0	7	0	0	0	0	0	86
0807.V2	807	V2	1	0	black	0	TERM	I	0	0	3	40	0	0		5.87331e+08	39007		414	35386	153	808	56	20	22	39	5	123	0	55	6	125	77	0	90	36	13	1070	0	3	85	0	9	0	0	0	0	0	39
0807.V3	807	V3	1	0	black	0	TERM	I	0	0	3	40	0	0		1.25719e+08	54285		230	52242	67	552	33	20	17	0	0	21	0	0	0	10	0	6	30	17	5	723	0	0	131	0	0	0	0	0	0	0	34
0808.V1	808	V1	1	0	black	0	TERM	IV-A	0	0	3	38	0	0	418525	4.79115e+08	38928		13459	120	8708	37	24	13	3484	2377	36	1683	3919	1448	492	412	120	0	60	839	484	0	0	445	0	0	95	0	8	0	0	0	0
0808.V2	808	V2	1	0	black	0	TERM	IV-A	0	0	3	38	0	0		1.92855e+08	62407		29448	390	16742	61	262	18	557	3752	175	703	35	2048	1180	461	33	618	171	441	392	0	0	169	0	0	211	0	0	7	0	0	200
0808.V3	808	V3	1	0	black	0	TERM	III	0	0	3	38	0	0		6.86613e+07	44349		41651	124	1111	34	31	22	54	323	8	158	29	158	29	8	5	39	27	28	19	0	0	12	0	0	9	0	0	0	0	0	31
0809.V1	809	V1	1	0	black	0	TERM	IV-B	1	NA	3	39	0	0	6285.05	1.45023e+08	50414		2754	116	1883	34	18131	23	2567	772	2939	1620	20	318	688	627	0	134	1371	229	415	0	5	389	0	0	937	0	5	5	0	82	6
0809.V2	809	V2	1	0	black	0	TERM	IV-A	1	NA	3	39	0	0		680413006	53651		9157	194	7414	54	17300	20	184	954	783	3270	1174	1254	2572	120	0	570	514	484	584	0	0	433	0	0	1828	0	0	0	26	0	3
0809.V3	809	V3	1	0	black	0	TERM	IV-B	1	NA	3	39	0	0		2.05411e+08	50017		27571	61	4031	2566	11095	20	472	69	324	119	225	122	827	55	0	100	13	0	96	0	0	10	0	0	112	0	0	0	159	71	70
0811.V1	811	V1	1	0	black	0	TERM	IV-B	1	NA	3	41	0	0	58851.3	2.44556e+08	50990		10084	230	8687	42	21157	20	5785	394	1697	287	202	73	599	0	0	415	91	0	70	0	0	101	0	0	44	0	6	0	0	0	11
0811.V2	811	V2	1	0	black	0	TERM	IV-B	1	NA	3	41	0	0		1.31908e+08	59194		9209	240	15304	32	17643	35	11095	635	1303	382	246	141	663	0	0	541	215	4	72	0	0	164	0	0	90	0	0	0	0	21	37
0811.V3	811	V3	1	0	black	0	TERM	IV-B	1	NA	3	41	0	0		1.55496e+08	47142		5461	81	7586	41	26720	0	2884	191	1380	207	158	126	239	0	0	351	48	0	297	0	0	59	0	0	73	0	0	0	0	10	216
0813.V1	813	V1	1	0	black	0	TERM	I	0	1	3	40	0	0	17062.5	178913830	49762		316	46873	94	42	44	10	21	30	0	16	17	0	6	0	0	0	11	5	0	1990	53	4	123	0	0	0	0	0	0	0	13
0813.V2	813	V2	1	0	black	0	TERM	I	0	1	3	40	0	0		366514327	40440		170	35705	79	1572	16	37	15	11	0	35	0	0	0	0	10	9	3	13	0	1390	0	0	86	0	4	0	0	6	0	0	0
0813.V3	813	V3	1	0	black	0	TERM	I	0	1	3	40	0	0		7.86764e+07	50390		59	45349	21	2315	13	0	8	8	2	18	0	0	2	0	7	0	0	12	2	2284	0	0	118	0	0	0	0	0	0	0	57
0817.V1	817	V1	0	1	white	1	sPTB	I	1	NA	3	32	1	2	1075.78	152843490	48124		5859	19222	779	6021	52	1475	31	23	77	4541	0	5	13	1296	74	4	2722	1251	0	718	0	8	45	0	0	0	0	0	0	50	35
0817.V2	817	V2	0	1	white	1	sPTB	I	1	NA	3	32	1	2		7.58976e+07	31948		3886	22121	71	2891	21	370	15	15	3	77	0	0	8	0	0	5	59	23	0	224	0	0	50	0	0	0	0	0	0	0	1662
0817.V3	817	V3	0	1	white	1	sPTB	I	1	NA	3	32	1	2		5.86601e+07	45806		1753	36017	57	5932	0	73	4	17	0	156	0	0	0	14	0	0	42	60	0	443	0	0	102	0	0	0	0	0	0	27	149
0818.V1	818	V1	1	1	black	1	sPTB	IV-A	0	1	3	33	1	2	60293.4	7.28718e+07	46972		1481	251	13041	36	37	22	2975	4137	170	1050	6890	3852	55	4070	0	2	1283	743	886	8	0	530	0	0	26	0	0	0	0	0	3
0818.V2	818	V2	1	1	black	1	sPTB	IV-A	0	1	3	33	1	2		159007004	63327		9587	144	15986	24	27	24	1925	6111	122	2541	11285	3439	125	2142	0	2	1231	980	3613	0	0	1158	0	0	416	0	0	0	0	0	0
0818.V3	818	V3	1	1	black	1	sPTB	III	0	1	3	33	1	2		6.50432e+06	23224		22178	106	60	22	15	12	12	26	6	48	0	21	3	0	0	0	21	49	0	0	0	0	0	0	0	0	0	0	0	26	56
0820.V1	820	V1	1	0	black	0	TERM	I	1	NA	3	38	0	0	78268.5	3.83483e+07	52148		4085	119	2445	18	19	4	1061	34918	9	679	1195	426	2143	259	42	6	339	566	151	0	0	137	0	0	41	0	0	119	0	108	80
0820.V2	820	V2	1	0	black	0	TERM	I	1	NA	3	38	0	0		5.27678e+07	38892		238	114	401	20	27	18	59	29964	6	215	116	30	4061	235	31	0	353	198	22	0	0	29	0	0	8	0	0	54	0	75	16
0820.V3	820	V3	1	0	black	0	TERM	I	1	NA	3	38	0	0		1.55284e+08	46757		89	73	24	14	16	6	15	39528	0	77	0	0	3156	128	0	0	189	171	0	0	0	0	0	0	0	0	0	7	0	0	0
0823.V1	823	V1	1	0	black	0	TERM	I	0	1	3	38	0	0	68072.1	2.09195e+08	57853		174	34680	35	1429	15	1200	11	10	0	3	0	0	3	7	0	0	0	0	0	1111	0	3	18472	0	0	0	0	0	665	0	0
0823.V2	823	V2	1	0	black	0	TERM	I	0	1	3	38	0	0		6.05859e+08	38477		273	21364	109	219	51	42	22	126	0	5	15	0	10	0	0	0	0	6	8	895	0	6	15301	0	0	0	0	0	9	0	0
0823.V3	823	V3	1	0	black	0	TERM	I	0	1	3	38	0	0		5.36477e+07	49284		172	29305	25	69	15	29	6	12	0	6	0	0	4	0	3	2	0	0	0	2740	0	0	16859	0	0	0	0	0	0	0	0
0828.V1	828	V1	1	0	black	0	TERM	I	1	NA	3	39	0	0	9758.53	1.85597e+08	47036		419	45860	67	28	31	149	20	23	20	14	0	5	4	11	0	0	62	6	2	64	0	0	106	0	0	0	0	0	0	0	0
0828.V2	828	V2	1	0	black	0	TERM	I	1	NA	3	39	0	0		277189745	42657		2026	39691	160	26	47	25	28	36	0	23	7	7	9	0	9	0	18	11	3	232	0	5	115	0	7	0	5	0	0	9	15
0828.V3	828	V3	1	0	black	0	TERM	I	1	NA	3	39	0	0		7.19067e+07	51833		3972	46311	31	18	14	17	0	14	0	19	0	2	0	0	0	0	15	18	4	622	0	0	149	0	0	0	0	0	0	12	66
0830.V1	830	V1	1	0	black	0	TERM	III	1	NA	3	40	0	0	69167.1	5.88329e+08	53908		51778	79	1939	21	24	14	19	14	3	0	0	0	4	0	0	3	0	0	0	0	0	0	0	0	0	0	0	0	0	0	0
0830.V2	830	V2	1	0	black	0	TERM	III	1	NA	3	40	0	0		6.61589e+07	36075		35062	493	225	32	20	13	12	11	0	0	0	0	2	0	0	2	0	0	5	0	0	0	0	0	0	0	0	0	0	0	5
0830.V3	830	V3	1	0	black	0	TERM	III	1	NA	3	40	0	0		6.80672e+07	50630		47325	158	3028	31	10	4	9	17	0	6	0	0	5	0	0	0	0	0	0	0	0	0	0	0	0	0	0	0	0	0	4
0832.V1	832	V1	1	0	black	0	TERM	I	0	0	3	39	0	0	508013	1.54978e+07	33799		1546	27117	59	153	31	377	35	24	49	118	11	7	0	37	8	0	308	47	0	119	0	5	46	0	0	0	0	7	0	45	890
0832.V2	832	V2	1	0	black	0	TERM	I	0	0	3	39	0	0		1.41082e+08	45085		2622	31516	128	182	65	424	31	35	14	871	0	0	0	88	21	4	602	547	16	380	0	4	36	9	5	0	0	0	0	422	1804
0832.V3	832	V3	1	0	black	0	TERM	I	0	0	3	39	0	0		6.08982e+07	52248		4733	40356	47	247	18	848	9	12	87	335	0	0	5	131	17	0	362	283	8	270	0	0	69	0	0	0	50	0	0	109	1337
0834.V1	834	V1	1	0	black	0	TERM	III	0	0	3	40	0	0	233503	6.27604e+07	47775		40324	1148	128	4467	59	43	33	28	6	9	9	0	4	0	0	2	0	12	4	1174	0	4	0	0	0	0	0	0	94	0	10
0834.V2	834	V2	1	0	black	0	TERM	I	0	0	3	40	0	0		3.26812e+08	38318		197	35638	71	1831	24	194	14	7	0	3	0	7	4	0	0	5	0	0	0	147	0	2	105	0	0	0	3	0	8	0	12
0834.V3	834	V3	1	0	black	0	TERM	I	0	0	3	40	0	0		2.67228e+07	44022		142	41604	22	1241	5	331	17	12	0	5	0	0	8	5	8	0	0	0	0	467	0	0	107	0	0	0	0	0	0	0	0
0835.V1	835	V1	1	0	black	0	TERM	IV-A	0	0	3	39	0	0	1.677e+06	500453497	50380		34699	113	10085	20	17	16	10	684	13	960	0	5	105	80	1489	0	211	310	6	0	0	0	0	0	141	0	272	0	0	0	72
0835.V2	835	V2	1	0	black	0	TERM	IV-A	0	0	3	39	0	0		2.67445e+08	56030		38691	121	9425	17	31	19	25	541	0	1039	0	0	750	60	664	5	331	372	88	0	0	40	0	0	194	0	300	0	0	0	32
0835.V3	835	V3	1	0	black	0	TERM	III	0	0	3	39	0	0		1.08282e+08	56589		51731	137	621	32	14	23	4	24	0	160	0	0	132	6	16	0	37	11	0	6	0	0	0	0	143	0	3050	0	0	0	45
0836.V1	836	V1	1	0	black	0	TERM	III	1	NA	3	39	0	0	195676	1.50232e+08	29860		28293	213	148	42	68	9	32	18	0	90	9	0	9	0	7	0	34	42	2	0	0	4	0	0	0	0	4	0	0	144	44
0836.V2	836	V2	1	0	black	0	TERM	III	1	NA	3	39	0	0		1.58237e+08	46633		44961	95	119	27	59	27	33	21	0	53	0	0	16	0	0	7	33	20	0	0	0	4	0	0	2	0	0	0	0	0	302
0836.V3	836	V3	1	0	black	0	TERM	III	1	NA	3	39	0	0		2.25273e+07	41742		40946	63	45	15	5	0	4	15	3	46	0	0	3	0	0	0	13	30	0	0	0	2	0	0	0	0	0	0	0	8	26
0837.V1	837	V1	1	0	black	0	TERM	III	1	NA	3	41	0	0	210898	9.02729e+07	72843		70988	150	82	34	17	19	10	10	0	77	0	3	12	3	13	0	20	40	2	0	0	0	0	0	0	0	0	0	429	94	49
0837.V2	837	V2	1	0	black	0	TERM	I	1	NA	3	41	0	0		9.66972e+07	41664		292	35722	184	37	76	3899	33	32	8	101	0	0	14	85	98	3	102	45	5	0	0	2	91	0	3	0	0	0	235	0	67
0837.V3	837	V3	1	0	black	0	TERM	I	1	NA	3	41	0	0		2.81699e+07	45996		173	44474	90	19	3	507	8	4	0	13	0	0	0	5	8	5	7	9	0	0	0	0	115	0	0	0	0	0	428	5	0
0841.V1	841	V1	1	0	black	0	TERM	IV-A	0	1	3	39	0	0	991.134	4.78316e+07	45678		2392	113	19079	32	49	18	5319	2288	228	524	0	9479	586	1506	682	3	134	16	963	0	13	85	0	0	129	0	0	0	0	201	91
0841.V2	841	V2	1	0	black	0	TERM	IV-A	0	1	3	39	0	0		4.74536e+08	58878		9202	143	17980	18	18	15	7008	2882	1024	596	0	9723	483	4044	2728	0	432	0	260	0	0	327	0	0	324	0	0	0	0	16	12
0841.V3	841	V3	1	0	black	0	TERM	IV-A	0	1	3	39	0	0		1.36373e+07	33017		6847	81	14073	22	7	20	3320	1585	33	266	0	4222	432	145	386	0	68	3	332	0	8	0	0	0	66	0	0	0	0	38	166
0845.V1	845	V1	1	1	black	1	sPTB	IV-A	1	NA	3	36	2	2	11589.3	1.6038e+08	50289		29118	171	7088	56	5072	31	7372	708	15	21	0	8	217	0	0	256	0	0	11	83	0	4	0	0	3	0	0	0	0	0	0
0845.V2	845	V2	1	1	black	1	sPTB	IV-A	1	NA	3	36	2	2		1038117853	52194		29434	139	11876	35	5368	1228	1820	808	28	43	0	20	850	12	0	225	10	19	44	110	0	10	0	0	5	0	0	0	0	0	5
0845.V3	845	V3	1	1	black	1	sPTB	IV-A	1	NA	3	36	2	2		4.25409e+07	51072		30850	142	15677	29	64	1809	457	130	0	5	0	0	387	0	0	0	0	0	0	82	0	0	0	0	96	0	28	0	0	0	38
0846.V1	846	V1	1	1	black	1	sPTB	IV-A	1	NA	3	36	2	2	39310	5.81081e+07	46911		21894	143	7680	26	8033	8	968	385	728	732	22	64	234	42	5	0	779	1374	378	0	0	71	0	0	98	0	0	0	0	56	110
0846.V2	846	V2	1	1	black	1	sPTB	IV-A	1	NA	3	36	2	2		1.39657e+08	80148		29564	65	26711	19	5141	6	88	2520	55	2714	21	98	1400	66	103	78	2042	630	834	0	6	2262	0	0	1659	0	0	0	0	12	46
0846.V3	846	V3	1	1	black	1	sPTB	IV-A	1	NA	3	36	2	2		1.89868e+07	49293		35858	162	7328	22	169	0	341	113	28	371	5	18	551	16	0	0	218	801	36	0	0	3	0	0	47	0	0	0	0	0	629
0848.V1	848	V1	1	0	black	0	TERM	I	0	1	3	39	0	0	11670	NA	44266		10710	28588	198	3522	49	16	34	33	17	12	0	7	10	0	0	0	3	0	5	632	0	6	95	0	4	0	0	0	229	0	7
0848.V2	848	V2	1	0	black	0	TERM	I	0	1	3	39	0	0		8.91429e+07	41607		15606	15561	1117	19	50	15	8636	34	0	10	7	0	46	7	14	0	0	0	11	203	0	5	51	0	3	0	0	0	144	0	14
0848.V3	848	V3	1	0	black	0	TERM	I	0	1	3	39	0	0		8.70144e+06	26050		13378	11491	171	0	4	0	344	8	4	6	0	0	6	0	0	0	0	0	0	374	0	0	28	0	4	0	0	10	5	0	0
0849.V1	849	V1	1	0	black	0	TERM	IV-A	0	1	3	39	0	0	10212.1	1.92508e+08	55899		17244	159	9781	23	39	9	35	1804	140	5	9166	2985	65	15	0	9476	44	0	124	0	76	2533	0	0	191	0	0	0	310	0	8
0849.V2	849	V2	1	0	black	0	TERM	IV-A	0	1	3	39	0	0		2.38908e+08	62419		27192	109	17216	22	40	10	6598	6974	0	449	393	371	1293	51	9	426	110	17	682	0	0	71	0	0	14	0	0	3	40	9	0
0849.V3	849	V3	1	0	black	0	TERM	III	0	1	3	39	0	0		2.17034e+07	42603		41112	144	336	31	17	0	686	63	0	8	0	5	13	0	0	2	0	0	5	0	0	0	0	0	4	0	0	0	141	0	0
0850.V1	850	V1	1	0	black	0	TERM	IV-B	0	1	3	39	0	0	81905.9	NA	47271		3001	54	18064	24	4522	7	7632	1555	14	688	0	3685	769	1104	1775	0	131	0	929	0	0	905	0	0	548	0	0	0	0	11	2
0850.V2	850	V2	1	0	black	0	TERM	IV-A	0	1	3	39	0	0		2.23538e+08	56242		4352	69	22479	24	70	20	11789	3456	48	831	0	4	1405	4086	766	3	451	0	2285	0	0	2791	0	0	0	0	0	0	0	0	0
0850.V3	850	V3	1	0	black	0	TERM	IV-A	0	1	3	39	0	0		2.31178e+07	41114		8121	85	17472	16	10	7	6708	1296	25	258	0	0	114	1650	916	0	16	5	2857	0	0	1146	0	0	0	0	0	0	0	0	0
0852.V1	852	V1	0	1	white	1	sPTB	II	1	NA	3	36	2	2	515.274	6.17535e+07	46144		11077	153	81	29397	40	9	23	25	0	665	0	7	0	124	0	2	740	1440	4	0	0	0	0	0	6	0	0	0	0	697	60
0852.V2	852	V2	0	1	white	1	sPTB	II	1	NA	3	36	2	2		4.63324e+08	48284		12920	162	3243	21864	25	0	313	189	5	502	0	0	31	202	30	0	439	4390	142	0	7	126	0	0	0	0	0	0	0	2653	144
0852.V3	852	V3	0	1	white	1	sPTB	II	1	NA	3	36	2	2		1.69005e+07	35931		15034	58	27	9398	27	9	17	118	141	794	0	0	0	577	0	0	1407	1467	0	0	0	0	0	0	0	0	0	0	0	2553	346
0853.V1	853	V1	1	0	black	0	TERM	III	0	1	3	40	0	0	1843.95	6.59138e+07	33209		32232	135	84	19	50	10	32	28	0	6	0	6	0	0	0	2	9	5	0	0	0	9	0	0	0	0	0	0	379	0	22
0853.V2	853	V2	1	0	black	0	TERM	III	0	1	3	40	0	0		4.54475e+07	33759		33090	90	52	188	32	8	13	11	0	2	0	3	0	0	0	0	0	14	0	0	7	0	0	0	0	0	0	0	133	28	0
0853.V3	853	V3	1	0	black	0	TERM	III	0	1	3	40	0	0		5.44904e+06	18740		17850	65	23	188	18	12	9	13	0	3	0	0	0	0	0	0	0	0	0	0	0	0	0	0	0	0	0	0	383	0	6
0855.V1	855	V1	1	0	black	0	TERM	I	1	NA	3	39	0	0	37975.5	7.03989e+08	54744		133	53291	55	801	42	15	22	17	0	46	0	0	4	0	23	0	3	0	0	39	0	0	86	0	0	0	0	0	0	0	13
0855.V2	855	V2	1	0	black	0	TERM	I	1	NA	3	39	0	0		7.54293e+08	41770		140	40740	49	129	60	12	20	14	4	0	0	5	0	0	7	5	6	0	4	191	0	4	72	0	0	0	0	0	0	0	146
0855.V3	855	V3	1	0	black	0	TERM	I	1	NA	3	39	0	0		1.06234e+08	58126		137	57296	41	45	19	0	24	20	0	6	0	0	4	0	6	0	4	0	0	280	6	0	103	0	0	0	0	0	0	0	12
0856.V1	856	V1	1	0	black	0	TERM	IV-B	0	1	3	41	0	0	16405.8	5.17046e+08	48035		644	162	5591	41	26021	0	4092	382	6978	384	763	134	211	16	0	5	165	0	417	0	0	80	0	0	78	0	0	0	0	36	3
0856.V2	856	V2	1	0	black	0	TERM	IV-A	0	1	3	41	0	0		4.26545e+08	49869		31071	724	7417	4224	82	30	2416	1612	79	93	189	177	703	38	13	2	67	116	87	136	0	19	0	0	12	0	0	0	0	57	3
0856.V3	856	V3	1	0	black	0	TERM	I	0	1	3	41	0	0		6.10297e+07	51096		406	39163	1124	7143	10	8	48	149	23	261	98	233	11	90	27	0	121	367	24	459	0	34	79	0	15	0	0	0	0	215	38
0857.V1	857	V1	1	0	black	0	TERM	IV-A	0	0	3	38	0	0	7799.6	1.89076e+08	42817		9748	94	3916	10863	35	14	584	1006	48	1273	0	1563	87	1511	1869	0	660	569	233	0	6	562	0	0	193	0	0	25	106	197	151
0857.V2	857	V2	1	0	black	0	TERM	II	0	0	3	38	0	0		1.03038e+08	39912		11837	155	2024	21357	118	60	90	511	54	247	0	45	97	115	240	0	146	68	55	0	4	41	0	0	33	0	0	23	913	229	277
0857.V3	857	V3	1	0	black	0	TERM	II	0	0	3	38	0	0		6.07085e+07	52535		9365	120	874	36095	18	31	51	444	127	250	0	275	34	123	400	0	175	255	22	0	0	39	0	0	23	0	0	148	634	201	1349
0858.V1	858	V1	1	0	black	0	TERM	IV-B	1	NA	3	39	0	0	28438.6	6.97565e+08	50128		6522	121	7054	49	24145	9	3080	824	2813	315	2020	360	180	118	0	867	95	0	771	0	0	144	0	0	118	0	0	0	0	0	0
0858.V2	858	V2	1	0	black	0	TERM	IV-B	1	NA	3	39	0	0		5.57341e+08	56029		5234	144	8221	42	38322	24	123	251	247	426	327	123	141	145	25	384	148	44	125	0	0	106	0	0	159	0	0	0	45	104	18
0858.V3	858	V3	1	0	black	0	TERM	IV-B	1	NA	3	39	0	0		8.92258e+06	46657		9548	73	3053	10	28080	14	2434	373	783	127	47	62	255	167	4	889	33	0	97	0	0	28	0	0	68	0	0	0	12	0	2
0859.V1	859	V1	1	1	black	1	sPTB	IV-A	1	NA	1	18	1	1	1697.56	7.87461e+07	46171		2073	157	13529	56	81	23	3021	2239	26	1977	7315	0	4142	7401	0	3	6	21	461	0	0	0	0	0	0	0	0	0	0	0	26
0862.V1	862	V1	1	0	black	0	TERM	I	0	1	3	38	0	0	3053.17	9.69828e+06	25044		158	16164	101	50	87	7943	33	22	18	50	6	0	0	0	5	3	8	39	3	173	18	4	30	0	0	0	0	0	0	7	0
0862.V2	862	V2	1	0	black	0	TERM	I	0	1	3	38	0	0		1.31522e+08	41879		153	20702	49	41	46	20036	26	17	0	0	0	0	0	12	0	3	0	7	0	422	63	0	46	0	2	0	0	0	0	12	15
0862.V3	862	V3	1	0	black	0	TERM	I	0	1	3	38	0	0		3.69736e+07	42321		109	21888	25	35	29	19698	9	7	0	4	0	0	0	0	0	0	4	7	0	256	0	0	30	0	0	0	0	0	0	7	0
0863.V1	863	V1	1	0	black	0	TERM	II	0	1	3	39	0	0	80620.9	1.21837e+08	36854		148	145	2042	19978	32	14022	17	12	4	45	0	6	7	0	53	7	12	13	0	0	0	3	0	0	0	0	8	0	0	49	17
0863.V2	863	V2	1	0	black	0	TERM	II	0	1	3	39	0	0		2.30769e+08	45354		264	164	3458	31785	74	8391	32	16	6	559	0	3	8	0	61	5	15	20	0	0	0	2	0	0	0	0	0	0	0	0	30
0863.V3	863	V3	1	0	black	0	TERM	II	0	1	3	39	0	0		9.13252e+07	46943		215	124	2323	34463	56	9425	18	17	0	12	5	3	9	0	0	0	9	10	5	0	0	0	0	0	0	0	0	0	0	16	9
0864.V1	864	V1	1	0	black	0	TERM	II	1	NA	3	39	0	0	925.41	5.43815e+07	42852		5364	118	43	30613	41	35	20	15	22	1852	0	0	10	71	597	0	450	541	6	0	7	0	0	87	0	0	0	5	0	238	3
0864.V2	864	V2	1	0	black	0	TERM	II	1	NA	3	39	0	0		2.56857e+08	41283		7650	228	64	32249	78	26	28	7	0	140	0	0	0	0	10	2	68	100	0	0	0	0	0	4	5	0	0	0	0	179	0
0864.V3	864	V3	1	0	black	0	TERM	II	1	NA	3	39	0	0		1.06666e+08	47564		16284	105	63	26229	73	19	25	22	5	794	0	0	10	205	24	0	567	1208	0	0	0	0	0	35	0	0	0	0	3	315	7
0866.V1	866	V1	1	0	black	0	TERM	IV-A	0	1	3	39	0	0	102071	2.89564e+08	48503		30217	141	9524	35	67	262	13	2859	0	36	0	12	4515	21	43	0	27	6	8	128	0	2	0	0	22	0	0	0	0	9	0
0866.V2	866	V2	1	0	black	0	TERM	III	0	1	3	39	0	0		2.65189e+07	33623		31785	210	135	61	111	38	30	22	6	173	6	0	6	5	0	0	116	258	0	7	2	4	0	0	0	0	0	5	5	57	40
0866.V3	866	V3	1	0	black	0	TERM	IV-A	0	1	3	39	0	0		4.79493e+07	45930		34594	93	6190	27	26	171	11	313	0	27	0	0	3353	0	0	5	0	0	0	0	0	3	0	0	68	0	0	0	0	0	0
0867.V1	867	V1	1	0	black	0	TERM	IV-A	0	0	3	39	0	0	1495.35	2.50557e+08	46391		15395	194	15327	33	6899	21	1855	148	1279	240	744	205	1073	65	0	4	172	27	253	0	0	13	0	0	178	0	6	0	151	0	0
0867.V2	867	V2	1	0	black	0	TERM	IV-B	0	0	3	39	0	0		1.31422e+08	68541		7238	151	12339	69	33437	27	4690	393	2894	687	674	15	436	317	32	2	1057	136	46	0	0	101	0	0	25	0	0	0	42	65	0
0867.V3	867	V3	1	0	black	0	TERM	IV-A	0	0	3	39	0	0		3.01022e+07	45900		28756	83	6473	28	3191	21	674	164	434	366	154	718	357	69	49	3	448	379	133	0	5	19	0	0	41	0	0	6	82	363	8
0869.V1	869	V1	1	0	black	0	TERM	IV-A	0	0	3	39	0	0	344763	NA	43457		13239	170	14462	56	342	16	7684	1024	271	637	1727	342	1071	59	313	3	58	149	479	0	0	13	0	0	225	0	0	0	0	22	6
0869.V2	869	V2	1	0	black	0	TERM	IV-B	0	0	3	39	0	0		1.07351e+08	58502		1151	239	12809	69	12445	23	10686	1976	5112	1480	262	5899	88	11	11	0	197	174	118	0	0	1161	0	0	580	0	0	0	7	69	0
0869.V3	869	V3	1	0	black	0	TERM	IV-B	0	0	3	39	0	0		3.53513e+08	47486		3634	92	11700	146	22438	30	5508	903	983	130	471	57	594	0	6	0	16	0	352	0	0	51	0	0	10	0	0	0	0	0	0
0872.V1	872	V1	1	1	black	1	sPTB	I	1	NA	2	24	1	1	137276	1.33724e+08	51388		166	50359	206	52	85	23	15	11	11	10	7	0	17	0	0	0	7	5	0	0	0	0	121	0	0	0	0	0	52	0	60
0872.V2	872	V2	1	1	black	1	sPTB	I	1	NA	2	24	1	1		1.39841e+08	49983		252	48538	248	168	112	25	39	13	10	15	7	0	8	0	0	3	2	0	0	0	0	6	129	0	0	0	0	0	66	21	140
0873.V1	873	V1	1	0	black	0	TERM	IV-B	1	NA	3	39	0	0	32949.6	5.47932e+08	56943		12224	153	9180	45	24905	19	4648	423	2031	305	95	62	474	21	0	523	92	13	58	0	0	7	0	0	12	0	3	0	0	7	0
0873.V2	873	V2	1	0	black	0	TERM	IV-B	1	NA	3	39	0	0		4.48129e+08	54906		4024	97	12089	28	16388	14	9291	452	2079	633	268	213	345	495	0	543	1462	99	130	0	0	122	0	0	86	0	0	10	0	38	24
0873.V3	873	V3	1	0	black	0	TERM	IV-B	1	NA	3	39	0	0		1289188703	45573		2548	137	6555	43	25295	18	3934	213	4498	180	271	37	204	0	0	245	17	0	293	0	0	6	0	0	0	0	0	0	0	0	0
0875.V1	875	V1	1	0	black	0	TERM	II	1	NA	3	38	0	0	132760	1.36107e+08	48527		14480	115	94	32756	89	28	22	19	10	161	0	0	0	0	12	6	15	13	0	0	0	0	0	0	0	0	3	0	547	0	4
0875.V2	875	V2	1	0	black	0	TERM	II	1	NA	3	38	0	0		1.39144e+08	39203		8340	4066	152	24380	31	35	105	10	0	679	0	0	12	51	0	9	148	274	0	0	9	2	0	0	0	0	0	0	632	0	13
0875.V3	875	V3	1	0	black	0	TERM	I	1	NA	3	38	0	0		9.09554e+07	41360		888	17450	115	21699	77	21	27	9	0	263	0	0	11	37	93	0	52	63	0	0	0	0	42	0	0	0	0	0	205	0	0
0876.V1	876	V1	1	1	black	1	sPTB	IV-A	0	1	2	21	1	1	NA	6.91259e+07	46357		16680	128	11469	24	36	12	7060	1175	201	804	0	1201	537	3487	151	2883	96	18	48	7	0	0	0	9	52	0	4	0	0	0	0
0876.V2	876	V2	1	1	black	1	sPTB	IV-A	0	1	2	21	1	1		2.0023e+08	56824		21598	150	12933	41	28	22	1863	700	902	993	0	1446	543	1198	1563	1525	1187	1779	234	0	0	0	0	0	297	0	93	0	0	0	27
0879.V1	879	V1	1	0	black	0	TERM	IV-A	0	0	3	40	0	0	3187321	2.49238e+07	37293		2765	172	2450	393	43	48	201	827	241	1588	428	53	2904	1162	7347	6	802	832	320	6	0	16	0	0	250	0	4630	0	0	0	3589
0879.V2	879	V2	1	0	black	0	TERM	IV-A	0	0	3	40	0	0		1.29804e+07	30675		8739	75	5185	26	4209	22	444	1224	162	306	25	54	604	12	21	0	130	77	91	0	0	7	0	0	199	0	0	0	0	0	2417
0879.V3	879	V3	1	0	black	0	TERM	IV-B	0	0	3	40	0	0		3.65477e+07	47420		16636	89	5499	63	18110	20	1009	908	1121	221	59	90	377	3	0	1541	90	15	258	0	0	74	0	0	0	0	0	0	78	0	60
0881.V1	881	V1	1	0	black	0	TERM	I	0	0	3	38	0	0	275.838	151001663	44307		165	39079	77	30	38	26	28	22	0	312	0	0	4	9	10	4	76	50	3	7	0	6	81	0	0	0	0	0	0	250	105
0881.V2	881	V2	1	0	black	0	TERM	I	0	0	3	38	0	0		1.91993e+08	52780		187	42474	97	61	84	32	33	9	0	326	0	0	5	32	0	0	100	113	0	43	0	0	104	0	0	0	0	0	0	342	127
0881.V3	881	V3	1	0	black	0	TERM	I	0	0	3	38	0	0		1.79479e+08	58764		199	55592	64	47	45	26	15	10	0	270	0	0	0	27	9	0	85	175	0	36	0	5	138	0	0	0	0	0	0	762	23
0882.V1	882	V1	1	0	black	0	TERM	I	1	NA	3	41	0	0	43132.2	602758487	46193		241	43049	105	18	34	28	15	16	0	643	0	0	10	319	36	0	101	110	0	0	0	0	104	0	3	0	6	0	6	30	29
0882.V2	882	V2	1	0	black	0	TERM	I	1	NA	3	41	0	0		7.53165e+07	49349		2222	32250	999	50	161	15	55	18	25	1469	6	0	23	984	208	12	706	1296	8	0	0	8	100	0	5	0	0	0	6555	37	333
0882.V3	882	V3	1	0	black	0	TERM	I	1	NA	3	41	0	0		1.48091e+08	55905		1375	51579	176	37	58	29	24	11	0	112	0	0	0	4	18	0	0	100	0	0	0	5	125	0	0	0	0	0	67	17	377
0885.V1	885	V1	1	0	black	0	TERM	III	1	NA	3	41	0	0	6510.34	1.71271e+08	49383		47714	153	78	956	60	22	24	6	3	12	0	0	0	0	0	3	7	0	6	0	0	0	0	0	0	0	0	0	0	0	15
0885.V2	885	V2	1	0	black	0	TERM	III	1	NA	3	41	0	0		1.5813e+07	29636		25317	107	57	2510	38	50	12	0	4	254	0	0	0	27	33	3	123	251	0	75	0	0	0	0	0	0	24	0	0	0	344
0885.V3	885	V3	1	0	black	0	TERM	III	1	NA	3	41	0	0		8.66504e+07	56580		44041	66	535	5013	20	352	15	6	7	2692	0	0	0	151	966	5	516	524	0	238	13	0	0	0	0	0	46	0	0	0	117
0887.V1	887	V1	1	0	black	0	TERM	IV-B	1	NA	3	40	0	0	53748	5.82389e+08	48098		2011	143	7478	36	24724	8	3080	1398	1806	575	1502	67	252	203	0	84	253	6	420	0	0	392	0	0	299	0	0	0	6	0	18
0887.V2	887	V2	1	0	black	0	TERM	III	1	NA	3	40	0	0		2.42798e+08	46289		32757	182	513	45	114	38	49	18	11	31	0	3	0	0	0	4	13	17	0	0	6	3	0	32	252	0	152	53	528	0	203
0887.V3	887	V3	1	0	black	0	TERM	IV-B	1	NA	3	40	0	0		2.7747e+08	44270		2415	112	5848	523	18402	24	2131	1853	1335	648	1404	432	95	111	0	2	1314	550	115	0	0	403	0	0	78	0	0	0	0	0	32
0889.V1	889	V1	1	0	black	0	TERM	I	0	0	3	40	0	0	16961.2	1.37093e+07	45246		136	39087	38	33	25	9	8	10	17	168	0	0	0	0	5	0	30	141	0	0	0	0	93	0	0	0	0	0	0	412	799
0889.V2	889	V2	1	0	black	0	TERM	I	0	0	3	40	0	0		1.90943e+08	48250		150	39143	56	22	30	14	29	13	0	75	0	5	0	13	0	8	32	46	4	0	0	0	124	0	0	0	0	0	0	90	960
0889.V3	889	V3	1	0	black	0	TERM	I	0	0	3	40	0	0		9.6125e+07	42769		123	35402	41	34	31	15	15	0	5	345	0	5	0	53	53	5	67	65	0	0	0	0	64	0	0	0	0	0	0	207	1334
0890.V1	890	V1	1	0	black	0	TERM	IV-B	1	0	3	39	0	0	56805.9	1361651005	42901		311	144	9523	48	17416	11	2167	1052	6692	442	566	1790	568	0	0	3	149	10	240	0	0	185	0	13	281	0	0	0	0	0	4
0890.V2	890	V2	1	0	black	0	TERM	IV-B	1	0	3	39	0	0		6508731138	50513		2933	100	13221	37	13381	29	9106	2087	3151	1496	0	950	1848	0	0	7	8	0	199	0	0	109	0	0	460	0	0	0	0	0	0
0890.V3	890	V3	1	0	black	0	TERM	IV-B	1	0	3	39	0	0		2.43033e+08	53361		9821	47	6682	18	30980	7	1933	213	2588	97	0	58	173	0	0	0	4	0	219	0	0	32	0	0	9	0	0	0	48	0	3
0892.V1	892	V1	1	0	black	0	TERM	I	1	NA	3	39	0	0	1992.92	396836346	50448		222	49152	63	79	40	107	21	14	18	7	3	0	3	0	0	4	16	66	0	0	0	0	59	0	0	0	0	0	58	33	13
0892.V2	892	V2	1	0	black	0	TERM	I	1	NA	3	39	0	0		216096095	50905		18200	19184	760	477	67	734	25	44	8	37	6	0	99	0	7	6	10	31	9	0	0	0	31	0	83	0	0	4	101	204	949
0892.V3	892	V3	1	0	black	0	TERM	I	1	NA	3	39	0	0		1.69436e+08	51197		535	49151	119	253	61	129	18	58	0	15	6	0	0	14	0	0	19	44	0	0	0	3	70	0	0	0	0	0	134	85	6
0893.V1	893	V1	1	0	black	0	TERM	IV-B	1	NA	3	40	0	0	83996.3	4060979739	45400		1170	94	7461	38	23740	34	2728	227	7639	150	23	163	432	37	0	11	35	5	279	0	0	91	0	0	68	0	0	0	0	3	7
0893.V2	893	V2	1	0	black	0	TERM	IV-B	1	NA	3	40	0	0		5.11064e+08	58402		1637	154	20116	61	11542	17	8124	2549	4941	1134	57	720	1432	14	42	4	54	13	1234	0	0	2045	0	0	588	0	0	0	4	28	12
0893.V3	893	V3	1	0	black	0	TERM	IV-B	1	NA	3	40	0	0		2.00769e+08	53220		7369	117	11320	30	24798	9	2934	476	4746	139	12	133	261	0	0	3	5	0	227	0	0	285	0	0	0	0	0	0	0	0	4
0896.V1	896	V1	1	0	black	0	TERM	I	1	NA	3	40	0	0	388.136	9.30644e+07	43295		160	41415	58	931	58	17	19	9	0	12	7	0	0	0	0	12	0	0	10	420	0	3	91	0	0	0	0	0	0	0	9
0896.V2	896	V2	1	0	black	0	TERM	I	1	NA	3	40	0	0		3.7867e+08	51532		164	49377	46	986	31	10	13	9	7	9	0	0	0	0	0	0	0	3	0	636	0	0	121	6	3	0	0	0	0	0	0
0896.V3	896	V3	1	0	black	0	TERM	I	1	NA	3	40	0	0		1.14384e+08	54098		96	53158	32	392	29	0	11	7	0	3	0	0	0	0	0	0	0	0	0	205	0	2	119	0	0	0	0	0	0	0	0
0897.V1	897	V1	1	0	black	0	TERM	IV-B	0	0	3	39	0	0	14641.7	2.58559e+08	45403		3059	130	7932	52	17881	21	1861	1482	5136	539	2682	968	35	0	0	33	268	79	501	0	0	914	0	0	297	0	0	0	0	0	0
0897.V2	897	V2	1	0	black	0	TERM	IV-B	0	0	3	39	0	0		5.27968e+08	51190		3287	191	9639	61	16427	30	5190	1684	5625	510	1672	504	153	158	0	1676	370	13	1148	0	0	775	0	0	288	0	0	0	3	0	0
0897.V3	897	V3	1	0	black	0	TERM	IV-B	0	0	3	39	0	0		1.65576e+08	52088		8162	106	5086	34	31270	11	3021	647	1608	206	248	13	83	21	0	214	175	0	266	0	0	111	0	4	70	0	0	0	0	0	26
0898.V1	898	V1	1	0	black	0	TERM	IV-B	0	0	3	38	0	0	12387.5	373377703	46304		12462	154	4606	24	21330	14	2919	898	1675	294	941	75	158	0	0	187	22	0	67	0	0	53	0	0	21	0	0	0	74	0	6
0898.V2	898	V2	1	0	black	0	TERM	IV-B	0	0	3	38	0	0		8.16287e+08	59507		13601	128	7261	19	28297	11	3509	1097	1238	135	442	15	517	17	11	1954	37	37	274	0	8	76	0	0	0	0	0	0	14	128	0
0898.V3	898	V3	1	0	black	0	TERM	III	0	0	3	38	0	0		1.50445e+08	53608		46204	69	862	24	471	11	1515	9	0	146	0	0	68	0	23	0	54	184	13	0	0	0	0	0	0	0	0	0	151	551	39
0899.V1	899	V1	1	0	black	0	TERM	III	1	NA	3	39	0	0	55373	142517111	34083		24683	154	1677	5357	71	1589	24	12	11	10	0	7	0	0	0	4	4	0	0	0	0	0	0	0	0	0	8	0	431	0	6
0899.V2	899	V2	1	0	black	0	TERM	III	1	NA	3	39	0	0		1.85839e+08	42657		30702	50	2502	7041	40	1713	18	11	4	3	0	0	8	0	0	0	0	0	2	0	0	5	0	0	3	0	0	0	454	0	34
0899.V3	899	V3	1	0	black	0	TERM	III	1	NA	3	39	0	0		4.73078e+08	51741		38359	57	4593	6769	54	1272	19	0	0	0	6	0	0	0	0	4	0	0	3	0	0	0	0	0	0	0	0	0	592	0	4
0900.V1	900	V1	1	0	black	0	TERM	III	1	NA	3	39	0	0	33966.9	4.16435e+07	44493		41376	129	87	19	76	10	24	17	8	489	6	4	0	37	59	5	75	466	0	656	0	4	0	0	0	0	0	4	0	8	333
0900.V2	900	V2	1	0	black	0	TERM	IV-A	1	NA	3	39	0	0		1.46595e+08	44940		39011	110	4544	40	58	29	37	30	6	46	7	0	144	17	14	0	15	23	4	521	0	3	0	0	0	0	0	0	0	0	31
0900.V3	900	V3	1	0	black	0	TERM	IV-A	1	NA	3	39	0	0		172994276	52202		25893	69	8701	10	63	8	3790	6228	0	2	6600	0	181	4	0	3	7	0	174	0	0	223	0	0	20	0	0	0	0	0	8
0901.V1	901	V1	1	0	black	0	TERM	I	1	NA	3	39	0	0	7141.14	7.25976e+08	39130		302	32108	161	156	78	10	11	8	0	9	12	0	0	0	0	0	7	4	0	52	0	0	47	0	0	0	0	0	0	0	2
0901.V2	901	V2	1	0	black	0	TERM	I	1	NA	3	39	0	0		125854317	45988		961	37753	92	170	87	19	40	20	7	23	0	10	0	4	0	2	10	7	3	213	0	2	93	8	0	0	6	0	0	0	5
0901.V3	901	V3	1	0	black	0	TERM	I	1	NA	3	39	0	0		1.86618e+08	55413		374	44665	101	941	76	9	28	13	4	4	0	0	0	0	0	0	0	0	0	470	0	3	112	0	0	0	0	0	0	0	0
0918.V1	918	V1	1	0	black	0	TERM	II	0	0	3	39	0	0	3240.38	3.64655e+08	52242		22944	171	129	28251	79	21	12	21	0	14	0	9	0	7	9	4	0	5	0	0	0	0	0	0	0	0	4	0	267	0	6
0918.V2	918	V2	1	0	black	0	TERM	II	0	0	3	39	0	0		1.20113e+08	37400		16253	69	36	20642	34	9	16	0	11	0	0	0	0	0	0	0	0	10	0	0	9	0	0	0	0	0	0	0	204	19	7
0918.V3	918	V3	1	0	black	0	TERM	III	0	0	3	39	0	0		2.05028e+07	32835		24435	92	26	4719	42	34	15	7	4	118	3	0	0	10	0	0	174	403	0	0	0	4	0	0	0	0	0	0	19	79	1314
0919.V1	919	V1	1	0	black	0	TERM	IV-B	1	NA	3	41	0	0	6024.81	1.86061e+08	63186		7340	124	12178	33	36171	23	2992	649	894	230	927	32	580	182	0	0	56	4	258	0	10	253	0	0	37	0	0	0	0	13	0
0919.V2	919	V2	1	0	black	0	TERM	IV-B	1	NA	3	41	0	0		6.17136e+08	62555		15855	78	10082	36	30932	6	4649	242	80	75	152	4	147	14	0	0	15	8	21	0	0	16	0	0	4	0	0	0	0	21	0
0919.V3	919	V3	1	0	black	0	TERM	IV-B	1	NA	3	41	0	0		3967614183	33655		4703	38	7245	22	10306	0	5469	750	758	201	882	19	422	1006	0	0	49	0	1199	0	0	250	0	0	35	0	0	0	0	0	0
0928.V1	928	V1	1	0	black	0	TERM	III	1	NA	3	38	0	0	1841.58	NA	72113		70908	165	115	36	126	44	27	20	0	11	8	0	0	0	9	9	5	3	0	0	0	0	0	0	6	14	0	0	0	0	12
0928.V2	928	V2	1	0	black	0	TERM	III	1	NA	3	38	0	0		7.53384e+07	42223		39016	72	77	46	22	11	2395	17	6	5	0	9	0	0	8	7	0	0	0	99	0	0	0	0	5	0	0	0	0	0	16
0928.V3	928	V3	1	0	black	0	TERM	III	1	NA	3	38	0	0		54495850	49348		47702	78	46	31	40	9	975	0	5	4	0	0	0	0	0	0	0	0	2	129	0	0	0	0	0	0	0	0	0	0	23
0930.V1	930	V1	1	1	black	1	sPTB	I	1	NA	1	25	1	1	8228.75	1.40817e+08	64822		321	59404	115	362	87	17	18	18	23	338	0	0	5	236	0	0	307	159	0	74	0	3	120	0	0	0	4	0	0	181	37
0934.V1	934	V1	1	0	black	0	TERM	II	1	NA	3	39	0	0	202434	6.72282e+07	61913		412	224	8948	34186	112	1162	33	1312	0	16	0	3597	107	5	4989	9	5	0	13	0	0	0	0	0	311	0	0	0	586	0	8
0934.V2	934	V2	1	0	black	0	TERM	II	1	NA	3	39	0	0		2.45356e+08	49619		166	59	4691	37805	29	160	19	112	6	48	0	12	43	0	21	7	22	14	6	0	15	6	0	0	17	0	0	0	1232	31	267
0934.V3	934	V3	1	0	black	0	TERM	II	1	NA	3	39	0	0		4.15173e+07	34096		20864	52	50	8508	66	3961	15	15	0	69	0	0	0	0	17	0	4	0	0	0	0	4	0	6	0	0	5	0	103	3	125
0938.V1	938	V1	1	0	black	0	TERM	III	0	0	3	40	0	0	221185	3.15819e+08	76777		72577	240	2057	57	187	99	35	29	25	128	9	9	20	72	76	10	96	28	0	0	0	3	0	0	4	0	9	0	0	0	13
0938.V2	938	V2	1	0	black	0	TERM	V	0	0	3	40	0	0		5.3676e+08	37772		23846	91	346	18	19	12330	7	15	0	75	0	0	0	17	50	4	43	15	4	0	6	0	0	0	5	0	21	0	0	0	39
0938.V3	938	V3	1	0	black	0	TERM	III	0	0	3	40	0	0		1.84089e+08	45937		45357	78	43	35	46	0	13	10	4	15	0	0	7	10	19	0	17	5	4	0	0	0	0	0	0	0	7	0	0	0	8
0942.V1	942	V1	1	0	black	0	TERM	IV-A	1	NA	3	40	0	0	2724103	5.11529e+08	64071		3926	194	12580	126	18329	21	30	377	186	1122	6	6565	2674	1552	7774	10	563	383	659	0	0	93	0	0	1688	0	0	0	0	0	92
0942.V2	942	V2	1	0	black	0	TERM	IV-A	1	NA	3	40	0	0		3.07554e+08	72890		1435	66	7978	46	32	28	9	1593	108	2935	0	14283	1376	719	14322	4	1179	1184	1811	0	0	813	0	0	4454	0	0	0	0	0	17
0942.V3	942	V3	1	0	black	0	TERM	IV-A	1	NA	3	40	0	0		8.64314e+08	28659		10234	52	5957	9768	33	72	8	0	0	0	0	3	1307	0	0	0	0	0	0	215	57	0	0	0	0	0	0	0	0	0	0
0945.V1	945	V1	1	0	black	0	TERM	III	0	0	3	38	0	0	151001	NA	72061		60549	196	1347	40	74	41	23	21	97	977	0	0	692	65	1193	8	206	1523	0	0	0	0	0	0	943	0	0	6	0	0	456
0945.V2	945	V2	1	0	black	0	TERM	IV-A	0	0	3	38	0	0		4.86375e+08	59595		28525	82	14698	42	50	341	21	7680	17	131	0	0	4456	75	1772	9	111	259	0	0	0	0	0	0	278	0	8	0	0	0	7
0945.V3	945	V3	1	0	black	0	TERM	III	0	0	3	38	0	0		1.95835e+08	50785		49746	139	76	39	36	34	22	13	26	47	0	0	0	0	17	7	18	0	0	0	0	0	0	0	0	0	0	0	0	0	12
0949.V1	949	V1	0	1	white	1	sPTB	IV-A	1	NA	2	34	2	2	2162.55	3.77188e+08	55760		199	153	32726	43	54	32	14697	6804	0	210	0	0	6	43	52	9	139	89	18	0	0	5	0	0	0	0	0	0	0	0	45
0949.V3	949	V3	0	1	white	1	sPTB	IV-A	1	NA	2	34	2	2		2.21961e+07	33757		175	114	20565	48	58	27	6618	3618	0	233	0	0	2	38	214	2	147	219	158	0	0	0	0	0	0	0	0	0	0	197	388
0951.V1	951	V1	1	0	black	0	TERM	I	1	NA	3	38	0	0	23797.7	1.0703e+08	70674		495	67308	116	1570	52	12	10	15	0	77	0	0	6	39	30	4	27	14	0	0	0	4	166	0	0	0	0	0	372	0	37
0951.V2	951	V2	1	0	black	0	TERM	I	1	NA	3	38	0	0		1.51642e+08	45457		1194	42670	87	638	52	20	15	16	8	34	0	0	0	15	0	9	16	3	5	0	0	4	116	0	7	0	2	0	312	0	12
0951.V3	951	V3	1	0	black	0	TERM	I	1	NA	3	38	0	0		3.8875e+08	46712		807	43071	63	1847	25	8	8	9	0	14	0	0	4	0	9	0	6	0	0	0	0	4	121	0	0	0	5	0	451	0	52
0957.V1	957	V1	1	0	black	0	TERM	IV-B	0	0	2	40	0	0	1121.49	175054	72426		13139	219	23625	53	18728	23	5840	1096	2562	795	3	320	535	303	59	3	477	200	976	0	0	251	0	0	15	0	0	0	0	243	15
0957.V3	957	V3	1	0	black	0	TERM	IV-B	0	0	2	40	0	0		1.00726e+08	43927		5330	119	8488	32	22938	14	1903	507	1271	265	0	47	132	156	70	3	232	96	992	0	10	28	0	0	6	0	0	0	0	66	0
0960.V1	960	V1	1	0	black	0	TERM	IV-A	0	0	3	39	0	0	106041	NA	56831		677	5161	21315	9958	12497	454	229	25	185	104	100	30	3794	25	23	60	52	28	72	210	10	40	0	0	14	0	3	0	0	0	29
0960.V2	960	V2	1	0	black	0	TERM	IV-A	0	0	3	39	0	0		4.23322e+08	50919		165	14846	20261	7967	22	209	11	21	0	23	0	4	2402	0	0	0	12	6	7	395	16	3	34	0	0	0	0	0	80	0	6
0960.V3	960	V3	1	0	black	0	TERM	IV-A	0	0	3	39	0	0		4.4069e+08	41894		201	6434	19429	10317	28	604	8	21	0	52	0	0	2448	10	79	6	17	13	2	286	12	0	0	0	4	0	0	0	69	0	0
0961.V1	961	V1	0	0	white	0	TERM	I	0	0	3	38	0	0	2504.5	1.44056e+07	13787		6	12733	0	184	10	0	0	0	0	27	0	0	0	0	0	0	0	0	0	387	0	0	0	0	0	0	0	0	0	0	4
0961.V2	961	V2	0	0	white	0	TERM	I	0	0	3	38	0	0		1.17866e+07	10043		0	8952	0	434	3	0	0	0	0	0	0	0	0	0	0	0	0	0	0	314	0	0	323	0	0	0	0	0	0	0	0
0961.V3	961	V3	0	0	white	0	TERM	I	0	0	3	38	0	0		3.16308e+07	10032		9	8317	0	612	0	0	0	0	0	84	0	0	0	0	27	0	87	0	0	280	0	0	280	0	0	0	0	0	0	0	99
0962.V1	962	V1	1	1	black	1	sPTB	IV-A	1	NA	3	35	2	2	7072.47	460112595	60649		9015	154	20473	26	26	17	5265	4448	7335	1424	6185	1344	810	63	0	0	2	0	1002	0	0	2010	0	0	304	0	0	0	0	0	4
0962.V2	962	V2	1	1	black	1	sPTB	IV-A	1	NA	3	35	2	2		1442356602	45010		7787	79	11935	18	16	574	9125	2460	4879	820	4018	588	445	0	0	5	10	0	646	0	117	432	0	18	100	0	25	0	0	0	5
0962.V3	962	V3	1	1	black	1	sPTB	IV-B	1	NA	3	35	2	2		4.08168e+07	42920		1522	162	3826	41	26970	24	825	904	1978	367	629	277	97	173	0	0	1248	102	1113	0	0	316	0	0	88	0	7	0	0	0	8
0963.V1	963	V1	1	0	black	0	TERM	IV-A	1	NA	3	39	0	0	1116.81	6.80776e+08	62180		30683	188	9026	46	130	8	5680	5871	11	235	0	45	1031	21	22	8635	17	13	190	0	9	57	0	8	12	0	0	0	6	0	0
0963.V2	963	V2	1	0	black	0	TERM	IV-A	1	NA	3	39	0	0		2559487280	49267		20580	107	7103	28	15	27	4449	2278	0	217	0	159	673	243	449	12289	31	40	389	0	0	27	0	0	39	0	0	0	0	0	10
0963.V3	963	V3	1	0	black	0	TERM	IV-B	1	NA	3	39	0	0		496376150	47551		28243	144	2722	45	14311	14	1857	89	0	8	0	0	51	8	4	0	0	0	7	0	0	2	0	0	0	0	0	0	0	0	0
0969.V1	969	V1	1	0	black	0	TERM	IV-A	0	0	3	38	0	0	20027.1	NA	61601		180	132	57392	42	41	15	25	11	8	85	0	0	6	0	25	4	0	0	0	0	0	0	0	0	0	0	0	0	0	0	33
0969.V2	969	V2	1	0	black	0	TERM	IV-A	0	0	3	38	0	0		5.29996e+07	36419		143	75	20430	24	19	16	9	12	0	10	0	0	8	0	5	0	5	0	3	0	0	0	0	0	3	0	10064	0	0	0	8
0969.V3	969	V3	1	0	black	0	TERM	IV-A	0	0	3	38	0	0		5.15429e+07	36708		174	113	30302	45	40	11	13	11	0	42	0	0	0	0	5	0	8	0	0	0	0	0	0	0	0	0	33	0	0	0	7
0978.V1	978	V1	1	0	black	0	TERM	III	1	NA	3	40	0	0	20602.9	6.36528e+08	65138		64243	122	122	34	84	11	20	21	4	116	4	10	0	7	0	10	34	19	0	0	0	3	0	0	0	0	0	0	0	6	7
0978.V2	978	V2	1	0	black	0	TERM	III	1	NA	3	40	0	0		1.52612e+08	48124		42582	80	337	27	18	26	9	96	83	1214	0	0	29	77	15	6	573	400	0	0	0	0	0	0	0	0	0	21	0	73	28
0978.V3	978	V3	1	0	black	0	TERM	III	1	NA	3	40	0	0		2.45713e+07	31948		31086	121	96	38	58	23	12	14	0	55	0	0	0	6	0	5	43	20	3	0	0	0	0	0	0	0	0	0	0	18	3
0980.V2	980	V2	0	0	white	0	TERM	III	1	NA	2	39	0	0		3.04635e+07	13076		5790	0	0	3979	5	0	2934	0	0	4	0	0	0	0	0	0	0	0	0	0	0	0	0	0	0	0	0	0	127	0	0
0980.V3	980	V3	0	0	white	0	TERM	III	1	NA	2	39	0	0		3.73194e+07	8374		5161	0	23	1473	0	15	532	20	0	54	0	32	5	5	610	0	24	9	9	0	0	6	0	0	0	0	0	6	96	0	0
0982.V1	982	V1	0	1	white	1	sPTB	I	1	NA	3	34	2	2	123678	NA	62065		521	54811	250	5426	128	12	26	23	3	16	14	8	14	0	9	6	5	0	0	390	7	4	136	0	7	0	0	0	171	0	0
0982.V2	982	V2	0	1	white	1	sPTB	I	1	NA	3	34	2	2		2.75113e+08	40684		214	39236	272	334	59	13	17	14	0	19	0	4	4	5	0	4	0	0	4	302	0	0	76	0	0	0	0	0	13	0	0
0982.V3	982	V3	0	1	white	1	sPTB	I	1	NA	3	34	2	2		1.02893e+08	45969		2068	35930	245	6632	24	8	50	10	0	8	0	0	0	0	0	4	0	11	0	642	0	0	96	0	6	0	0	0	149	0	0
0985.V1	985	V1	1	0	black	0	TERM	III	0	0	3	41	0	0	839155	1.66499e+08	75934		71177	2063	116	235	34	12	16	9	0	168	0	8	19	25	17	0	89	93	0	17	0	0	0	0	10	0	4	0	811	0	49
0985.V2	985	V2	1	0	black	0	TERM	I	0	0	3	41	0	0		1.50458e+08	64294		2194	59703	334	58	63	43	44	32	7	214	10	4	9	0	263	6	45	34	10	0	0	0	129	0	7	0	0	0	220	13	158
0985.V3	985	V3	1	0	black	0	TERM	I	0	0	3	41	0	0		8.38458e+07	44334		1561	40988	194	25	17	36	5	8	0	246	0	0	0	0	16	0	43	39	0	0	0	0	106	0	35	0	0	0	228	0	32
0989.V1	989	V1	1	0	black	0	TERM	III	1	NA	3	40	0	0	299015	6.41785e+07	10124		8129	566	663	0	3	437	0	0	0	0	0	0	13	0	0	0	0	0	0	0	0	0	0	0	0	0	0	0	223	0	0
0989.V2	989	V2	1	0	black	0	TERM	III	1	NA	3	40	0	0		1.24803e+07	9692		9071	267	0	0	0	0	0	0	0	3	0	0	0	0	0	0	0	0	0	0	0	0	0	0	0	0	0	0	257	0	0
0989.V3	989	V3	1	0	black	0	TERM	III	1	NA	3	40	0	0		1.9217e+07	8428		7925	59	0	0	51	0	0	0	0	0	0	0	0	0	0	0	0	0	0	0	0	0	0	0	0	0	0	0	63	0	0
0990.V1	990	V1	1	0	black	0	TERM	IV-B	0	1	3	38	0	0	70095.7	3.58919e+08	75281		9903	179	6674	44	46122	12	3479	324	3153	318	1644	130	312	13	94	583	243	114	920	0	6	253	0	0	231	0	0	0	0	0	3
0990.V2	990	V2	1	0	black	0	TERM	IV-B	0	1	3	38	0	0		3796316287	61652		13733	164	8374	51	27105	42	8343	368	1590	91	262	44	277	157	91	518	30	0	63	0	16	10	0	0	8	0	3	4	0	0	0
0990.V3	990	V3	1	0	black	0	TERM	IV-B	0	1	3	38	0	0		9.51738e+08	43715		2724	108	4922	33	31169	9	1460	56	318	115	218	41	178	74	83	1472	32	21	212	0	8	39	0	0	19	0	0	0	8	7	0
0996.V1	996	V1	1	0	black	0	TERM	IV-A	1	NA	3	40	0	0	551972	5.6692e+08	69504		12552	120	12746	29	82	11	28	5797	522	2625	0	11810	1158	7275	1358	4	917	1713	1495	27	0	2307	0	0	1673	0	5	0	0	0	0
0996.V2	996	V2	1	0	black	0	TERM	IV-A	1	NA	3	40	0	0		5.01282e+07	64105		31307	129	15228	23	42	59	12	3374	272	796	0	987	3155	889	2568	3	398	725	464	480	12	52	0	0	1668	0	15	0	0	0	7
0996.V3	996	V3	1	0	black	0	TERM	IV-A	1	NA	3	40	0	0		8.41833e+07	35809		5945	124	3408	1001	67	41	21	2590	406	1539	0	552	1878	1334	5451	0	1630	1165	633	55	0	13	0	0	4253	0	0	0	0	0	0
1000.V1	1000	V1	1	0	black	0	TERM	III	1	NA	3	38	0	0	13021.3	6.03125e+07	59719		52482	61	80	20	66	14	18	11	0	189	8	0	0	73	0	3	51	17	2	0	0	0	0	0	0	0	82	0	0	0	843
1000.V2	1000	V2	1	0	black	0	TERM	III	1	NA	3	38	0	0		1.72524e+08	70299		68500	193	88	41	48	64	26	32	0	186	0	7	0	30	13	5	22	0	0	0	0	2	0	0	5	0	27	0	0	10	115
1000.V3	1000	V3	1	0	black	0	TERM	III	1	NA	3	38	0	0		3.08505e+07	38895		33403	108	34	25	14	8	7	6	0	1172	0	0	0	374	0	0	43	0	0	0	13	0	0	0	0	0	75	0	2	101	236
1001.V1	1001	V1	1	0	black	0	TERM	IV-B	0	0	3	38	0	0	4790.58	5.8602e+08	63178		7392	167	13641	38	24173	0	4475	1064	6409	177	536	98	639	0	14	2208	110	4	550	3	6	388	0	0	74	0	0	0	0	0	0
1001.V2	1001	V2	1	0	black	0	TERM	IV-B	0	0	3	38	0	0		4.8379e+08	63380		10611	222	13831	57	11943	36	8133	1702	12150	336	632	162	394	0	9	652	287	0	1075	0	0	468	0	0	53	0	4	0	0	0	0
1001.V3	1001	V3	1	0	black	0	TERM	IV-B	0	0	3	38	0	0		3.15091e+08	45144		6615	146	5734	42	22814	0	1880	473	2330	99	326	24	133	17	12	3463	121	0	310	0	0	203	0	7	11	0	0	0	0	8	7
1004.V1	1004	V1	1	0	black	0	TERM	IV-B	0	0	3	39	0	0	62560.1	6.37465e+08	54699		12388	88	7691	90	23765	9	3895	557	1359	307	3232	132	154	10	17	59	9	0	203	0	10	111	0	0	56	0	0	0	33	0	51
1004.V2	1004	V2	1	0	black	0	TERM	IV-B	0	0	3	39	0	0		4.53871e+08	37224		8665	6915	5909	287	11400	47	3104	119	279	32	177	7	85	0	0	43	0	0	55	0	6	3	19	0	0	0	0	0	40	0	3
1004.V3	1004	V3	1	0	black	0	TERM	I	0	0	3	39	0	0		6.11001e+07	49943		138	49457	50	27	23	15	16	0	7	8	0	0	0	0	3	0	8	0	0	0	0	0	130	0	0	0	0	0	0	0	18
1005.V1	1005	V1	1	0	black	0	TERM	IV-A	0	0	2	39	0	0	5119.49	2.09655e+07	54854		37048	181	7370	64	82	26	4238	67	20	804	0	7	74	38	123	0	699	209	21	8	0	0	0	0	0	0	0	0	0	31	66
1005.V3	1005	V3	1	0	black	0	TERM	IV-B	0	0	2	39	0	0		2.15155e+07	34906		4498	104	8135	27	11766	27	3031	916	3525	358	0	107	518	6	18	0	64	25	552	0	0	19	0	0	9	0	0	0	0	0	0
1006.V1	1006	V1	1	0	black	0	TERM	I	0	0	3	39	0	0	548311	3.2794e+08	67229		9618	40007	3919	10977	45	162	25	16	3	13	0	0	1249	0	15	0	24	13	6	13	0	5	91	0	3	0	0	6	337	55	5
1006.V2	1006	V2	1	0	black	0	TERM	III	0	0	3	39	0	0		2.27788e+08	61801		42824	4619	119	11083	48	68	37	27	0	45	21	0	0	7	0	5	37	17	7	0	0	4	0	0	0	0	0	0	386	488	18
1006.V3	1006	V3	1	0	black	0	TERM	I	0	0	3	39	0	0		9.99887e+07	40795		18799	14987	490	3096	39	26	14	6	4	50	0	2	0	0	15	4	38	38	0	0	0	0	43	0	0	0	18	0	71	412	94
1007.V1	1007	V1	1	0	black	0	TERM	IV-A	0	1	3	38	0	0	84522.4	292370591	78707		359	150	1020	54	63	41	43	1525	22	3528	102	20054	54	4596	352	0	0	6	320	0	124	6	0	0	4435	0	0	0	0	0	0
1007.V2	1007	V2	1	0	black	0	TERM	IV-A	0	1	3	38	0	0		6.29054e+08	67167		339	161	22953	61	72	38	36	31034	0	4	10	9	11798	0	0	8	3	4	4	0	0	7	0	0	26	0	3	0	0	0	0
1007.V3	1007	V3	1	0	black	0	TERM	IV-A	0	1	3	38	0	0		1.06142e+08	40019		638	126	17130	33	51	490	5958	13737	0	6	0	13	1736	0	0	4	0	0	7	0	0	0	0	0	0	0	0	0	0	0	0
1008.V1	1008	V1	0	1	white	1	sPTB	III	0	1	3	30	1	1	5391.14	2.31334e+08	70499		67633	94	145	61	93	81	41	24	0	15	0	8	10	8	400	0	9	3	5	1581	0	5	0	126	3	0	0	0	0	0	0
1008.V2	1008	V2	0	1	white	1	sPTB	III	0	1	3	30	1	1		8.61775e+07	70561		67909	125	89	23	41	32	28	15	12	63	0	5	0	29	308	8	12	17	0	1606	0	3	0	23	0	0	0	0	0	15	0
1008.V3	1008	V3	0	1	white	1	sPTB	III	0	1	3	30	1	1		1.16116e+08	52711		50606	122	39	16	13	30	18	0	0	8	0	4	0	0	116	0	0	5	0	1570	0	0	0	54	0	0	0	0	0	0	0
1009.V1	1009	V1	1	1	black	1	sPTB	I	0	0	3	35	2	2	232821	2.24853e+08	67917		7425	50007	7864	444	37	430	20	23	0	9	6	7	7	0	6	0	0	0	0	220	0	8	142	0	39	0	5	0	0	0	170
1009.V2	1009	V2	1	1	black	1	sPTB	I	0	0	3	35	2	2		6.99881e+07	62433		5543	51756	2512	507	22	113	14	24	21	247	0	0	9	57	57	5	130	62	5	344	0	0	128	0	6	0	0	0	0	0	61
1009.V3	1009	V3	1	1	black	1	sPTB	I	0	0	3	35	2	2		100878255	45614		4023	36473	500	2408	57	335	13	33	11	130	0	0	4	23	578	0	76	21	8	405	0	0	105	0	17	0	0	0	84	0	0
1010.V2	1010	V2	1	0	black	0	TERM	IV-A	0	1	2	38	0	0		1.40174e+06	6074		3384	120	1716	37	55	22	268	58	29	20	10	0	14	0	0	0	21	0	40	0	0	3	0	0	0	0	9	0	58	0	0
1010.V3	1010	V3	1	0	black	0	TERM	IV-A	0	1	2	38	0	0		2.6332e+07	36055		24288	114	9535	14	47	14	15	0	7	17	8	5	6	0	0	0	8	17	3	0	0	6	0	0	0	0	646	7	519	108	48
1011.V1	1011	V1	1	0	black	0	TERM	III	0	1	3	40	0	0	24803.8	NA	54684		50006	144	126	60	60	2829	29	10	0	32	8	6	7	17	0	10	23	12	8	40	0	0	0	0	7	0	0	0	0	0	49
1011.V2	1011	V2	1	0	black	0	TERM	III	0	1	3	40	0	0		139184622	57309		54137	76	128	24	35	1200	30	28	0	110	0	0	8	20	0	4	29	26	0	74	0	0	0	0	0	0	0	0	0	0	236
1011.V3	1011	V3	1	0	black	0	TERM	III	0	1	3	40	0	0		3.44924e+07	38625		33515	43	107	17	38	3089	16	9	3	109	0	0	0	15	11	0	59	41	3	904	0	0	0	0	0	0	0	0	0	0	39
1012.V1	1012	V1	1	0	black	0	TERM	I	1	NA	3	41	0	0	42220.8	208303188	71148		271	67538	70	72	90	76	24	16	29	144	0	8	0	14	21	0	58	67	0	1237	0	2	147	0	0	0	6	9	10	116	173
1012.V2	1012	V2	1	0	black	0	TERM	I	1	NA	3	41	0	0		4.48055e+08	17663		396	16352	203	44	135	51	60	26	9	31	0	5	7	0	12	0	9	14	0	189	0	0	29	0	0	0	0	0	0	0	7
1012.V3	1012	V3	1	0	black	0	TERM	I	1	NA	3	41	0	0		6.9289e+07	47156		146	45917	57	26	34	33	19	7	3	0	0	0	2	0	0	0	0	0	0	745	0	0	97	0	0	0	0	0	0	0	5
1013.V1	1013	V1	1	0	black	0	TERM	III	0	0	3	39	0	0	32807.7	5.21098e+07	65043		61848	131	161	115	220	49	56	27	14	328	16	4	11	140	96	4	99	326	0	0	0	0	0	0	11	0	0	3	233	108	143
1013.V2	1013	V2	1	0	black	0	TERM	III	0	0	3	39	0	0		1.42799e+08	72058		68929	185	156	222	70	15	44	42	5	281	0	0	0	57	132	4	67	162	6	7	0	3	0	0	0	0	0	0	728	10	94
1013.V3	1013	V3	1	0	black	0	TERM	III	0	0	3	39	0	0		1.67574e+07	33977		23109	68	188	47	659	18	95	26	149	1690	0	75	37	537	1251	6	524	256	20	0	0	11	0	0	49	0	0	82	72	50	120
1017.V1	1017	V1	1	0	black	0	TERM	II	0	1	3	40	0	0	20625.3	6.79337e+07	59440		23944	2949	112	31947	95	45	36	13	0	41	0	15	0	10	0	2	27	13	4	0	0	3	0	0	0	0	0	0	52	0	19
1017.V2	1017	V2	1	0	black	0	TERM	II	0	1	3	40	0	0		7.82062e+07	55302		21075	149	60	33836	19	32	13	7	0	22	0	0	0	4	0	0	7	8	0	0	0	0	0	0	0	0	0	0	0	0	26
1017.V3	1017	V3	1	0	black	0	TERM	II	0	1	3	40	0	0		3.87608e+07	37112		9761	44	45	26944	46	10	5	9	6	13	0	0	0	0	0	0	27	20	2	35	0	2	0	0	0	0	0	0	0	4	9
1019.V1	1019	V1	0	1	white	1	sPTB	II	1	NA	3	29	1	1	33192.5	1.62048e+08	80265		270	191	122	78815	90	37	34	22	0	7	13	13	7	0	0	5	5	0	0	0	0	0	0	0	0	0	194	0	0	0	0
1019.V2	1019	V2	0	1	white	1	sPTB	II	1	NA	3	29	1	1		2.15229e+07	41579		352	164	111	33130	95	33	25	27	13	35	0	5	0	0	248	7	5	0	3	4	0	0	0	10	0	0	6704	36	0	0	77
1019.V3	1019	V3	0	1	white	1	sPTB	II	1	NA	3	29	1	1		2.0489e+07	30877		104	112	47	30013	37	0	8	0	0	6	0	0	0	0	8	0	0	2	0	0	3	0	0	14	0	0	98	0	0	0	21
1020.V1	1020	V1	1	1	black	1	sPTB	III	1	NA	2	35	2	2	26955.6	4.20355e+07	56525		53631	117	256	57	92	62	97	27	6	16	16	104	25	0	5	0	0	29	5	0	0	8	0	0	6	0	0	0	151	0	932
1020.V2	1020	V2	1	1	black	1	sPTB	III	1	NA	2	35	2	2		1.01029e+07	44741		39963	146	75	43	46	19	619	9	0	90	17	77	6	16	0	0	64	40	3	0	0	8	0	0	35	0	0	0	567	12	842
1023.V1	1023	V1	1	1	black	1	sPTB	V	0	0	3	36	2	2	390.128	NA	73854		27006	139	125	30	39	43417	37	16	96	202	0	0	21	338	8	10	433	423	0	226	0	0	0	0	0	0	0	0	0	100	2
1023.V2	1023	V2	1	1	black	1	sPTB	V	0	0	3	36	2	2		1.57875e+08	61625		29590	101	164	35	58	27375	32	25	18	375	0	0	10	241	35	7	483	426	6	183	0	6	0	0	0	0	0	0	0	288	0
1023.V3	1023	V3	1	1	black	1	sPTB	V	0	0	3	36	2	2		2.71988e+07	39895		20108	37	38	0	20	18987	7	5	0	36	0	0	7	28	7	0	87	58	0	113	0	0	0	0	0	0	0	0	0	0	0
1024.V1	1024	V1	1	0	black	0	TERM	IV-A	0	0	3	39	0	0	2600.4	1.53215e+08	70378		18622	225	17286	60	39	55	3580	1615	348	1201	0	237	1072	6518	3823	15	2249	2455	0	0	7	2	0	0	41	0	0	0	0	0	0
1024.V2	1024	V2	1	0	black	0	TERM	IV-A	0	0	3	39	0	0		4.48574e+08	62720		8930	107	14163	27	69	22	1901	4954	235	600	0	3330	594	6887	721	5	2420	807	1917	0	0	0	0	0	66	0	0	0	0	0	8
1024.V3	1024	V3	1	0	black	0	TERM	IV-A	0	0	3	39	0	0		8.03856e+06	28374		22846	65	3357	16	8	27	414	384	3	128	0	44	73	36	0	0	156	80	71	0	106	2	0	0	29	0	0	0	2	0	79
1025.V1	1025	V1	1	0	black	0	TERM	II	0	1	3	39	0	0	242405	2.32838e+08	53363		16215	148	607	33304	52	2687	13	48	0	16	9	0	9	0	0	6	10	0	10	50	7	7	0	0	0	0	0	0	0	0	0
1025.V2	1025	V2	1	0	black	0	TERM	IV-A	0	1	3	39	0	0		1202691826	40809		12621	178	14203	7597	100	1220	47	2777	14	4	1195	0	0	6	0	10	4	0	68	183	0	0	0	0	0	0	3	0	0	0	0
1025.V3	1025	V3	1	0	black	0	TERM	V	0	1	3	39	0	0		2.98569e+08	48106		5455	31	102	160	23	41986	13	56	8	9	72	0	0	7	0	0	4	4	7	18	0	0	0	0	11	0	0	0	0	0	0
1026.V1	1026	V1	1	0	black	0	TERM	III	1	NA	3	39	0	0	13219.4	NA	71507		46671	80	830	35	607	24	3405	163	516	3364	0	0	52	2874	675	3	3038	140	7	0	169	2	0	0	2	0	0	0	0	4	0
1026.V2	1026	V2	1	0	black	0	TERM	IV-A	1	NA	3	39	0	0		1.95834e+08	57877		41857	233	7182	29	79	11	5967	512	38	424	0	6	102	236	162	0	245	29	8	0	0	0	0	0	8	0	0	0	56	0	0
1026.V3	1026	V3	1	0	black	0	TERM	IV-B	1	NA	3	39	0	0		120832188	48659		11622	39	3875	10	25724	9	2724	36	1181	324	1298	18	67	252	55	0	140	11	59	0	0	13	0	0	0	0	3	0	9	10	6
1027.V1	1027	V1	1	0	black	0	TERM	IV-B	1	NA	3	38	0	0	330395	1131231968	67499		18458	185	11899	57	23212	43	2885	1124	1637	750	0	118	441	12	24	4184	94	28	1179	0	0	66	0	0	329	0	0	0	0	0	0
1027.V2	1027	V2	1	0	black	0	TERM	IV-B	1	NA	3	38	0	0		1015533652	55201		8227	172	13804	41	11393	33	2060	2003	1717	1788	16	120	1050	185	323	5806	1535	378	707	0	0	181	0	0	455	0	0	0	0	18	0
1027.V3	1027	V3	1	0	black	0	TERM	IV-B	1	NA	3	38	0	0		297644839	49243		7790	38	4464	10	26929	8	4384	555	756	369	0	76	184	173	40	1711	216	83	301	0	4	37	0	0	233	0	0	3	0	12	16
1030.V1	1030	V1	1	0	black	0	TERM	I	1	NA	3	40	0	0	564860	1.53633e+08	79687		1607	68909	1978	1599	122	248	38	441	56	133	14	109	22	646	58	2	107	95	8	10	0	5	78	0	24	0	0	0	962	0	131
1030.V2	1030	V2	1	0	black	0	TERM	I	1	NA	3	40	0	0		5.12643e+08	58098		712	37987	66	3502	60	14204	24	15	8	101	0	8	3	6	37	7	26	0	11	0	0	7	32	0	0	124	0	5	559	0	27
1030.V3	1030	V3	1	0	black	0	TERM	I	1	NA	3	40	0	0		708082027	50271		125	48693	0	451	16	346	7	0	0	6	0	0	0	3	12	2	8	0	0	0	0	0	42	0	0	0	0	0	289	0	198
1031.V1	1031	V1	1	0	black	0	TERM	IV-A	0	1	2	39	0	0	92566.3	NA	62352		19528	144	14822	33	10622	21	3902	2225	1646	584	4713	401	963	0	151	89	4	167	819	0	0	371	0	0	148	0	0	0	5	0	0
1031.V2	1031	V2	1	0	black	0	TERM	IV-B	0	1	2	39	0	0		6.50288e+08	73233		25365	65	8101	32	29187	14	6371	254	575	106	282	33	170	0	0	2367	0	0	8	0	0	27	0	0	2	0	0	4	33	0	0
1033.V1	1033	V1	1	0	black	0	TERM	IV-B	0	0	3	39	0	0	19314.9	3.08102e+08	70685		12968	139	11000	53	37860	26	1615	466	2648	221	977	70	377	0	0	739	22	7	512	0	0	178	0	8	33	0	0	0	30	0	0
1033.V2	1033	V2	1	0	black	0	TERM	IV-A	0	0	3	39	0	0		446469749	67352		26716	122	14649	37	5307	11	3114	723	1821	1015	5408	206	521	20	0	3214	17	11	2302	0	0	794	0	0	19	0	2	0	86	0	59
1033.V3	1033	V3	1	0	black	0	TERM	IV-A	0	0	3	39	0	0		5.33803e+07	44731		17646	63	13209	11	5367	24	5007	698	449	25	157	19	75	16	5	373	15	13	1005	0	0	52	0	0	0	0	0	0	24	0	8
1036.V1	1036	V1	1	0	black	0	TERM	III	0	1	3	40	0	0	42079.3	NA	31251		23106	42	357	0	0	2923	0	0	0	899	0	0	0	0	128	0	210	69	0	1546	82	0	0	0	0	0	0	0	0	230	24
1036.V2	1036	V2	1	0	black	0	TERM	III	0	1	3	40	0	0		NA	27570		22292	40	259	0	8	3101	0	9	0	38	0	0	29	10	21	0	24	11	0	1412	0	0	0	0	0	0	0	0	0	0	0
1036.V3	1036	V3	1	0	black	0	TERM	III	0	1	3	40	0	0		NA	28390		22945	19	115	0	3	3004	0	3	0	156	0	0	0	12	48	0	26	30	0	1651	0	0	0	0	0	0	0	0	0	73	0
1042.V2	1042	V2	1	0	black	0	TERM	I	0	0	2	39	0	0		NA	17729		31	11321	8	15	0	2345	0	0	12	88	0	0	64	85	47	0	29	19	0	684	1464	0	18	0	0	0	0	466	0	9	23
1042.V3	1042	V3	1	0	black	0	TERM	I	0	0	2	39	0	0		NA	22993		14	9598	0	0	0	2772	0	0	11	767	0	0	88	502	2369	0	131	62	0	1343	1294	0	0	58	0	0	0	1334	0	11	5
1045.V1	1045	V1	1	0	black	0	TERM	III	1	NA	3	38	0	0	439671	NA	22198		18595	48	1342	0	0	7	4	412	0	0	0	309	0	0	0	0	0	0	0	0	0	11	0	0	0	0	0	0	0	0	5
1045.V2	1045	V2	1	0	black	0	TERM	III	1	NA	3	38	0	0		NA	15195		15024	45	56	16	5	11	5	9	0	0	0	0	0	0	0	0	3	0	0	0	0	4	0	0	0	0	0	0	0	0	9
1045.V3	1045	V3	1	0	black	0	TERM	III	1	NA	3	38	0	0		NA	20380		12568	18	32	7741	0	0	0	0	0	0	0	0	0	0	0	0	0	0	0	0	0	0	0	0	0	0	2	0	0	0	0
1049.V1	1049	V1	1	0	black	0	TERM	II	0	0	3	38	0	0	127567	NA	17039		6259	36	16	10323	5	0	3	0	0	3	0	0	0	0	0	0	0	5	0	12	0	0	0	0	3	0	0	0	309	30	3
1049.V2	1049	V2	1	0	black	0	TERM	II	0	0	3	38	0	0		NA	16018		5406	53	15	10345	4	11	0	4	2	0	0	0	0	0	0	0	0	0	0	0	0	0	0	0	0	0	0	0	157	0	0
1049.V3	1049	V3	1	0	black	0	TERM	II	0	0	3	38	0	0		NA	20829		3978	0	0	14928	0	7	0	0	8	49	0	7	0	16	0	0	32	189	0	0	0	0	0	0	0	0	0	0	255	659	4
1051.V1	1051	V1	1	0	black	0	TERM	I	0	0	3	40	0	0	100707	NA	36142		28	35859	0	0	0	6	0	0	0	22	0	0	0	0	0	0	5	0	0	106	0	0	44	0	0	0	0	0	0	21	0
1051.V2	1051	V2	1	0	black	0	TERM	I	0	0	3	40	0	0		NA	20889		60	20222	18	15	5	11	0	0	0	39	0	0	0	3	0	0	8	5	0	144	0	0	0	0	0	0	0	0	0	29	41
1051.V3	1051	V3	1	0	black	0	TERM	I	0	0	3	40	0	0		NA	22978		20	22290	0	0	0	0	0	0	0	76	0	0	0	12	0	0	24	47	0	105	0	0	0	0	0	0	0	0	0	98	0
1052.V1	1052	V1	1	0	black	0	TERM	IV-A	0	0	3	38	0	0	99910.2	NA	20276		8314	20	4949	0	370	0	2735	714	12	157	703	297	521	0	195	226	15	88	411	0	0	0	0	0	97	0	0	0	32	0	0
1052.V2	1052	V2	1	0	black	0	TERM	IV-A	0	0	3	38	0	0		NA	22856		14527	43	3354	0	1717	0	1707	114	19	16	0	0	238	0	11	463	20	19	6	0	0	0	0	0	0	0	0	0	61	32	18
1052.V3	1052	V3	1	0	black	0	TERM	IV-A	0	0	3	38	0	0		NA	24742		9876	29	5095	0	0	6	3712	3274	20	14	0	0	658	7	19	1696	9	0	66	0	0	3	0	0	0	0	2	0	16	0	10
1053.V1	1053	V1	1	0	black	0	TERM	V	0	0	3	38	0	0	131845	NA	15105		5956	22	14	959	0	8042	0	0	0	0	0	0	0	0	0	0	0	0	0	81	0	0	0	0	0	0	0	0	0	3	8
1053.V2	1053	V2	1	0	black	0	TERM	V	0	0	3	38	0	0		NA	16613		9414	34	15	208	0	6344	0	0	3	31	0	0	0	16	0	0	10	17	0	35	0	0	0	0	0	0	0	25	0	0	29
1053.V3	1053	V3	1	0	black	0	TERM	III	0	0	3	38	0	0		NA	25211		18174	32	17	1202	0	4111	6	0	19	397	0	0	0	51	44	0	117	73	0	387	34	0	0	0	0	0	0	5	0	0	40
1056.V1	1056	V1	1	0	black	0	TERM	II	0	0	3	39	0	0	74637.5	NA	21470		3129	28	850	14995	4	0	658	132	0	8	0	4	19	0	0	0	0	0	30	0	424	0	0	0	0	0	0	0	548	0	93
1056.V2	1056	V2	1	0	black	0	TERM	I	0	0	3	39	0	0		NA	18811		9474	6245	1255	858	7	8	291	141	0	83	45	0	24	0	0	0	25	26	12	0	11	0	0	0	0	0	0	0	172	0	37
1056.V3	1056	V3	1	0	black	0	TERM	I	0	0	3	39	0	0		NA	30215		182	28648	1216	26	3	0	0	0	0	12	0	0	31	0	0	0	0	7	0	0	0	0	41	0	0	0	0	0	6	0	18
1058.V1	1058	V1	1	0	black	0	TERM	IV-A	0	0	2	38	0	0	481426	NA	20052		645	42	8662	0	4	5	2472	853	2893	214	0	1350	169	76	0	0	102	0	151	0	0	793	0	0	212	0	0	0	0	0	10
1058.V2	1058	V2	1	0	black	0	TERM	IV-A	0	0	2	38	0	0		NA	11007		1845	27	5774	0	0	11	445	347	1179	378	0	142	10	59	12	0	25	6	27	0	0	161	0	0	84	0	0	0	0	0	14
1062.V1	1062	V1	1	0	black	0	TERM	III	0	1	3	39	0	0	4026.15	NA	6986		5425	58	15	16	9	1363	5	0	0	5	0	0	0	0	0	0	0	0	0	54	0	0	0	0	0	0	0	0	0	0	13
1062.V2	1062	V2	1	0	black	0	TERM	III	0	1	3	39	0	0		NA	9570		7738	26	0	0	0	1237	6	0	0	5	0	0	0	0	0	0	0	0	0	0	0	0	0	0	5	0	0	0	0	0	6
1062.V3	1062	V3	1	0	black	0	TERM	III	0	1	3	39	0	0		NA	12618		11388	39	0	0	4	645	389	0	0	4	0	0	0	0	0	0	0	3	0	125	0	0	0	0	0	0	0	0	0	0	3
1063.V1	1063	V1	1	0	black	0	TERM	III	1	NA	3	39	0	0	69448.2	NA	22428		21748	19	20	41	0	511	0	0	0	0	0	0	0	0	0	0	0	0	0	0	0	0	0	0	0	0	0	0	49	0	0
1063.V2	1063	V2	1	0	black	0	TERM	III	1	NA	3	39	0	0		NA	22881		18080	53	13	69	5	3298	0	0	0	75	0	0	0	18	9	0	105	39	0	0	0	0	0	0	0	0	0	0	84	45	70
1063.V3	1063	V3	1	0	black	0	TERM	III	1	NA	3	39	0	0		NA	26989		22159	27	0	0	6	4695	0	3	0	0	0	0	0	0	0	0	0	0	0	0	0	0	0	0	0	0	0	2	29	0	0
1065.V1	1065	V1	0	1	white	1	sPTB	IV-A	0	0	2	32	1	2	17795.1	1.22752e+08	63849		27791	164	5510	31	2071	19	1987	108	40	529	18	7010	341	401	0	20	1197	3015	72	0	0	4	0	0	114	0	0	21	0	563	224
1065.V2	1065	V2	0	1	white	1	sPTB	IV-A	0	0	2	32	1	2		7.78991e+07	69126		310	108	19496	32	61	17	30	5812	0	24	27898	10	6	58	4	0	0	34	0	0	12	5	0	0	5	0	6	3	0	0	17
1068.V1	1068	V1	1	0	black	0	TERM	II	0	1	3	39	0	0	9744.35	NA	3062		558	39	17	2419	5	7	0	0	4	0	0	0	0	0	0	0	0	0	0	0	0	0	0	0	0	0	0	0	0	0	0
1068.V2	1068	V2	1	0	black	0	TERM	II	0	1	3	39	0	0		NA	4603		919	56	15	3564	13	10	8	0	0	0	0	0	0	0	0	0	0	0	0	0	0	0	0	0	0	0	0	0	4	0	0
1068.V3	1068	V3	1	0	black	0	TERM	III	0	1	3	39	0	0		NA	8297		5393	11	0	2721	0	6	13	0	0	3	0	0	0	0	0	0	2	0	0	137	0	0	0	0	0	0	0	0	0	0	0
1069.V1	1069	V1	1	0	black	0	TERM	I	0	1	3	40	0	0	1124.54	1.04674e+07	16104		0	15537	6	278	0	5	0	0	0	0	0	0	0	0	0	0	0	0	0	29	0	0	230	0	0	0	0	0	0	0	0
1069.V2	1069	V2	1	0	black	0	TERM	I	0	1	3	40	0	0		2.30637e+07	13372		0	12997	0	67	4	0	0	0	0	0	0	0	0	0	0	0	0	0	0	48	0	0	216	0	0	0	0	0	0	0	0
1069.V3	1069	V3	1	0	black	0	TERM	I	0	1	3	40	0	0		1.765e+07	7795		78	7279	40	117	119	0	0	0	0	0	0	4	0	0	0	0	2	0	5	35	0	0	90	0	0	0	0	0	0	0	0
1073.V1	1073	V1	1	0	black	0	TERM	IV-B	0	1	3	39	0	0	1788.85	1.13444e+08	16341		1316	11	1839	0	9064	0	803	85	306	31	0	188	85	0	0	1466	8	0	701	0	0	34	0	0	24	0	0	0	13	0	0
1073.V2	1073	V2	1	0	black	0	TERM	IV-B	0	1	3	39	0	0		2.46106e+07	16621		2230	12	2550	0	7312	0	1019	44	640	80	0	273	65	0	0	1469	37	0	325	0	0	52	0	0	15	0	0	0	4	0	0
1073.V3	1073	V3	1	0	black	0	TERM	IV-A	0	1	3	39	0	0		2.24667e+07	10046		1941	175	1729	0	219	12	495	95	665	28	61	1551	12	0	0	1460	0	0	439	0	0	32	0	0	8	0	0	0	0	0	0
1085.V1	1085	V1	1	1	black	1	sPTB	III	0	1	3	36	2	2	135216	5.565e+07	64815		59672	128	218	3477	82	21	36	17	4	21	0	0	89	0	10	18	0	14	0	0	0	0	0	0	4	0	231	0	0	19	61
1085.V2	1085	V2	1	1	black	1	sPTB	III	0	1	3	36	2	2		3.85048e+07	55428		54149	125	91	115	42	12	33	11	0	0	6	4	6	5	0	0	16	12	0	0	0	0	0	0	22	0	7	0	0	29	3
1085.V3	1085	V3	1	1	black	1	sPTB	III	0	1	3	36	2	2		1.14639e+06	4402		4139	76	35	28	15	41	10	0	0	5	0	0	0	0	0	0	0	0	0	0	0	0	0	0	0	0	0	0	0	0	0
1086.V1	1086	V1	1	1	black	1	sPTB	IV-B	0	1	3	35	2	2	13432.5	4.32863e+08	73676		24797	129	9098	48	25040	19	6725	3218	834	164	1002	123	351	14	0	1219	29	10	407	0	0	107	0	0	20	0	0	0	44	0	0
1086.V2	1086	V2	1	1	black	1	sPTB	IV-B	0	1	3	35	2	2		7.29627e+08	51743		14701	87	8499	47	19693	9	3305	1032	2237	404	475	84	272	7	0	466	4	0	172	0	11	34	0	0	0	0	0	0	43	0	0
1086.V3	1086	V3	1	1	black	1	sPTB	IV-B	0	1	3	35	2	2		6.60237e+06	20986		3629	37	1374	12	14971	41	205	119	245	47	136	19	20	10	0	23	0	0	0	0	0	3	0	0	0	0	0	0	17	0	0
1087.V1	1087	V1	1	0	black	0	TERM	IV-A	1	NA	3	38	0	0	33462.2	78559.3	11452		1842	0	5573	0	4	0	1279	1394	6	0	283	0	481	25	0	0	28	31	168	0	0	115	0	0	34	0	0	0	9	0	0
1087.V2	1087	V2	1	0	black	0	TERM	III	1	NA	3	38	0	0		1.66145e+07	9876		6655	0	750	1958	5	0	0	16	4	3	0	0	23	0	0	0	15	0	0	0	0	0	0	0	0	0	0	0	421	0	0
1087.V3	1087	V3	1	0	black	0	TERM	II	1	NA	3	38	0	0		4.26871e+07	12611		3876	0	590	7635	23	26	0	16	0	25	0	0	11	0	0	0	19	12	0	0	0	0	0	0	0	0	0	0	278	0	18
1089.V1	1089	V1	1	0	black	0	TERM	IV-B	0	0	3	38	0	0	172247	149894709	18313		811	56	2994	0	10272	0	1041	244	797	102	53	15	120	0	0	1084	27	0	61	0	0	30	0	0	52	0	0	0	0	0	20
1089.V2	1089	V2	1	0	black	0	TERM	IV-B	0	0	3	38	0	0		5.80864e+07	17276		380	11	1256	0	14023	0	401	35	161	24	25	5	23	0	0	804	8	8	31	0	0	0	0	0	0	0	0	0	0	0	0
1089.V3	1089	V3	1	0	black	0	TERM	IV-B	0	0	3	38	0	0		5.03749e+07	13653		344	26	1201	88	6950	15	592	41	219	58	59	7	38	0	0	558	151	112	56	0	0	0	0	0	0	0	0	8	0	0	14
1092.V1	1092	V1	1	0	black	0	TERM	IV-B	0	0	3	40	0	0	24383.1	4.46313e+07	14842		3519	8	2942	0	3186	0	1282	365	1699	127	608	57	241	0	0	0	11	0	546	0	0	32	0	0	0	0	0	0	0	0	39
1092.V2	1092	V2	1	0	black	0	TERM	IV-B	0	0	3	40	0	0		1.7991e+07	11485		4191	0	1009	0	3176	0	607	558	600	111	127	51	67	11	0	0	56	16	390	0	0	136	0	0	0	0	0	0	0	0	124
1092.V3	1092	V3	1	0	black	0	TERM	IV-B	0	0	3	40	0	0		4.75407e+06	6966		2133	38	334	0	2733	33	281	94	328	60	9	19	12	0	0	0	23	6	73	0	0	22	0	0	0	0	0	0	0	0	387
1093.V1	1093	V1	1	0	black	0	TERM	III	0	1	3	40	0	0	2176.26	1.75474e+07	9927		8210	0	0	1626	3	0	0	0	0	0	0	0	0	0	0	0	0	0	0	72	0	0	0	0	0	0	0	0	0	0	0
1093.V2	1093	V2	1	0	black	0	TERM	III	0	1	3	40	0	0		5.58802e+07	12835		8927	0	4	3812	0	0	0	0	0	0	0	0	0	0	0	0	0	0	0	88	0	0	0	0	0	0	0	0	0	0	0
1093.V3	1093	V3	1	0	black	0	TERM	III	0	1	3	40	0	0		2.53417e+07	9397		6539	20	0	2768	0	7	0	0	0	0	0	0	0	0	0	0	0	0	0	53	0	0	0	0	0	0	0	0	0	0	0
1113.V1	1113	V1	0	0	white	0	TERM	I	0	0	2	39	0	0	8724.13	7.06864e+07	14124		5	13777	0	0	0	7	0	0	0	4	0	0	0	0	0	0	0	6	0	0	0	0	138	0	0	0	0	0	0	20	27
1113.V3	1113	V3	0	0	white	0	TERM	I	0	0	2	39	0	0		3.53289e+07	12522		7	11995	0	0	50	0	0	0	0	0	0	0	0	0	0	0	0	0	0	0	0	0	328	0	0	0	0	8	0	0	0
1116.V1	1116	V1	1	1	black	1	sPTB	IV-A	0	1	3	30	1	1	302823	NA	80059		63733	174	6117	36	29	218	3419	2012	1277	387	0	5	486	12	215	0	6	3	352	0	0	53	0	0	155	0	0	0	247	0	6
1116.V2	1116	V2	1	1	black	1	sPTB	IV-A	0	1	3	30	1	1		2473288749	50087		25067	115	8611	9130	46	207	4750	563	5	11	0	7	261	21	7	0	10	5	16	0	0	0	0	0	0	0	0	0	355	0	3
1116.V3	1116	V3	1	1	black	1	sPTB	IV-A	0	1	3	30	1	1		3.32179e+08	40603		10922	39	5261	16644	4	196	4895	614	9	65	0	0	176	14	241	2	7	3	150	0	113	0	0	0	54	0	0	0	184	0	0
1119.V2	1119	V2	1	0	black	0	TERM	IV-B	0	0	2	39	0	0		5.30817e+07	16658		3352	5	965	0	9346	0	1104	305	814	42	0	48	120	24	10	0	89	13	153	0	0	24	0	0	33	0	0	0	0	0	0
1119.V3	1119	V3	1	0	black	0	TERM	IV-B	0	0	2	39	0	0		1.10893e+08	16440		1016	0	1097	0	12000	0	551	342	494	39	0	32	36	25	29	0	38	6	41	0	0	12	0	0	26	0	0	0	0	15	0
1121.V2	1121	V2	1	0	black	0	TERM	IV-A	1	NA	2	38	0	0		1.51851e+07	13266		1775	14	763	0	3494	708	901	0	92	118	0	113	73	211	0	20	806	209	56	0	0	49	0	0	15	0	0	0	0	21	0
1121.V3	1121	V3	1	0	black	0	TERM	IV-B	1	NA	2	38	0	0		1.70547e+08	17427		354	7	1146	0	11200	9	504	49	893	174	60	21	19	79	0	18	285	0	15	0	0	76	0	0	31	0	0	0	0	0	0
1122.V1	1122	V1	0	0	white	0	TERM	III	0	1	3	39	0	0	1673.6	2.3258e+07	13150		13126	10	0	0	0	0	0	0	0	0	0	0	0	0	0	0	0	0	0	0	0	0	0	0	0	0	0	0	0	0	0
1122.V2	1122	V2	0	0	white	0	TERM	III	0	1	3	39	0	0		2.35044e+07	14247		14108	19	8	0	7	0	0	2	0	0	0	0	0	0	0	0	0	0	0	0	0	0	0	0	0	0	0	0	0	0	0
1122.V3	1122	V3	0	0	white	0	TERM	III	0	1	3	39	0	0		8.57494e+06	9731		7803	285	690	89	20	300	139	84	34	0	19	81	0	0	0	91	0	3	32	0	0	0	0	0	0	0	0	0	7	0	0
1125.V1	1125	V1	0	0	white	0	TERM	V	0	0	3	39	0	0	5260.58	2.19865e+07	12934		6	0	0	0	0	9673	0	0	19	189	0	0	0	405	0	0	220	954	0	0	0	0	0	0	0	0	0	0	0	0	29
1125.V2	1125	V2	0	0	white	0	TERM	V	0	0	3	39	0	0		5.33353e+07	12822		0	4	0	0	4	11446	0	0	12	58	0	0	0	89	0	0	60	345	0	0	0	0	0	0	0	0	0	0	0	0	0
1125.V3	1125	V3	0	0	white	0	TERM	V	0	0	3	39	0	0		2.94975e+07	12048		97	23	23	124	81	7951	5	0	0	79	0	0	0	22	0	0	33	300	0	0	0	0	0	0	0	0	0	0	0	32	16
1126.V1	1126	V1	0	0	white	0	TERM	I	1	NA	3	38	0	0	3609.15	2.41294e+07	13902		7	10561	0	0	0	0	0	0	0	217	0	0	0	10	50	0	58	46	0	0	0	0	2648	0	0	0	0	0	0	27	33
1126.V2	1126	V2	0	0	white	0	TERM	I	1	NA	3	38	0	0		1.75072e+07	9669		15	7725	0	0	0	0	0	0	0	51	0	0	0	0	0	0	9	16	0	0	0	0	1783	0	0	0	0	0	0	14	5
1126.V3	1126	V3	0	0	white	0	TERM	I	1	NA	3	38	0	0		1.90161e+07	11475		18	8654	0	0	13	10	0	0	0	138	0	0	0	0	15	0	82	202	0	0	0	0	1287	0	0	0	0	0	0	0	28
1141.V1	1141	V1	1	0	black	0	TERM	III	0	0	3	38	0	0	4029.58	4.20494e+07	11393		7176	0	6	3971	0	19	0	0	4	0	0	4	0	0	0	0	0	3	0	0	0	0	0	0	0	0	0	0	0	10	72
1141.V2	1141	V2	1	0	black	0	TERM	II	0	0	3	38	0	0		2.75533e+07	10569		5365	0	8	5059	3	5	0	0	0	12	0	0	0	0	0	0	0	0	0	0	0	0	0	0	0	0	0	0	0	0	21
1141.V3	1141	V3	1	0	black	0	TERM	II	0	0	3	38	0	0		3.07902e+07	10961		4455	35	24	6027	330	35	11	4	0	0	0	0	0	0	0	0	0	0	0	0	0	0	0	0	0	0	0	0	0	0	0
1149.V1	1149	V1	1	0	black	0	TERM	IV-A	0	0	3	38	0	0	752023	458037438	14766		9118	340	2843	2137	5	6	0	0	0	0	0	0	196	0	0	0	0	0	0	0	0	0	0	0	0	0	0	0	0	0	0
1149.V2	1149	V2	1	0	black	0	TERM	I	0	0	3	38	0	0		8.47444e+07	5271		2246	1986	211	816	0	0	0	0	0	0	0	0	4	0	0	0	0	0	0	6	0	0	0	0	0	0	0	0	0	0	2
1149.V3	1149	V3	1	0	black	0	TERM	I	0	0	3	38	0	0		1.11115e+08	14142		2176	10702	276	260	9	0	0	0	0	0	0	0	0	0	0	0	0	0	0	0	0	0	293	0	0	0	0	0	409	0	0
1154.V1	1154	V1	0	0	white	0	TERM	I	1	NA	3	40	0	0	6165.43	8.55698e+07	15097		6	14560	0	32	0	14	0	0	0	4	0	0	0	0	0	0	0	0	0	0	0	0	462	0	0	0	0	0	9	0	0
1154.V2	1154	V2	0	0	white	0	TERM	I	1	NA	3	40	0	0		1.39352e+07	10545		16	10055	0	22	5	45	0	0	0	13	0	0	0	0	0	0	4	7	0	0	0	0	316	0	0	0	0	0	11	0	15
1154.V3	1154	V3	0	0	white	0	TERM	I	1	NA	3	40	0	0		3.12173e+07	11851		38	10842	0	242	54	192	0	0	0	23	0	0	0	0	11	0	4	0	0	0	0	0	339	0	0	0	0	0	55	0	0
1159.V1	1159	V1	1	0	black	0	TERM	I	1	NA	3	39	0	0	5647.4	1.12411e+07	13561		20	12290	0	0	3	225	0	0	0	5	0	0	0	0	0	0	0	0	0	336	0	0	406	0	0	0	0	0	0	0	0
1159.V2	1159	V2	1	0	black	0	TERM	I	1	NA	3	39	0	0		2.89726e+07	13816		10	12295	0	0	0	259	0	0	0	0	0	0	0	0	0	0	0	0	0	515	0	0	408	0	0	0	0	0	0	0	0
1159.V3	1159	V3	1	0	black	0	TERM	I	1	NA	3	39	0	0		1.15341e+08	13298		6	12056	0	0	3	22	0	0	0	0	0	0	0	0	0	0	0	0	0	479	0	0	317	0	0	0	0	0	0	0	0
1167.V1	1167	V1	1	1	black	1	sPTB	V	1	NA	3	36	2	2	4030.73	4.14504e+07	15352		8	6	622	0	0	14645	0	0	0	8	0	0	0	0	0	0	0	0	0	0	0	0	0	0	0	0	0	0	0	0	0
1167.V2	1167	V2	1	1	black	1	sPTB	V	1	NA	3	36	2	2		3.67012e+08	16545		0	0	2642	0	0	13799	0	0	0	2	0	0	0	0	0	0	0	7	0	0	0	0	0	0	0	0	0	0	0	0	0
1167.V3	1167	V3	1	1	black	1	sPTB	V	1	NA	3	36	2	2		166469671	13869		8	35	3716	0	30	10001	0	0	4	6	0	0	0	0	0	0	5	0	0	0	0	0	0	0	0	0	0	0	0	0	0
1175.V1	1175	V1	2	0	other	0	TERM	I	0	0	3	38	0	0	3569.6	1.00948e+07	14805		0	14241	0	0	0	0	0	0	0	11	0	0	0	0	0	0	0	0	0	0	0	0	433	0	0	0	0	0	79	0	0
1175.V2	1175	V2	2	0	other	0	TERM	I	0	0	3	38	0	0		4.47009e+07	13632		9	12939	0	0	3	0	0	0	0	0	0	0	0	0	0	0	0	0	0	0	0	0	469	0	0	0	0	0	208	0	0
1175.V3	1175	V3	2	0	other	0	TERM	I	0	0	3	38	0	0		6.32172e+07	16133		29	15144	107	12	7	0	8	50	0	0	0	6	0	0	0	0	0	0	0	0	0	0	500	0	0	0	0	0	221	0	0
1176.V1	1176	V1	1	0	black	0	TERM	IV-B	1	NA	3	40	0	0	38874.3	3.9121e+07	17863		2407	7	2056	0	11518	0	470	148	434	45	0	22	121	0	0	218	0	0	186	0	0	3	0	0	0	0	0	0	0	0	0
1176.V2	1176	V2	1	0	black	0	TERM	IV-B	1	NA	3	40	0	0		2.3856e+08	16384		713	0	560	0	14543	8	470	24	11	3	0	0	9	0	0	33	3	0	0	0	0	0	0	0	0	0	0	0	0	0	0
1176.V3	1176	V3	1	0	black	0	TERM	IV-B	1	NA	3	40	0	0		1.95024e+08	16696		3741	0	916	0	9987	51	1471	17	34	10	0	0	11	0	0	19	0	0	0	0	0	0	0	0	0	0	0	0	7	12	0
1185.V1	1185	V1	0	0	white	0	TERM	III	0	0	3	39	0	0	882.059	1.10094e+08	9280		9250	10	0	0	7	0	0	0	0	4	0	0	0	0	0	0	0	0	0	0	0	0	0	0	0	0	0	0	0	0	0
1185.V2	1185	V2	0	0	white	0	TERM	III	0	0	3	39	0	0		6.68601e+07	14078		14056	8	0	0	0	0	0	0	0	3	0	0	0	0	0	0	0	0	0	0	0	0	0	0	0	0	0	0	0	0	0
1185.V3	1185	V3	0	0	white	0	TERM	III	0	0	3	39	0	0		3.19459e+07	11223		10952	0	28	127	0	84	0	0	0	8	0	0	0	0	9	0	0	0	0	4	0	0	0	0	0	0	0	0	0	0	0
1210.V1	1210	V1	1	1	black	1	sPTB	IV-B	0	1	2	27	1	1	6373.52	1619365466	68369		3824	178	5097	26	35900	32	2798	899	109	712	12615	525	169	701	4	2261	254	37	748	0	0	149	0	0	246	0	0	4	0	7	0
1210.V2	1210	V2	1	1	black	1	sPTB	IV-B	0	1	2	27	1	1		7.41541e+08	70220		6436	107	11223	60	34138	37	9435	418	2666	230	2832	180	285	23	16	925	110	8	240	0	4	130	0	0	18	0	0	0	0	22	8
1213.V1	1213	V1	1	1	black	1	sPTB	IV-A	0	1	1	16	1	1	4652.25	4.39818e+07	64886		34897	8672	17836	570	98	17	26	22	0	0	8	0	6	5	0	3	0	0	6	0	0	4	0	0	0	0	0	0	2	0	0
1215.V1	1215	V1	1	1	black	1	sPTB	IV-B	0	1	3	36	2	2	1055.59	6.15741e+07	70477		2996	91	7408	45	36557	25	9432	1036	5412	625	806	849	218	0	0	716	461	5	1439	0	0	98	0	0	3	0	0	0	0	14	4
1215.V2	1215	V2	1	1	black	1	sPTB	IV-A	0	1	3	36	2	2		1.43905e+08	61029		23547	152	10015	38	104	12	8380	2598	3161	409	1929	5745	63	0	0	2175	158	51	506	0	4	193	0	0	2	0	4	0	0	0	8
1215.V3	1215	V3	1	1	black	1	sPTB	III	0	1	3	36	2	2		8.27404e+07	44962		43179	35	23	980	6	9	8	0	0	0	0	0	0	0	0	0	0	0	0	0	0	0	0	0	0	0	0	0	700	0	0
1226.V1	1226	V1	1	0	black	0	TERM	II	1	NA	2	40	0	0	28660.3	1.11509e+07	9688		0	0	914	7472	0	343	0	0	0	5	0	0	4	0	0	0	0	5	0	9	0	0	0	0	0	0	194	0	0	0	249
1226.V2	1226	V2	1	0	black	0	TERM	II	1	NA	2	40	0	0		1.79687e+08	13161		0	0	3457	8150	5	982	0	62	0	9	0	0	0	14	34	0	0	22	0	137	189	0	0	0	0	0	0	0	0	0	0
1228.V1	1228	V1	1	0	black	0	TERM	IV-A	1	NA	3	39	0	0	240440	4.50503e+07	9593		7202	11	2352	0	0	0	0	0	0	5	0	0	0	0	0	0	0	0	5	0	0	0	0	0	0	0	0	0	0	0	5
1228.V2	1228	V2	1	0	black	0	TERM	III	1	NA	3	39	0	0		16783265	11306		10358	0	913	0	5	0	3	0	0	0	0	0	9	0	0	0	0	0	0	0	0	0	0	0	0	0	0	0	0	0	5
1228.V3	1228	V3	1	0	black	0	TERM	III	1	NA	3	39	0	0		6.75571e+06	9633		6996	1345	396	495	0	8	0	0	0	16	0	0	0	0	0	0	9	0	0	267	0	0	0	0	6	0	0	0	0	0	53
1229.V1	1229	V1	0	1	white	1	sPTB	III	0	1	3	35	2	2	42526.8	2.58501e+07	50630		50042	57	117	37	74	26	36	15	0	12	19	17	6	9	10	0	7	11	0	0	0	11	0	0	4	0	16	0	0	3	0
1229.V2	1229	V2	0	1	white	1	sPTB	III	0	1	3	35	2	2		7.90349e+07	62644		60049	100	58	34	49	860	31	22	3	193	0	0	3	0	0	0	46	274	6	0	331	4	0	0	0	0	0	6	0	86	200
1229.V3	1229	V3	0	1	white	1	sPTB	III	0	1	3	35	2	2		3.49344e+06	12192		11810	22	14	10	11	148	6	0	0	42	0	0	0	5	0	0	8	32	0	0	0	0	0	0	0	0	0	0	0	8	0
1238.V1	1238	V1	1	1	black	1	sPTB	IV-B	0	1	1	21	1	1	33647.1	1.80372e+08	69829		22050	53	13112	30	25914	24	5037	390	1685	19	0	0	1007	0	0	6	8	0	183	0	0	0	0	0	5	0	3	0	51	0	0
1243.V1	1243	V1	1	1	black	1	sPTB	IV-A	0	1	2	23	1	1	6768.08	2.42694e+07	53789		42803	116	7251	40	57	19	1398	126	14	156	11	135	379	18	6	8	78	246	50	0	7	0	0	0	46	0	0	0	0	18	5
1243.V2	1243	V2	1	1	black	1	sPTB	IV-B	0	1	2	23	1	1		5.84673e+08	63958		8454	130	5840	45	22672	46	4452	1288	5549	888	1303	1999	22	599	7	0	213	471	552	0	0	459	0	0	187	0	0	0	0	0	0
1244.V2	1244	V2	1	0	black	0	TERM	I	1	NA	2	40	0	0		3.00259e+06	2626		7	2580	6	0	0	0	0	3	0	0	0	0	0	0	0	0	0	0	0	0	0	0	0	0	0	0	0	0	0	0	18
1244.V3	1244	V3	1	0	black	0	TERM	I	1	NA	2	40	0	0		145444	5667		15	5249	36	24	6	4	0	12	0	8	0	15	0	0	0	0	22	0	0	0	0	0	163	0	0	0	0	0	0	0	21
1247.V1	1247	V1	1	0	black	0	TERM	II	0	0	3	40	0	0	3513.75	6.52537e+07	8931		4075	0	7	4486	0	0	5	0	0	13	0	0	0	0	0	0	0	0	0	0	0	0	0	0	0	0	0	0	104	39	6
1247.V2	1247	V2	1	0	black	0	TERM	III	0	0	3	40	0	0		2.27399e+07	9472		6316	18	0	2606	4	0	67	0	0	0	0	0	0	0	0	0	0	0	0	313	0	0	0	0	0	0	0	0	0	0	13
1247.V3	1247	V3	1	0	black	0	TERM	I	0	0	3	40	0	0		7.15737e+07	11290		3444	4415	37	2616	26	0	69	0	0	16	0	0	0	0	0	0	7	0	0	311	0	0	0	0	0	0	0	0	0	0	9
1249.V1	1249	V1	1	0	black	0	TERM	I	1	NA	3	40	0	0	28122.4	5.75274e+07	12309		43	10104	0	20	5	0	0	0	0	0	0	0	0	0	0	0	0	0	0	26	0	0	2098	0	0	0	0	0	0	0	0
1249.V2	1249	V2	1	0	black	0	TERM	I	1	NA	3	40	0	0		NA	7683		54	4728	34	1135	0	0	0	0	3	0	0	0	0	0	0	0	0	0	0	420	0	0	1267	0	0	0	0	0	0	0	0
1249.V3	1249	V3	1	0	black	0	TERM	IV-A	1	NA	3	40	0	0		7.20244e+07	17314		6359	35	2078	688	5	225	1340	1162	0	227	1580	532	519	0	126	748	0	238	160	0	0	23	0	0	360	0	0	0	15	0	0
1259.V1	1259	V1	1	0	black	0	TERM	V	0	0	3	39	0	0	8684.17	1.60593e+08	13927		13	4	7655	0	3	3656	1062	1435	0	4	0	0	0	0	5	0	0	0	8	0	0	0	0	0	0	0	0	0	75	0	0
1259.V2	1259	V2	1	0	black	0	TERM	IV-A	0	0	3	39	0	0		7.59137e+06	12738		6	0	4663	2554	0	703	2358	2347	0	0	0	0	0	0	0	0	0	0	6	0	0	0	0	0	0	0	0	0	93	0	0
1259.V3	1259	V3	1	0	black	0	TERM	IV-A	0	0	3	39	0	0		8.01414e+08	12720		6	42	3513	4622	0	138	481	3798	0	8	0	4	0	0	62	0	0	0	18	0	0	0	0	0	0	0	0	0	17	0	0
1264.V1	1264	V1	1	0	black	0	TERM	IV-A	0	0	2	40	0	0	6830.36	8.08137e+07	7461		3753	0	1945	0	0	0	130	195	0	81	0	247	0	145	17	0	33	74	186	0	0	47	0	0	148	0	14	0	0	0	58
1264.V2	1264	V2	1	0	black	0	TERM	IV-A	0	0	2	40	0	0		5.80708e+07	13489		6224	4	4657	0	0	0	1385	407	0	16	0	144	87	38	0	0	4	87	107	0	0	41	0	0	45	0	0	0	0	0	13
1265.V1	1265	V1	1	0	black	0	TERM	IV-B	1	NA	3	38	0	0	27589.4	3.37855e+07	16717		1846	6	1114	0	12928	0	504	20	10	19	87	9	34	0	0	0	0	0	31	0	0	0	0	0	0	0	0	0	27	0	0
1265.V2	1265	V2	1	0	black	0	TERM	IV-B	1	NA	3	38	0	0		4.26196e+07	14160		5330	0	2290	0	4872	0	1128	29	0	0	0	0	75	0	0	0	0	0	34	0	0	0	0	0	0	0	0	0	22	0	0
1265.V3	1265	V3	1	0	black	0	TERM	IV-B	1	NA	3	38	0	0		1.98559e+07	12413		3336	6	1603	0	6327	14	923	21	0	2	22	11	29	0	0	0	0	0	11	0	0	0	0	0	0	0	0	0	56	0	6
1269.V1	1269	V1	1	1	black	1	sPTB	III	0	1	3	32	1	2	1539.54	1.10455e+08	71981		71082	116	50	225	48	0	13	14	0	0	0	6	2	0	12	0	0	0	0	0	0	0	0	0	13	0	0	0	230	0	19
1269.V2	1269	V2	1	1	black	1	sPTB	III	0	1	3	32	1	2		4.66495e+07	41748		40713	139	145	67	91	29	48	19	13	16	0	5	5	0	14	5	0	4	4	0	0	6	0	0	0	0	0	0	212	0	3
1269.V3	1269	V3	1	1	black	1	sPTB	II	0	1	3	32	1	2		3.77767e+06	18908		7173	54	24	10566	20	841	14	6	0	10	0	4	0	0	0	0	3	0	3	0	0	0	0	0	0	0	0	0	136	0	0
1270.V1	1270	V1	1	0	black	0	TERM	III	0	1	3	39	0	0	5241.36	3.52011e+07	9748		9657	4	41	0	3	0	15	0	0	0	0	2	0	0	0	0	0	0	0	0	0	0	0	0	0	0	0	0	0	0	0
1270.V2	1270	V2	1	0	black	0	TERM	III	0	1	3	39	0	0		151455813	13266		12732	4	58	0	0	0	5	0	0	0	0	0	6	0	6	0	0	0	3	0	0	0	0	0	0	0	0	0	0	0	0
1270.V3	1270	V3	1	0	black	0	TERM	IV-A	0	1	3	39	0	0		3.04237e+07	5510		3808	77	409	25	188	0	168	23	22	179	10	0	5	0	53	13	27	15	3	0	0	2	0	0	0	0	189	0	6	23	0
1280.V1	1280	V1	1	0	black	0	TERM	IV-A	1	NA	3	41	0	0	46170.6	2.53456e+08	13811		4936	10	4379	0	5	0	1325	1044	755	75	357	72	319	21	0	0	43	0	88	0	0	55	0	0	62	0	0	0	0	0	0
1280.V2	1280	V2	1	0	black	0	TERM	IV-A	1	NA	3	41	0	0		9.18113e+07	13177		4853	7	4456	0	0	0	2488	481	371	41	46	43	122	0	0	0	26	0	43	0	0	123	0	0	8	0	0	0	0	0	0
1280.V3	1280	V3	1	0	black	0	TERM	IV-A	1	NA	3	41	0	0		6.29038e+07	6844		2421	16	1889	0	186	0	1373	182	255	59	121	14	43	0	0	12	17	0	15	0	0	80	0	0	13	0	0	0	24	0	7
1282.V1	1282	V1	1	0	black	0	TERM	IV-A	0	0	3	38	0	0	6170.08	2.31515e+07	14187		4208	5	4566	0	5	0	2158	510	0	49	1610	182	178	0	11	0	0	36	323	0	0	154	0	0	10	0	0	0	11	9	0
1282.V2	1282	V2	1	0	black	0	TERM	IV-A	0	0	3	38	0	0		3.50802e+07	12971		9048	0	2140	0	0	0	489	347	0	44	102	50	76	13	0	0	5	29	54	0	0	40	0	0	58	0	0	0	0	28	26
1282.V3	1282	V3	1	0	black	0	TERM	IV-A	0	0	3	38	0	0		6.18425e+07	6826		3006	13	1394	0	953	0	299	120	14	53	386	90	47	25	12	34	26	9	98	0	0	69	0	0	18	0	0	0	0	0	0
1286.V1	1286	V1	1	1	black	1	sPTB	III	0	1	2	33	1	2	1703.31	1.73081e+08	64983		37090	141	5493	17613	55	156	1290	1712	6	92	441	23	281	127	0	0	10	37	19	0	0	174	0	0	4	0	4	0	153	0	0
1286.V2	1286	V2	1	1	black	1	sPTB	II	0	1	2	33	1	2		4.52504e+08	50543		14409	124	251	34477	94	84	52	24	11	39	0	20	0	6	11	0	12	2	5	0	0	5	0	0	0	0	0	0	841	0	6
1311.V1	1311	V1	1	0	black	0	TERM	IV-B	1	NA	3	39	0	0	25113.7	6.79498e+08	16733		452	5	2041	0	10326	0	1120	44	328	65	488	35	0	0	0	1149	22	0	8	0	0	6	0	0	17	0	0	0	11	0	0
1311.V2	1311	V2	1	0	black	0	TERM	IV-B	1	NA	3	39	0	0		419515458	17811		657	0	721	0	10818	0	1131	41	947	88	724	39	0	0	0	2229	21	0	13	0	0	10	0	0	18	0	0	0	11	0	0
1311.V3	1311	V3	1	0	black	0	TERM	IV-B	1	NA	3	39	0	0		2.22163e+08	8009		470	0	455	5	5522	11	272	9	257	44	0	42	19	0	0	664	21	0	15	0	0	6	0	0	8	0	0	0	0	12	4
1319.V1	1319	V1	1	1	black	1	sPTB	IV-B	1	NA	3	35	2	2	2872.03	NA	25216		2833	12	5258	0	14839	6	728	264	62	128	49	11	159	0	0	420	26	6	16	0	0	3	0	0	4	0	0	0	32	0	0
1319.V2	1319	V2	1	1	black	1	sPTB	IV-B	1	NA	3	35	2	2		NA	18011		4288	26	4334	0	6195	8	1752	261	373	28	117	17	90	0	0	302	0	0	48	0	0	7	0	0	2	0	0	0	13	0	0
1319.V3	1319	V3	1	1	black	1	sPTB	IV-A	1	NA	3	35	2	2		NA	21255		8013	14	6265	0	81	0	2865	536	316	317	1112	243	114	6	32	24	20	50	525	0	0	84	0	0	94	0	0	0	16	0	4
1327.V1	1327	V1	1	1	black	1	sPTB	V	0	0	2	28	1	1	23820.4	NA	16777		26	31	3488	13	4	8233	8	1029	0	323	0	0	0	41	41	0	129	50	0	0	0	0	0	0	0	0	0	0	336	188	227
1327.V2	1327	V2	1	1	black	1	sPTB	V	0	0	2	28	1	1		NA	22686		26	24	8560	0	11	10597	0	2773	0	21	0	0	19	0	4	0	9	0	0	0	0	0	0	0	0	0	5	0	350	23	11
1333.V1	1333	V1	1	1	black	1	sPTB	V	0	1	1	35	2	2	10138.5	4.37674e+07	11090		12	0	1260	0	4	6754	0	0	0	72	0	0	22	0	0	0	18	50	0	0	0	0	0	0	0	0	1301	0	427	0	150
1342.V1	1342	V1	1	0	black	0	TERM	II	1	NA	3	38	0	0	1675.76	3.24179e+07	10442		6056	0	9	4108	0	50	0	0	0	0	0	0	0	0	0	0	0	0	0	0	0	0	0	0	0	0	0	0	199	0	3
1342.V2	1342	V2	1	0	black	0	TERM	II	1	NA	3	38	0	0		1.46099e+08	14587		7198	0	13	6842	0	0	0	0	0	0	0	0	0	0	0	0	0	0	0	0	0	0	0	0	0	0	0	0	302	0	0
1342.V3	1342	V3	1	0	black	0	TERM	III	1	NA	3	38	0	0		8.74084e+07	5790		2911	21	33	1857	805	13	14	0	9	9	0	7	0	0	6	26	0	4	0	0	0	0	0	0	0	0	0	0	69	0	0
1343.V1	1343	V1	1	0	black	0	TERM	III	1	NA	3	39	0	0	60545.9	101283662	12932		10521	0	594	627	0	0	0	0	0	421	0	48	15	0	119	0	12	0	0	0	0	0	0	0	6	0	0	0	31	0	20
1343.V2	1343	V2	1	0	black	0	TERM	III	1	NA	3	39	0	0		6.74279e+07	12163		10716	0	484	255	0	0	0	5	0	87	0	18	86	17	36	2	19	58	0	0	0	0	0	0	0	0	0	0	145	0	12
1343.V3	1343	V3	1	0	black	0	TERM	III	1	NA	3	39	0	0		4.87602e+07	6788		3365	174	127	1502	322	17	15	0	0	476	0	14	16	22	113	5	80	230	6	0	0	0	0	0	6	0	0	0	59	0	24
1361.V1	1361	V1	1	0	black	0	TERM	III	0	0	3	39	0	0	5834.1	1.4983e+07	11213		10809	0	0	356	0	0	0	0	0	0	0	0	0	0	0	0	0	0	0	0	0	0	0	0	0	0	0	0	12	0	0
1361.V2	1361	V2	1	0	black	0	TERM	III	0	0	3	39	0	0		57390859	13528		9469	0	6	3821	0	0	0	0	0	0	0	0	0	0	0	0	0	0	0	0	0	0	0	0	0	0	2	0	14	0	76
1361.V3	1361	V3	1	0	black	0	TERM	I	0	0	3	39	0	0		9.41736e+06	3948		1076	1768	68	489	133	58	0	0	0	86	0	0	5	0	19	4	8	40	0	113	0	0	0	0	3	0	0	0	17	0	14
1362.V1	1362	V1	1	0	black	0	TERM	I	1	NA	2	38	0	0	28673.3	1.10791e+07	7083		163	10	0	414	5	0	0	0	189	196	0	0	0	555	0	0	946	479	0	0	0	0	0	0	0	0	0	0	0	106	9
1362.V2	1362	V2	1	0	black	0	TERM	I	1	NA	2	38	0	0		3.00502e+07	13881		1964	0	0	3190	2	7	0	0	216	636	0	0	54	540	84	0	1196	1187	0	6	14	0	0	0	0	0	0	0	15	126	11
1366.V1	1366	V1	1	0	black	0	TERM	IV-A	1	NA	3	38	0	0	55373.8	9.89087e+06	10294		7704	14	1668	31	0	0	61	90	0	33	0	25	145	3	16	0	8	73	13	0	0	0	0	0	58	0	90	0	32	0	42
1366.V2	1366	V2	1	0	black	0	TERM	IV-A	1	NA	3	38	0	0		180168927	12252		3454	0	3078	77	7	0	1762	652	1067	102	199	118	1101	0	0	155	0	0	141	0	0	23	0	0	34	0	0	0	51	0	0
1366.V3	1366	V3	1	0	black	0	TERM	III	1	NA	3	38	0	0		1.60545e+08	6807		3343	123	1418	129	4	0	0	0	0	0	0	0	0	0	27	0	0	0	0	0	0	0	0	0	0	0	1616	0	52	0	17
1368.V1	1368	V1	1	1	black	1	sPTB	IV-A	1	NA	1	19	1	1	200040	6.89669e+07	54689		7607	150	8756	28	49	54	39	11383	2366	3921	776	8137	870	0	0	0	63	30	161	0	103	24	0	0	3015	0	167	0	3	0	43
1373.V1	1373	V1	1	0	black	0	TERM	I	0	1	3	38	0	0	8566.89	6.07621e+06	12125		15	11640	0	0	3	0	0	0	0	0	0	0	0	0	0	0	0	0	0	52	0	0	403	0	0	0	0	0	0	0	0
1373.V2	1373	V2	1	0	black	0	TERM	I	0	1	3	38	0	0		29442665	13350		9	12829	0	0	0	0	0	0	0	3	0	0	0	0	0	0	0	2	0	64	0	0	434	0	0	0	0	0	0	0	0
1373.V3	1373	V3	1	0	black	0	TERM	I	0	1	3	38	0	0		2.91233e+07	6383		20	6093	13	0	9	0	0	0	0	0	0	0	0	0	0	0	0	0	0	31	0	0	212	0	0	0	0	0	0	0	0
1374.V1	1374	V1	1	0	black	0	TERM	IV-A	0	0	3	39	0	0	1489.26	6.12587e+08	11047		1935	0	3445	0	6	0	835	1156	588	243	126	30	150	113	0	0	188	39	385	0	0	298	0	0	17	0	0	0	0	184	0
1374.V2	1374	V2	1	0	black	0	TERM	IV-A	0	0	3	39	0	0		1.28382e+08	11530		2123	0	4212	0	0	0	740	1719	974	92	195	68	507	0	0	0	71	0	369	0	0	269	0	0	0	0	0	0	0	0	0
1374.V3	1374	V3	1	0	black	0	TERM	IV-A	0	0	3	39	0	0		2.42563e+07	6640		2889	7	1999	0	85	0	498	238	228	21	107	11	69	10	0	11	22	8	60	0	0	145	0	0	0	0	0	0	0	0	0
1386.V1	1386	V1	1	1	black	1	sPTB	IV-A	1	NA	2	36	2	2	11717.4	2.60397e+07	14091		2924	5	4897	0	0	0	1266	2015	854	176	125	114	335	0	0	0	0	0	1120	0	0	174	0	0	0	0	0	0	0	0	0
1386.V2	1386	V2	1	1	black	1	sPTB	IV-A	1	NA	2	36	2	2		2.647e+08	14845		5324	0	5393	0	50	0	2926	587	37	16	9	8	248	0	0	10	0	0	182	0	0	3	0	0	0	0	0	0	37	0	0
1392.V1	1392	V1	1	1	black	1	sPTB	III	0	1	1	22	1	1	39218.3	7.14654e+08	65554		54024	112	659	31	33	17	28	21	0	23	0	0	3	0	0	0	9	0	0	9	8	6	0	0	0	0	8940	0	0	0	173
1399.V1	1399	V1	1	0	black	0	TERM	IV-A	0	0	3	39	0	0	1512.59	1.40655e+08	13055		2729	0	5845	0	3	0	1705	754	153	166	0	0	271	0	198	0	0	99	142	0	0	503	0	0	0	0	0	0	0	5	0
1399.V2	1399	V2	1	0	black	0	TERM	IV-A	0	0	3	39	0	0		8.23473e+07	16088		3137	7	6528	0	0	0	2950	630	161	127	0	0	322	0	1022	0	60	32	172	0	0	322	0	0	0	0	0	0	0	0	7
1399.V3	1399	V3	1	0	black	0	TERM	IV-A	0	0	3	39	0	0		5.44883e+07	6659		1325	9	2232	0	56	0	589	203	148	159	0	0	60	172	178	9	188	32	49	0	0	167	0	0	0	0	0	0	0	27	0
1400.V1	1400	V1	1	0	black	0	TERM	III	0	0	3	40	0	0	37022.6	9.86404e+06	9841		7904	0	173	344	0	0	125	32	7	133	0	9	24	0	234	0	65	40	3	0	0	0	0	0	6	0	0	0	40	29	39
1400.V2	1400	V2	1	0	black	0	TERM	IV-A	0	0	3	40	0	0		4.39535e+07	10968		498	12	2970	0	4	0	689	749	96	236	0	2099	171	1610	287	0	18	61	725	0	0	205	0	0	126	0	0	0	0	0	0
1400.V3	1400	V3	1	0	black	0	TERM	IV-A	0	0	3	40	0	0		4.06088e+07	6121		1861	0	2180	41	61	0	615	267	14	42	0	175	61	280	15	0	61	50	26	0	11	73	0	0	12	0	0	0	0	0	0
1401.V1	1401	V1	1	0	black	0	TERM	IV-B	0	1	3	38	0	0	4470.52	2.68486e+08	13889		2276	6	2479	0	6167	0	897	285	619	224	0	23	109	0	5	61	0	0	267	0	0	49	0	0	0	0	0	0	0	7	0
1401.V2	1401	V2	1	0	black	0	TERM	IV-A	0	1	3	38	0	0		2.42375e+07	11968		7351	9	1622	0	1398	158	267	88	170	77	8	16	111	0	0	2	52	96	22	0	0	0	0	0	0	0	0	0	32	38	0
1401.V3	1401	V3	1	0	black	0	TERM	IV-A	0	1	3	38	0	0		5.75553e+07	5698		2045	40	637	237	101	0	1040	0	161	168	57	251	42	14	17	0	44	0	73	0	14	11	0	0	19	0	0	0	9	0	0
1413.V1	1413	V1	1	0	black	0	TERM	IV-A	1	NA	3	39	0	0	2561.12	1.26619e+07	13805		3097	0	3351	0	0	0	444	968	990	323	1736	912	91	293	0	0	334	10	267	0	0	394	0	0	38	0	0	0	0	0	0
1413.V2	1413	V2	1	0	black	0	TERM	IV-A	1	NA	3	39	0	0		6.59015e+07	14036		7101	7	2638	0	0	0	323	1085	493	93	395	735	97	0	0	0	52	24	432	0	0	399	0	0	14	0	0	0	0	0	0
1413.V3	1413	V3	1	0	black	0	TERM	IV-A	1	NA	3	39	0	0		1.27448e+07	4600		1837	28	527	210	81	0	820	16	127	127	28	193	25	9	22	2	41	0	47	0	12	9	0	0	11	0	0	0	10	0	8
1415.V1	1415	V1	1	0	black	0	TERM	I	1	NA	3	40	0	0	56112.3	1.03358e+07	6816		733	5162	6	236	7	104	0	0	0	106	0	0	0	0	23	0	6	8	0	43	0	0	71	0	0	0	0	0	0	0	204
1415.V2	1415	V2	1	0	black	0	TERM	I	1	NA	3	40	0	0		3.00419e+07	11678		0	11286	0	245	0	0	0	0	0	0	0	0	0	0	0	0	0	0	0	0	0	0	147	0	0	0	0	0	0	0	0
1415.V3	1415	V3	1	0	black	0	TERM	IV-B	1	NA	3	40	0	0		6.40365e+06	4980		1347	73	345	171	2042	0	256	30	219	39	50	45	12	0	0	129	29	0	65	12	0	16	0	0	2	0	0	0	0	0	0
1416.V1	1416	V1	1	1	black	1	sPTB	IV-A	1	NA	2	30	1	1	8940.57	1491126559	52306		15304	132	13734	38	48	45	5172	2429	200	1264	3585	5	1050	855	550	0	1085	476	271	0	0	0	0	0	18	0	5	0	0	114	66
1416.V2	1416	V2	1	1	black	1	sPTB	IV-A	1	NA	2	30	1	1		1342606230	58980		4430	190	18507	61	57	24	7946	3156	5592	2368	8122	2864	2445	27	64	0	168	0	658	0	0	13	0	0	19	0	0	0	0	0	0
1419.V1	1419	V1	1	0	black	0	TERM	I	0	0	3	39	0	0	53065	4.55171e+06	13929		42	12813	0	57	0	17	0	0	0	42	0	0	0	0	10	0	8	0	0	0	0	0	0	0	0	0	3	0	10	49	81
1419.V2	1419	V2	1	0	black	0	TERM	IV-A	0	0	3	39	0	0		3.19848e+07	12588		8628	266	790	287	0	9	0	0	0	5	0	0	2012	0	0	0	0	0	0	0	0	0	0	0	24	0	50	0	23	16	23
1419.V3	1419	V3	1	0	black	0	TERM	III	0	0	3	39	0	0		3.71515e+07	5948		3458	357	293	1324	19	0	0	0	0	12	0	0	46	10	0	4	5	0	0	5	0	0	0	0	0	0	211	0	76	45	14
1420.V1	1420	V1	1	0	black	0	TERM	I	1	NA	3	41	0	0	6400.38	2.82554e+08	11471		431	6529	26	35	0	0	0	0	0	66	0	0	0	0	0	0	9	20	0	0	0	0	140	0	113	0	166	0	0	0	1754
1420.V2	1420	V2	1	0	black	0	TERM	III	1	NA	3	41	0	0		2.45402e+06	3494		3148	112	65	39	0	0	0	0	0	2	0	0	2	0	0	0	0	4	0	47	0	0	0	0	0	0	0	0	0	0	21
1420.V3	1420	V3	1	0	black	0	TERM	IV-A	1	NA	3	41	0	0		2.92431e+07	6139		2016	425	81	304	0	0	0	0	7	372	0	0	4	305	95	0	362	295	0	19	0	0	0	0	5	0	0	0	0	39	155
1424.V1	1424	V1	1	0	black	0	TERM	II	1	NA	3	41	0	0	46558.9	1.98116e+07	9711		4742	808	0	3872	0	0	0	0	0	2	0	0	0	0	0	0	0	9	0	162	0	0	0	0	0	0	0	0	0	0	7
1424.V2	1424	V2	1	0	black	0	TERM	II	1	NA	3	41	0	0		1.01009e+07	9808		4988	563	142	3864	0	11	0	0	0	7	0	0	13	6	5	0	0	0	0	138	0	0	0	0	0	0	0	0	0	5	10
1424.V3	1424	V3	1	0	black	0	TERM	I	1	NA	3	41	0	0		4.95908e+07	5236		608	1825	87	2290	0	0	10	4	0	34	0	0	0	18	8	0	21	14	0	181	0	0	68	0	0	0	0	0	0	0	11
1425.V1	1425	V1	1	1	black	1	sPTB	IV-B	0	0	3	35	2	2	58230.7	NA	59850		1575	191	12017	30	27159	18	4305	451	6489	562	0	604	144	1410	243	0	442	16	501	4	0	576	0	0	195	0	9	0	0	0	0
1425.V2	1425	V2	1	1	black	1	sPTB	IV-B	0	0	3	35	2	2		7.57041e+08	60484		3225	124	17692	61	6981	34	8775	719	4736	990	0	1964	331	7146	295	7	801	136	1388	0	0	2122	0	0	509	0	0	0	0	0	3
1425.V3	1425	V3	1	1	black	1	sPTB	IV-B	0	0	3	35	2	2		2.49865e+07	40067		1106	34	9796	0	8815	10	2838	276	2248	895	0	934	63	517	1717	5	1268	32	386	0	0	667	0	0	362	0	0	0	0	0	0
1427.V1	1427	V1	1	0	black	0	TERM	II	0	1	2	38	0	0	3799.01	5.55477e+07	9009		3549	0	16	5080	0	0	128	0	0	0	0	0	0	0	0	0	0	0	0	0	0	0	0	0	0	0	0	0	38	0	0
1427.V2	1427	V2	1	0	black	0	TERM	II	0	1	2	38	0	0		4.87875e+07	12954		4285	0	251	7532	0	0	321	83	0	0	0	0	13	0	0	0	0	0	0	0	0	2	0	0	0	0	0	0	168	0	0
1429.V1	1429	V1	1	1	black	1	sPTB	II	0	1	3	35	2	2	30562.7	NA	17832		6702	24	9	10890	0	0	2	0	0	0	0	0	0	0	0	0	0	2	0	180	0	0	0	0	0	0	0	0	0	0	0
1429.V2	1429	V2	1	1	black	1	sPTB	II	0	1	3	35	2	2		NA	16896		7467	59	24	9079	3	12	2	0	4	0	0	0	0	0	0	0	0	0	0	226	7	0	0	0	0	0	0	0	0	0	0
1429.V3	1429	V3	1	1	black	1	sPTB	II	0	1	3	35	2	2		NA	19430		9567	28	10	9224	0	7	3	0	0	0	0	0	0	0	0	0	0	0	0	573	5	0	0	0	0	0	0	0	0	0	0
1430.V1	1430	V1	1	1	black	1	sPTB	IV-A	0	1	3	33	1	2	45294.6	NA	8240		475	29	1045	0	3	0	159	284	150	384	0	254	35	209	170	0	604	92	199	0	0	69	0	0	143	0	0	0	0	15	0
1430.V2	1430	V2	1	1	black	1	sPTB	IV-A	0	1	3	33	1	2		NA	21446		7407	17	6581	0	6	11	2010	520	96	493	0	912	185	6	305	0	110	664	526	0	7	107	0	0	215	0	0	0	0	15	0
1430.V3	1430	V3	1	1	black	1	sPTB	III	0	1	3	33	1	2		NA	17496		12493	1919	252	9	4	200	4	13	17	425	0	11	0	94	322	0	236	347	0	105	191	0	0	0	0	0	31	0	0	0	0
1431.V1	1431	V1	1	1	black	1	sPTB	IV-B	0	1	3	29	1	1	31196.4	NA	65456		30460	126	5421	4908	19408	15	1643	297	571	189	292	39	87	34	12	86	54	13	155	0	0	48	0	0	54	0	26	0	708	0	172
1431.V2	1431	V2	1	1	black	1	sPTB	III	0	1	3	29	1	1		1.26984e+08	52354		33532	150	4561	12563	45	38	34	12	4	8	0	0	6	0	7	8	0	3	4	0	0	3	0	0	0	0	0	0	521	0	10
1431.V3	1431	V3	1	1	black	1	sPTB	II	0	1	3	29	1	1		1.01517e+07	28831		9359	36	52	19038	25	31	18	0	0	0	0	0	0	0	0	0	0	0	0	0	3	0	0	0	0	0	22	0	178	0	0
1435.V1	1435	V1	0	1	white	1	sPTB	I	0	0	3	35	2	2	796.089	1.84178e+08	68584		469	61888	279	36	1702	23	107	21	214	443	25	0	15	129	5	27	189	32	0	0	0	0	181	0	3	0	8	0	2	661	34
1435.V2	1435	V2	0	1	white	1	sPTB	I	0	0	3	35	2	2		7.56513e+08	56231		131	53931	110	31	21	39	33	21	59	271	7	0	7	52	0	5	87	82	0	0	0	5	123	0	0	0	0	0	0	302	69
1435.V3	1435	V3	0	1	white	1	sPTB	I	0	0	3	35	2	2		4.15262e+07	46760		54	45197	15	0	2	66	7	3	10	142	0	0	0	7	0	0	40	9	0	0	0	0	101	0	0	0	0	0	0	191	4
1437.V1	1437	V1	1	0	black	0	TERM	III	0	0	2	41	0	0	42078.4	3.32256e+07	13365		11340	0	0	0	6	1689	4	0	0	8	0	0	0	0	0	0	0	9	0	283	0	0	0	0	0	0	0	0	0	0	5
1437.V3	1437	V3	1	0	black	0	TERM	IV-A	0	0	2	41	0	0		244659	5492		1245	29	1718	728	0	9	32	169	4	3	261	312	41	122	0	0	94	117	126	0	0	56	0	0	18	0	0	0	12	0	0
1438.V1	1438	V1	1	0	black	0	TERM	III	0	0	3	39	0	0	5563.69	91239.5	12316		11433	6	21	0	5	0	4	0	3	0	0	0	0	0	0	0	0	0	0	739	0	0	0	0	0	0	0	0	0	0	5
1438.V2	1438	V2	1	0	black	0	TERM	III	0	0	3	39	0	0		4.53849e+07	9034		8286	0	18	0	4	0	0	0	0	0	0	0	0	0	0	0	0	0	0	683	0	0	0	0	0	0	0	0	0	0	0
1438.V3	1438	V3	1	0	black	0	TERM	III	0	0	3	39	0	0		4.93967e+07	6295		5405	0	196	24	6	0	0	11	0	0	18	18	0	6	0	0	9	6	11	506	0	4	0	0	0	0	0	0	0	0	0
1441.V1	1441	V1	1	0	black	0	TERM	II	0	1	3	38	0	0	16771.1	1.11444e+08	10245		4806	0	89	5135	0	0	0	0	0	11	0	0	0	0	0	0	0	0	0	0	0	0	0	0	0	0	0	0	171	0	0
1441.V2	1441	V2	1	0	black	0	TERM	II	0	1	3	38	0	0		3.61322e+07	5830		998	0	95	4448	128	34	25	5	15	0	0	0	0	0	0	9	0	0	10	0	0	0	0	0	0	0	0	0	38	0	8
1441.V3	1441	V3	1	0	black	0	TERM	III	0	1	3	38	0	0		4.46763e+07	5841		4465	0	52	1002	74	0	13	4	2	0	0	5	0	0	0	4	0	0	0	70	0	0	0	0	0	0	0	0	103	0	16
1449.V1	1449	V1	1	0	black	0	TERM	IV-B	0	0	3	40	0	0	3337.4	4.27955e+07	13396		3568	6	1016	0	5149	0	893	12	170	26	150	13	105	0	0	2151	5	0	41	0	11	3	0	0	0	0	0	0	0	10	0
1449.V2	1449	V2	1	0	black	0	TERM	IV-B	0	0	3	40	0	0		5.46461e+07	10610		3263	55	1356	52	2762	0	1146	75	750	46	57	50	59	0	0	528	27	0	314	0	0	18	0	0	0	0	0	0	0	0	0
1449.V3	1449	V3	1	0	black	0	TERM	IV-B	0	0	3	40	0	0		3.62737e+07	7301		1785	32	308	139	3569	0	238	0	491	19	81	16	13	0	0	389	10	0	145	12	0	15	0	0	3	0	0	0	0	0	4
1453.V1	1453	V1	1	0	black	0	TERM	I	0	0	2	41	0	0	1170.23	4.64424e+07	10510		269	6137	0	0	0	0	0	0	5	469	0	0	0	108	0	0	285	407	0	0	0	0	0	0	0	0	0	0	0	239	56
1453.V3	1453	V3	1	0	black	0	TERM	I	0	0	2	41	0	0		2.32313e+07	5031		105	3803	11	35	0	0	0	0	0	6	0	0	0	0	0	0	2	7	0	0	0	0	0	0	0	0	12	0	5	0	0
1456.V1	1456	V1	1	0	black	0	TERM	III	1	NA	3	39	0	0	8742.9	2.94651e+07	14615		14260	0	0	0	2	13	0	0	0	149	0	0	0	0	0	0	52	58	0	0	0	0	0	0	0	0	0	0	0	9	0
1456.V2	1456	V2	1	0	black	0	TERM	I	1	NA	3	39	0	0		101144718	11852		194	11224	7	98	7	0	0	0	0	16	0	0	0	0	0	0	7	26	0	0	0	0	0	0	0	0	0	0	0	0	9
1456.V3	1456	V3	1	0	black	0	TERM	I	1	NA	3	39	0	0		2.00271e+08	7658		34	7185	11	123	0	19	0	0	0	18	0	0	0	9	0	0	0	20	0	0	0	0	106	0	0	0	0	0	0	22	8
1468.V1	1468	V1	2	1	other	1	sPTB	I	0	1	3	36	2	2	12396	NA	64526		286	56706	71	29	27	15	23	17	0	68	7	0	3	5	9	5	26	9	2	768	0	0	136	0	105	0	4689	0	0	0	65
1468.V2	1468	V2	2	1	other	1	sPTB	I	0	1	3	36	2	2		3.38984e+08	47198		290	30038	117	55	53	14879	38	13	0	7	0	9	4	0	10	0	3	0	5	1175	0	4	77	0	3	352	0	0	0	0	7
1468.V3	1468	V3	2	1	other	1	sPTB	I	0	1	3	36	2	2		1.36864e+06	7016		87	6586	15	0	26	61	19	0	0	0	0	0	0	0	0	0	0	0	0	153	0	0	0	0	0	0	0	0	0	0	0
1469.V1	1469	V1	1	1	black	1	sPTB	IV-B	0	1	2	34	2	2	1732.24	8.62597e+08	58811		8446	339	14384	35	23191	39	7596	2202	0	4	0	60	1686	22	21	5	8	0	54	0	0	12	0	0	10	0	2	0	36	0	0
1469.V2	1469	V2	1	1	black	1	sPTB	IV-A	0	1	2	34	2	2		5.34276e+08	67643		26857	382	19154	31	7722	16	10386	1480	5	4	9	278	678	80	125	0	23	7	101	0	0	10	0	0	34	0	0	0	66	0	0
1471.V1	1471	V1	1	0	black	0	TERM	IV-A	0	0	3	40	0	0	1364.39	3.67512e+08	12313		639	0	5672	0	5	4	1474	778	1830	177	0	403	81	0	0	0	4	0	866	0	0	171	0	0	104	0	0	0	0	0	0
1471.V2	1471	V2	1	0	black	0	TERM	IV-A	0	0	3	40	0	0		1.3539e+08	10282		1667	434	3205	0	2	0	1132	765	1976	74	0	460	166	0	0	0	0	0	288	0	0	65	0	0	27	0	0	0	0	0	0
1471.V3	1471	V3	1	0	black	0	TERM	IV-A	0	0	3	40	0	0		8.51149e+06	3738		1287	19	1583	0	0	0	284	222	115	23	0	20	68	0	0	0	5	0	14	0	0	19	0	0	0	0	0	0	0	14	0
1474.V1	1474	V1	1	0	black	0	TERM	II	0	0	3	39	0	0	59963.2	2.68608e+07	12339		3121	0	5	8894	0	0	0	0	0	27	0	0	0	0	0	0	8	16	0	0	0	0	0	0	0	0	0	0	99	0	6
1474.V2	1474	V2	1	0	black	0	TERM	II	0	0	3	39	0	0		5.18135e+07	10170		1543	19	1055	5990	68	0	171	155	363	51	0	65	10	0	0	0	40	42	54	0	0	7	0	0	0	0	0	0	97	19	0
1474.V3	1474	V3	1	0	black	0	TERM	II	0	0	3	39	0	0		6.81376e+07	6494		1353	0	0	4602	13	0	0	0	0	11	0	0	0	0	3	0	9	22	0	0	0	0	0	0	0	0	0	0	171	55	14
1479.V1	1479	V1	1	0	black	0	TERM	IV-B	0	0	3	40	0	0	1279.73	4.89638e+07	13813		1719	0	2087	0	7585	0	264	336	296	166	0	53	79	0	0	219	33	0	378	0	0	74	0	0	55	0	0	0	0	10	8
1479.V2	1479	V2	1	0	black	0	TERM	IV-B	0	0	3	40	0	0		2.45628e+08	16845		2876	11	1524	98	6169	0	1902	138	2334	28	0	18	154	0	0	1092	5	0	81	0	12	10	0	0	8	0	0	0	27	0	0
1479.V3	1479	V3	1	0	black	0	TERM	IV-B	0	0	3	40	0	0		3.97364e+08	7783		519	0	731	0	5675	0	276	28	129	4	0	4	33	0	0	304	0	2	33	0	0	6	0	0	0	0	0	0	0	0	0
1482.V1	1482	V1	1	0	black	0	TERM	I	1	NA	2	39	0	0	40707.2	8.43398e+07	14419		9	13147	14	29	3	0	0	0	0	9	0	0	3	0	0	0	0	0	0	347	0	0	463	0	0	0	0	0	0	0	0
1482.V3	1482	V3	1	0	black	0	TERM	I	1	NA	2	39	0	0		4.269e+07	5515		5	5168	35	84	0	44	0	0	0	4	0	0	0	0	0	0	0	0	0	0	0	0	170	0	0	0	0	0	0	0	0
1494.V1	1494	V1	1	1	black	1	sPTB	IV-A	1	NA	3	36	2	2	197539	NA	18394		651	10	5721	27	0	0	0	1728	5	1268	963	480	590	374	566	0	772	393	325	0	0	270	0	0	557	0	0	0	0	0	0
1494.V2	1494	V2	1	1	black	1	sPTB	IV-A	1	NA	3	36	2	2		NA	20428		908	28	7050	60	0	10	0	920	22	576	1365	3187	241	1131	350	0	279	42	262	0	0	471	0	0	140	0	0	0	2	0	0
1494.V3	1494	V3	1	1	black	1	sPTB	IV-A	1	NA	3	36	2	2		NA	18561		7049	37	4789	2054	3	13	0	271	8	272	164	1101	378	178	628	0	115	94	121	0	0	21	0	0	69	0	0	0	124	0	0
1497.V1	1497	V1	1	1	black	1	sPTB	IV-A	0	1	1	18	1	1	25699	NA	47142		7523	52	574	411	23	20	13	176	3	18	0	0	5	8	10537	0	26	0	0	16	24	5	0	0	167	0	3697	0	13	0	0
1505.V1	1505	V1	1	0	black	0	TERM	V	0	1	3	39	0	0	64749.6	1.04367e+08	14511		0	0	5507	0	0	8627	0	19	0	0	0	0	0	0	0	0	0	0	0	0	0	0	0	0	0	0	0	0	0	0	7
1505.V2	1505	V2	1	0	black	0	TERM	V	0	1	3	39	0	0		2.56704e+07	12214		18	322	4436	0	14	7187	0	23	2	0	0	0	0	0	6	0	0	0	0	0	0	0	0	0	0	0	0	0	0	0	2
1505.V3	1505	V3	1	0	black	0	TERM	V	0	1	3	39	0	0		3.80781e+07	5508		9	6	2385	0	0	2905	0	8	0	0	0	2	0	0	0	0	0	0	0	0	0	0	0	0	0	0	0	0	0	0	4
1512.V1	1512	V1	2	0	other	0	TERM	I	0	1	3	39	0	0	109.952	3.02628e+07	11628		4	3234	0	7673	0	0	0	0	0	120	0	0	0	9	29	0	27	54	0	105	12	0	0	0	0	0	0	0	0	15	0
1512.V2	1512	V2	2	0	other	0	TERM	I	0	1	3	39	0	0		8.86796e+06	9960		373	4677	141	3586	211	27	27	0	7	184	0	0	0	21	23	5	47	83	5	58	21	0	158	0	0	0	0	0	0	43	0
1512.V3	1512	V3	2	0	other	0	TERM	IV-B	0	1	3	39	0	0		6.79547e+06	2955		596	245	358	427	929	9	266	14	21	6	7	9	7	0	5	22	0	0	6	8	0	0	0	0	0	0	0	0	0	0	0
1515.V1	1515	V1	2	0	other	0	TERM	III	0	1	3	38	0	0	1698.97	4.51594e+07	14156		13946	5	121	0	0	0	0	0	0	8	0	0	13	0	0	0	0	0	0	0	0	0	0	0	0	0	0	0	27	0	0
1515.V2	1515	V2	2	0	other	0	TERM	III	0	1	3	38	0	0		1.49084e+07	10102		9220	260	62	22	52	0	10	0	0	18	0	0	0	0	10	0	0	2	2	0	0	0	0	0	0	0	0	0	75	0	0
1515.V3	1515	V3	2	0	other	0	TERM	III	0	1	3	38	0	0		2.15503e+07	4529		4199	283	19	0	0	8	0	0	0	0	0	0	0	0	0	0	0	3	0	0	0	0	0	0	0	0	0	0	10	0	0
1517.V2	1517	V2	0	1	white	1	sPTB	IV-A	0	1	2	36	2	2		2.96448e+07	11970		10131	24	1505	0	7	5	51	152	0	17	0	12	0	0	0	0	0	46	9	0	0	0	0	0	0	0	0	0	0	0	4
1517.V3	1517	V3	0	1	white	1	sPTB	III	0	1	2	36	2	2		2.29482e+07	5485		5086	91	18	22	0	101	6	0	0	102	0	0	0	0	0	0	0	0	0	0	0	0	0	0	0	0	0	0	0	0	0
1518.V1	1518	V1	0	0	white	0	TERM	IV-A	0	0	3	40	0	0	624.052	9.00296e+07	14236		6318	6	5099	0	0	0	1663	810	0	25	0	36	0	0	0	0	0	52	76	0	0	0	0	0	0	0	0	0	0	0	0
1518.V2	1518	V2	0	0	white	0	TERM	IV-A	0	0	3	40	0	0		2.95298e+08	10615		3861	4	4042	0	0	0	640	1046	0	78	0	249	0	47	7	0	4	436	70	0	0	0	0	0	0	0	0	0	0	0	0
1518.V3	1518	V3	0	0	white	0	TERM	IV-A	0	0	3	40	0	0		4.54753e+08	6757		3291	8	1928	0	0	0	350	270	0	52	0	127	0	0	399	0	0	143	144	0	0	0	0	0	0	0	0	0	0	0	0
1523.V1	1523	V1	1	0	black	0	TERM	I	1	NA	3	41	0	0	532487	2.25906e+07	11569		800	9458	563	84	5	0	0	0	0	6	0	45	7	0	0	0	0	0	0	0	0	0	278	0	0	0	107	0	53	0	15
1523.V2	1523	V2	1	0	black	0	TERM	I	1	NA	3	41	0	0		5.79112e+07	10879		3186	4395	676	0	3	0	20	61	10	0	20	1006	21	0	0	0	0	17	5	0	0	0	0	0	45	0	103	0	35	0	55
1523.V3	1523	V3	1	0	black	0	TERM	I	1	NA	3	41	0	0		7.9986e+07	4671		966	3174	28	318	0	8	7	0	0	0	0	0	5	0	0	0	0	0	0	0	0	0	85	0	0	0	0	0	80	0	0
1525.V1	1525	V1	1	0	black	0	TERM	II	0	0	3	40	0	0	45622.9	3.05347e+07	10740		3277	0	0	7109	0	0	0	0	0	12	0	0	0	0	0	0	0	0	0	0	0	0	0	0	0	0	0	0	0	0	3
1525.V2	1525	V2	1	0	black	0	TERM	II	0	0	3	40	0	0		2.37021e+07	11617		4720	270	447	5601	47	0	30	51	8	9	0	65	0	0	0	5	0	12	7	0	0	0	0	0	3	0	9	0	5	0	10
1525.V3	1525	V3	1	0	black	0	TERM	II	0	0	3	40	0	0		1.70555e+07	4526		1688	46	0	2218	45	5	0	0	0	24	0	0	0	0	0	0	8	22	0	0	10	0	0	0	0	0	0	0	0	16	114
1526.V1	1526	V1	1	0	black	0	TERM	I	0	1	3	39	0	0	784211	3.90384e+06	6592		11	5854	133	20	0	24	0	4	0	4	0	0	5	0	0	0	0	0	0	104	0	0	195	0	12	0	7	0	0	0	29
1526.V2	1526	V2	1	0	black	0	TERM	I	0	1	3	39	0	0		4.82039e+07	11817		579	8191	208	1540	13	130	8	9	0	15	0	5	0	0	0	0	0	0	0	520	0	0	0	0	0	0	0	4	23	0	0
1526.V3	1526	V3	1	0	black	0	TERM	I	0	1	3	39	0	0		7.95075e+07	6231		184	5547	0	243	0	15	0	0	0	54	0	0	0	0	38	0	0	4	0	118	0	0	0	0	0	0	0	0	0	0	0
1527.V1	1527	V1	1	0	black	0	TERM	IV-A	0	0	3	40	0	0	266204	6.16193e+07	12935		1016	10	2757	0	0	0	0	733	54	307	108	1766	61	609	1820	0	214	69	239	0	37	123	0	0	144	0	7	0	0	0	0
1527.V2	1527	V2	1	0	black	0	TERM	I	0	0	3	40	0	0		5.89326e+07	14856		88	12762	384	136	970	15	39	7	5	20	6	0	0	0	0	0	12	28	4	0	0	0	322	0	0	0	0	0	0	0	5
1527.V3	1527	V3	1	0	black	0	TERM	I	0	0	3	40	0	0		3.45813e+07	5513		0	5325	29	18	4	0	0	0	0	0	0	0	0	0	0	0	0	3	0	0	0	0	0	0	0	0	0	0	0	0	0
1530.V1	1530	V1	1	0	black	0	TERM	IV-B	0	0	2	39	0	0	2926.55	109369578	16898		2169	0	4261	0	8929	0	1156	52	61	20	51	0	68	0	0	0	0	0	22	0	0	0	0	0	0	0	0	0	5	0	0
1530.V3	1530	V3	1	0	black	0	TERM	IV-B	0	0	2	39	0	0		8.55448e+07	7563		2071	59	1435	0	2743	0	1145	35	0	0	6	0	51	0	0	0	0	0	0	0	0	0	0	0	0	0	0	0	13	0	0
1532.V1	1532	V1	1	0	black	0	TERM	III	0	1	3	38	0	0	8302.29	5.17992e+07	14753		14595	12	30	0	0	0	0	0	0	0	0	0	0	0	0	0	0	0	0	0	0	0	0	0	0	0	0	0	0	0	0
1532.V2	1532	V2	1	0	black	0	TERM	I	0	1	3	38	0	0		3.14346e+06	15722		294	13560	234	259	791	39	33	0	0	0	0	0	0	0	0	0	0	2	0	0	0	0	0	0	0	0	0	0	42	0	11
1532.V3	1532	V3	1	0	black	0	TERM	I	0	1	3	38	0	0		9.77541e+07	6111		236	5313	24	207	0	0	0	32	0	5	0	0	0	0	26	0	6	51	0	0	0	0	180	0	0	0	4	0	27	0	0
1540.V1	1540	V1	1	1	black	1	sPTB	III	0	1	3	36	2	2	2607.41	1.89501e+07	13548		11910	0	0	835	4	543	0	8	0	63	0	0	0	10	48	0	32	36	0	0	0	0	0	0	0	0	0	0	0	0	0
1540.V2	1540	V2	1	1	black	1	sPTB	III	0	1	3	36	2	2		4.50861e+07	11991		9387	69	117	843	66	1488	0	13	0	0	0	0	0	0	0	0	0	0	0	0	0	0	0	0	0	0	0	0	0	0	0
1540.V3	1540	V3	1	1	black	1	sPTB	III	0	1	3	36	2	2		1.34343e+08	6710		5166	81	11	665	27	721	0	0	5	2	0	0	0	0	9	0	0	0	0	0	0	0	0	0	0	0	0	0	0	5	3
1546.V1	1546	V1	1	1	black	1	sPTB	III	1	NA	2	23	1	1	77172.3	2.10198e+07	11821		9904	0	0	0	0	0	0	0	0	384	0	0	0	57	40	0	228	190	0	29	0	0	0	0	0	0	0	0	0	38	30
1546.V2	1546	V2	1	1	black	1	sPTB	IV-B	1	NA	2	23	1	1		2.97663e+07	11614		6326	0	1182	15	3065	22	30	10	32	91	46	34	81	25	50	16	72	40	0	6	0	0	0	0	4	0	0	0	0	0	0
1549.V1	1549	V1	1	0	black	0	TERM	IV-A	0	0	3	39	0	0	14.048	1.83758e+08	14788		839	0	1257	85	2452	0	0	351	137	412	0	655	1272	24	3743	0	202	275	37	0	0	169	0	0	658	0	0	0	0	6	0
1549.V2	1549	V2	1	0	black	0	TERM	IV-A	0	0	3	39	0	0		2.62229e+07	11730		1616	25	1527	75	1489	0	19	415	504	355	0	860	429	45	627	0	230	153	169	0	0	160	0	0	370	0	0	0	0	32	10
1549.V3	1549	V3	1	0	black	0	TERM	IV-A	0	0	3	39	0	0		1.43085e+08	8148		1148	97	383	598	2436	13	0	107	603	48	0	46	136	76	599	0	43	22	33	0	0	0	0	0	48	0	0	0	4	0	0
1550.V1	1550	V1	1	0	black	0	TERM	IV-B	0	0	3	39	0	0	758687	2.8958e+08	15673		1206	0	3236	0	4419	0	1136	414	2299	487	0	516	108	0	383	505	30	38	153	0	0	97	0	0	165	0	0	0	0	0	0
1550.V2	1550	V2	1	0	black	0	TERM	IV-A	0	0	3	39	0	0		111017600	11661		5655	8	3967	0	165	0	774	473	130	17	11	40	76	0	23	36	5	20	26	0	0	9	0	0	7	0	10	0	0	0	7
1550.V3	1550	V3	1	0	black	0	TERM	III	0	0	3	39	0	0		4.75687e+07	5956		3656	53	103	1705	7	0	0	0	0	10	0	0	0	0	0	0	0	0	0	0	0	0	0	0	13	0	45	0	121	0	25
1552.V1	1552	V1	1	0	black	0	TERM	III	0	0	3	40	0	0	31284.4	2.37599e+07	11228		9646	1445	0	0	5	0	0	0	0	0	0	0	0	0	0	0	0	0	0	0	0	0	0	0	0	0	0	0	46	0	16
1552.V2	1552	V2	1	0	black	0	TERM	I	0	0	3	40	0	0		1.71513e+07	10068		5569	2803	858	160	45	14	91	59	12	49	0	0	10	0	6	3	13	0	0	0	0	0	0	0	0	0	0	0	13	16	10
1552.V3	1552	V3	1	0	black	0	TERM	III	0	0	3	40	0	0		4.26119e+06	4442		3263	559	97	0	204	0	90	0	0	15	0	0	0	8	0	0	11	6	0	0	0	0	0	0	0	0	0	0	3	0	7
1567.V1	1567	V1	1	1	black	1	sPTB	IV-A	0	0	2	35	2	2	51732.2	9.89319e+07	14803		1111	4	3363	0	0	0	978	464	36	788	969	561	33	959	0	522	147	231	519	0	0	425	0	0	0	0	0	0	0	23	1601
1567.V2	1567	V2	1	1	black	1	sPTB	IV-A	0	0	2	35	2	2		8.45415e+06	7773		3163	282	2222	68	112	11	594	248	16	122	0	17	87	13	6	0	29	45	17	0	0	9	0	0	0	0	0	0	17	52	198
1572.V1	1572	V1	1	1	black	1	sPTB	IV-A	0	0	1	23	1	1	32044.4	1.71445e+08	14755		5931	618	3639	0	2357	0	1648	236	10	5	19	0	262	0	0	0	0	0	13	0	0	6	0	0	0	0	0	0	7	0	0
1577.V1	1577	V1	1	0	black	0	TERM	II	0	1	3	39	0	0	41728.8	2.26873e+07	12560		6423	0	0	6007	0	0	0	0	0	17	0	0	0	0	0	0	10	3	0	0	0	0	0	0	0	0	0	0	45	0	28
1577.V2	1577	V2	1	0	black	0	TERM	II	0	1	3	39	0	0		7.6192e+06	8736		4625	0	0	3900	5	0	0	0	0	0	0	0	0	0	0	0	0	0	0	0	0	0	0	0	0	0	0	0	17	0	11
1577.V3	1577	V3	1	0	black	0	TERM	III	0	1	3	39	0	0		8.24227e+06	2249		1701	90	0	398	43	0	0	0	0	0	0	0	0	0	0	0	0	0	0	0	0	0	0	0	0	0	0	0	5	0	0
1578.V1	1578	V1	1	1	black	1	sPTB	IV-A	1	NA	2	33	1	2	31326.2	1.79602e+07	4298		2143	4	1252	0	0	3	330	110	12	28	0	39	82	0	0	0	34	21	68	0	20	0	0	0	0	0	0	0	5	0	0
1578.V3	1578	V3	1	1	black	1	sPTB	IV-A	1	NA	2	33	1	2		8.60942e+06	3209		134	80	156	18	13	0	53	61	87	287	0	485	17	59	23	0	69	7	28	0	484	12	0	0	154	0	0	0	0	0	52
1587.V1	1587	V1	1	0	black	0	TERM	I	0	1	2	39	0	0	37153.2	3.49654e+07	14124		366	12950	6	315	0	0	0	0	0	13	0	0	0	0	0	0	2	0	0	0	0	0	436	0	0	0	0	0	26	0	0
1587.V3	1587	V3	1	0	black	0	TERM	I	0	1	2	39	0	0		1.56038e+07	3028		51	2665	22	79	24	0	11	0	0	6	0	14	0	0	0	0	0	0	0	0	16	0	97	0	0	0	0	0	6	0	0
1594.V2	1594	V2	1	0	black	0	TERM	I	0	0	2	38	0	0		1.13404e+07	8957		0	0	0	0	36	0	0	0	0	668	0	0	751	79	132	0	381	353	0	0	0	0	0	0	0	0	0	2756	0	212	413
1594.V3	1594	V3	1	0	black	0	TERM	I	0	0	2	38	0	0		1.67206e+07	4887		59	1185	0	47	0	0	0	0	0	48	0	0	203	0	4	0	18	27	0	0	0	0	0	0	0	0	0	2989	0	14	10
1600.V1	1600	V1	0	0	white	0	TERM	IV-B	1	NA	3	40	0	0	28848.4	1.36011e+08	17774		515	10	1747	0	8637	0	530	68	1498	101	150	1310	20	253	0	339	183	0	96	0	0	211	0	0	72	0	0	0	0	0	0
1600.V2	1600	V2	0	0	white	0	TERM	IV-B	1	NA	3	40	0	0		4.73827e+08	13942		407	10	433	0	7976	0	290	28	470	139	654	123	21	113	0	198	110	0	0	0	0	18	0	0	109	0	0	0	0	0	0
1600.V3	1600	V3	0	0	white	0	TERM	IV-A	1	NA	3	40	0	0		3.42005e+07	5701		662	7	1759	0	46	0	368	583	302	81	136	781	29	23	6	44	59	6	168	0	0	69	0	0	60	0	0	0	0	17	11
1601.V2	1601	V2	1	1	black	1	sPTB	IV-B	0	0	2	35	2	2		7.31713e+06	8187		503	0	1759	0	1076	0	703	1035	1061	110	0	618	23	0	8	0	48	0	375	0	0	45	0	0	85	0	0	0	0	0	0
1601.V3	1601	V3	1	1	black	1	sPTB	IV-B	0	0	2	35	2	2		7.02414e+07	7258		63	12	1708	0	3921	0	555	256	77	57	138	40	0	0	0	0	26	9	79	0	0	62	0	0	7	0	0	0	0	0	0
1609.V1	1609	V1	0	0	white	0	TERM	I	0	0	3	40	0	0	1012.03	3.71295e+07	12188		7	11775	0	0	2	0	0	0	0	3	0	0	0	0	0	0	0	0	0	0	0	0	0	0	0	0	0	0	0	0	0
1609.V2	1609	V2	0	0	white	0	TERM	I	0	0	3	40	0	0		4.69654e+07	10906		40	10387	79	0	0	16	4	0	0	0	0	0	0	0	0	0	0	0	0	0	0	0	0	0	0	0	0	0	0	0	0
1609.V3	1609	V3	0	0	white	0	TERM	I	0	0	3	40	0	0		1.32123e+08	6052		169	5140	276	30	0	82	204	37	0	0	7	0	9	0	0	0	0	0	0	0	0	0	0	0	0	0	0	95	0	0	0
1618.V1	1618	V1	1	1	black	1	sPTB	IV-A	1	NA	1	24	1	1	16359.3	5.53024e+06	8946		1872	9	1921	0	293	0	1442	17	426	26	220	612	19	0	0	0	13	55	30	0	1592	28	0	0	0	0	0	0	0	0	25
1625.V1	1625	V1	1	0	black	0	TERM	II	0	0	3	39	0	0	26858.7	1.45111e+08	14823		0	0	231	12760	3	113	0	0	0	35	0	0	0	0	18	0	11	23	0	0	18	0	0	0	0	0	0	0	0	141	158
1625.V2	1625	V2	1	0	black	0	TERM	II	0	0	3	39	0	0		3.36853e+07	12139		25	14	205	10625	0	487	12	0	8	32	0	0	4	3	0	0	60	76	0	0	12	0	0	0	0	0	0	0	0	177	53
1625.V3	1625	V3	1	0	black	0	TERM	II	0	0	3	39	0	0		1.29852e+07	6627		3	0	471	5063	30	280	8	0	8	91	0	0	11	18	24	0	53	46	0	0	179	0	0	0	4	0	0	0	0	28	55
1627.V1	1627	V1	1	1	black	1	sPTB	IV-A	0	1	2	27	1	1	84306.6	6.38232e+07	12770		10	0	5259	1089	10	0	0	1636	326	139	0	98	166	698	0	0	188	26	353	0	0	561	0	0	0	0	0	0	0	0	6
1627.V2	1627	V2	1	1	black	1	sPTB	IV-A	0	1	2	27	1	1		1.3211e+08	9685		31	63	3790	951	0	19	0	1152	351	48	0	289	36	220	0	0	131	18	20	0	0	111	0	0	0	0	0	0	0	25	0
1638.V2	1638	V2	0	1	white	1	sPTB	III	0	0	2	36	2	2		2.24187e+07	9154		8590	287	119	47	0	43	9	11	0	7	0	0	0	0	0	0	0	10	0	0	0	0	0	0	0	0	0	0	3	0	7
1638.V3	1638	V3	0	1	white	1	sPTB	III	0	0	2	36	2	2		7.77314e+07	3191		2983	0	20	46	17	75	0	6	0	7	0	0	0	0	0	0	0	3	0	0	0	0	0	0	0	0	4	0	0	23	5
1642.V1	1642	V1	1	0	black	0	TERM	IV-A	0	0	3	40	0	0	24047.7	2.15092e+07	11744		9110	0	1329	0	0	0	152	178	91	67	24	0	63	0	0	0	81	131	9	0	0	17	0	0	0	0	0	0	0	88	0
1642.V2	1642	V2	1	0	black	0	TERM	IV-A	0	0	3	40	0	0		1.23788e+08	11925		8282	13	2293	0	0	0	215	290	195	88	28	30	143	0	0	0	65	90	40	0	0	45	0	0	0	0	0	0	0	49	0
1642.V3	1642	V3	1	0	black	0	TERM	III	0	0	3	40	0	0		5.76192e+07	5509		4579	19	0	0	0	0	726	0	0	72	0	0	0	0	0	0	24	29	0	0	0	0	0	0	0	0	0	0	0	12	0
1652.V1	1652	V1	0	0	white	0	TERM	I	1	NA	3	40	0	0	4468.22	4.25844e+07	16597		13	15985	0	62	4	0	2	0	0	0	0	0	0	0	0	0	0	0	0	0	0	0	514	0	0	0	0	0	10	0	0
1652.V2	1652	V2	0	0	white	0	TERM	I	1	NA	3	40	0	0		8.62569e+07	10368		0	9983	0	0	40	0	0	0	0	0	0	0	0	0	0	0	0	0	0	0	0	0	342	0	0	0	0	0	0	0	0
1652.V3	1652	V3	0	0	white	0	TERM	I	1	NA	3	40	0	0		6.91993e+07	6172		131	5783	9	0	12	0	25	0	0	0	0	0	0	0	0	0	0	0	0	0	0	0	0	0	0	0	0	0	9	0	0
1653.V1	1653	V1	2	1	other	1	sPTB	IV-A	0	1	2	24	1	1	360948	3.9762e+07	14710		524	5766	3614	0	0	0	0	486	1287	74	0	502	79	100	9	0	179	66	77	375	0	365	175	0	17	0	0	0	0	0	0
1653.V2	1653	V2	2	1	other	1	sPTB	IV-A	0	1	2	24	1	1		2.25803e+07	9288		647	1586	3194	0	3	5	0	605	1022	88	0	331	28	32	59	0	92	34	175	18	0	417	49	0	21	0	0	0	0	0	0
1656.V1	1656	V1	1	0	black	0	TERM	I	1	NA	3	38	0	0	1085.77	1.50548e+07	13510		10	0	152	0	0	0	0	8	475	407	0	0	12	649	5	0	1127	258	9	0	0	66	0	0	7	0	0	0	0	36	0
1656.V2	1656	V2	1	0	black	0	TERM	III	1	NA	3	38	0	0		2.27789e+07	10660		8348	9	232	0	130	0	0	0	13	70	0	0	11	214	8	0	214	354	0	0	0	6	0	0	0	0	0	0	0	23	0
1656.V3	1656	V3	1	0	black	0	TERM	III	1	NA	3	38	0	0		3.40218e+07	6224		5085	105	0	0	0	38	0	0	25	34	0	0	0	43	0	0	112	139	0	0	0	0	0	0	0	0	0	0	0	23	0
1665.V1	1665	V1	1	1	black	1	sPTB	V	1	NA	3	30	1	1	5018.71	8.90945e+07	13197		5	0	0	2371	0	10316	0	0	0	0	0	0	0	0	0	0	0	0	0	0	0	0	0	0	0	0	90	0	212	0	0
1665.V2	1665	V2	1	1	black	1	sPTB	V	1	NA	3	30	1	1		2.64105e+08	8917		5	0	12	894	4	7673	8	0	0	0	0	0	0	0	0	0	0	0	0	0	0	0	0	0	0	0	0	0	256	23	0
1665.V3	1665	V3	1	1	black	1	sPTB	V	1	NA	3	30	1	1		2.62885e+08	4730		15	37	55	691	0	3562	30	5	0	30	0	0	0	7	13	0	9	13	0	0	0	0	0	0	0	0	0	0	143	19	7
1669.V1	1669	V1	0	1	white	1	sPTB	IV-A	0	0	3	36	2	2	35469.8	1.41786e+08	13967		7	14	7878	0	0	0	2289	2087	45	190	0	8	584	99	32	0	82	24	0	0	0	112	0	0	0	0	0	0	0	0	10
1669.V2	1669	V2	0	1	white	1	sPTB	IV-A	0	0	3	36	2	2		1.06159e+08	10636		25	0	7488	131	0	672	801	540	0	33	0	0	456	55	0	0	40	11	0	0	0	24	0	0	0	0	0	0	12	0	7
1669.V3	1669	V3	0	1	white	1	sPTB	IV-A	0	0	3	36	2	2		2.51239e+08	5388		24	0	3722	0	0	0	820	375	0	17	0	0	335	0	0	0	6	0	0	0	0	40	0	0	0	0	0	0	0	0	3
1670.V1	1670	V1	1	0	black	0	TERM	I	0	NA	3	38	0	0	18031.5	1.90272e+07	12281		12	11797	0	15	3	0	0	0	0	4	0	0	0	0	0	0	0	0	0	42	0	0	0	0	0	0	0	0	0	0	0
1670.V2	1670	V2	1	0	black	0	TERM	I	0	NA	3	38	0	0		5.50955e+07	11429		63	10537	306	0	0	16	0	59	0	0	0	5	0	10	0	0	0	0	0	25	0	0	347	0	0	0	0	0	0	0	0
1670.V3	1670	V3	1	0	black	0	TERM	I	0	NA	3	38	0	0		2.43413e+07	5071		12	4834	0	0	5	0	0	0	0	0	0	0	0	0	0	0	0	0	0	45	0	0	0	0	0	0	0	0	0	0	0
1696.V1	1696	V1	1	1	black	1	sPTB	I	1	NA	3	35	2	2	518.042	1.22221e+07	10392		2098	7780	67	0	0	0	0	0	0	0	0	0	0	0	0	0	0	0	0	65	0	0	0	0	0	0	0	0	0	0	0
1696.V2	1696	V2	1	1	black	1	sPTB	I	1	NA	3	35	2	2		3.52108e+07	9742		1211	7948	33	0	3	76	5	0	0	0	0	0	0	0	0	0	0	0	0	136	0	0	249	0	0	0	0	0	0	0	15
1696.V3	1696	V3	1	1	black	1	sPTB	I	1	NA	3	35	2	2		5.04672e+07	5917		51	5424	0	176	0	50	0	0	0	0	0	0	0	0	0	0	0	0	0	24	0	0	168	0	0	0	0	0	0	0	0
1706.V1	1706	V1	1	0	black	0	TERM	III	0	1	3	38	0	0	267630	3.49068e+07	14650		14021	9	67	0	4	0	26	32	0	5	0	3	12	0	13	0	0	0	5	0	0	0	0	0	0	0	16	0	122	0	25
1706.V2	1706	V2	1	0	black	0	TERM	III	0	1	3	38	0	0		4.98866e+07	11888		10539	9	0	0	0	0	0	0	0	26	0	0	0	0	0	0	12	3	0	0	0	0	0	0	0	0	0	0	56	69	149
1706.V3	1706	V3	1	0	black	0	TERM	III	0	1	3	38	0	0		7.35229e+07	6459		6201	147	0	0	16	0	17	0	0	9	0	0	0	0	0	0	0	0	0	0	0	0	0	0	0	0	0	0	15	0	6
1709.V1	1709	V1	1	0	black	0	TERM	I	1	NA	3	40	0	0	14520.2	9.27501e+06	9369		49	8906	8	0	0	0	0	0	0	4	0	0	0	0	0	0	0	0	0	73	0	0	290	0	0	0	0	0	0	0	0
1709.V2	1709	V2	1	0	black	0	TERM	I	1	NA	3	40	0	0		7.46294e+06	7260		22	6797	15	0	0	0	0	0	0	0	0	0	0	0	0	0	0	0	0	113	0	0	239	0	0	0	0	0	0	0	45
1709.V3	1709	V3	1	0	black	0	TERM	I	1	NA	3	40	0	0		3.57735e+07	4466		229	3433	36	537	55	40	9	0	0	0	0	0	0	0	0	0	0	0	0	0	0	0	110	0	0	0	0	0	17	0	0
1717.V1	1717	V1	1	0	black	0	TERM	I	0	1	3	38	0	0	7127.37	4.16747e+06	5308		10	5019	0	105	3	0	0	0	0	0	0	0	0	0	0	0	0	0	0	0	0	0	164	0	0	0	0	0	0	0	0
1717.V2	1717	V2	1	0	black	0	TERM	I	0	1	3	38	0	0		3.23027e+06	4136		9	3309	0	667	5	0	0	0	0	0	0	0	0	0	0	0	0	0	0	0	0	0	0	0	0	0	0	0	0	0	0
1717.V3	1717	V3	1	0	black	0	TERM	I	0	1	3	38	0	0		1.07685e+07	3554		1167	1954	30	72	83	8	19	0	0	8	0	0	0	7	0	0	13	30	0	0	0	0	69	0	0	0	0	0	0	11	7
1727.V2	1727	V2	1	1	black	1	sPTB	III	0	0	1	23	1	1		1.07317e+07	8273		6808	0	104	0	2	31	0	65	0	21	0	0	0	0	124	0	62	140	4	0	0	15	0	0	0	0	0	16	0	49	0
1742.V1	1742	V1	1	0	black	0	TERM	IV-A	1	NA	3	39	0	0	15374.4	1.15109e+08	13837		5036	0	3827	0	0	0	3058	751	0	0	795	44	202	0	0	0	0	0	66	0	0	0	0	0	17	0	0	0	10	0	5
1742.V2	1742	V2	1	0	black	0	TERM	IV-A	1	NA	3	39	0	0		3.0987e+08	10631		2638	0	2547	14	0	0	2859	1211	0	22	961	49	194	21	0	0	0	3	61	0	0	4	0	0	0	0	0	0	22	0	0
1742.V3	1742	V3	1	0	black	0	TERM	IV-A	1	NA	3	39	0	0		7.5179e+08	6494		1775	19	1639	93	0	0	1859	490	0	8	140	51	116	79	16	0	0	0	33	0	0	0	0	0	3	0	0	0	0	0	0
1749.V1	1749	V1	1	1	black	1	sPTB	II	0	1	1	19	1	1	21667.8	1.94007e+07	10482		3521	0	5	6697	0	0	0	0	0	11	0	0	0	0	0	0	0	0	0	0	0	0	0	0	0	0	0	0	114	0	0
1750.V1	1750	V1	1	0	black	0	TERM	III	0	0	3	39	0	0	6267.13	2.0262e+07	13445		12218	27	44	0	0	0	0	0	0	116	0	23	0	2	14	0	17	46	0	0	5	0	0	0	3	0	0	0	13	33	20
1750.V2	1750	V2	1	0	black	0	TERM	III	0	0	3	39	0	0		3.35201e+07	11104		8199	25	167	1203	0	0	29	17	0	139	0	2	0	23	0	0	99	175	0	0	5	0	0	0	0	0	0	0	114	218	4
1750.V3	1750	V3	1	0	black	0	TERM	III	0	0	3	39	0	0		2.13107e+07	6057		4773	30	281	15	0	44	153	28	0	36	0	10	0	3	0	0	17	0	0	0	7	0	0	0	8	0	0	0	19	164	0
1753.V1	1753	V1	0	1	white	1	sPTB	I	1	NA	3	34	2	2	17097.6	1.91812e+07	14064		477	11295	77	0	0	0	0	0	0	308	0	0	0	30	0	0	112	147	0	527	0	0	285	0	0	0	0	0	0	246	20
1753.V2	1753	V2	0	1	white	1	sPTB	I	1	NA	3	34	2	2		3.84338e+07	11232		708	8410	37	126	0	71	0	55	0	125	0	0	5	15	0	0	97	91	0	338	0	0	306	0	0	0	0	0	12	110	0
1753.V3	1753	V3	0	1	white	1	sPTB	I	1	NA	3	34	2	2		5.40546e+07	7136		47	2547	76	0	0	0	3	3	0	203	0	0	0	133	0	0	428	114	0	87	0	0	0	0	0	0	0	0	0	93	32
1754.V1	1754	V1	1	0	black	0	TERM	IV-A	1	NA	3	39	0	0	116975	2.41436e+08	14265		3399	40	3641	334	3	0	1892	1501	0	167	0	9	629	0	1949	0	79	88	289	0	0	0	0	0	101	0	0	0	6	0	0
1754.V2	1754	V2	1	0	black	0	TERM	I	1	NA	3	39	0	0		712583754	8572		3432	3602	503	593	0	0	0	0	0	0	0	0	29	0	0	0	0	0	0	0	0	0	0	0	0	0	0	0	94	8	35
1754.V3	1754	V3	1	0	black	0	TERM	IV-A	1	NA	3	39	0	0		2.07912e+08	6204		1595	552	1308	964	0	20	0	0	0	3	0	0	1481	4	0	0	0	0	0	0	12	0	0	0	0	0	4	0	41	0	0
1756.V1	1756	V1	1	0	black	0	TERM	III	1	NA	3	39	0	0	427773	5.00415e+07	14566		14420	9	7	0	0	0	0	0	0	18	0	0	0	0	0	0	7	11	0	0	0	0	0	0	0	0	0	0	0	0	0
1756.V2	1756	V2	1	0	black	0	TERM	IV-A	1	NA	3	39	0	0		4.19445e+08	11596		7639	12	959	0	0	297	0	828	0	15	0	0	243	0	0	0	13	20	0	155	650	0	0	0	0	0	0	0	0	0	0
1756.V3	1756	V3	1	0	black	0	TERM	IV-A	1	NA	3	39	0	0		1.03137e+08	6058		4736	0	690	0	2	80	0	300	0	12	0	0	61	0	0	0	14	16	0	17	73	0	0	0	0	0	0	0	0	0	0
1790.V1	1790	V1	1	1	black	1	sPTB	IV-B	0	1	2	26	1	1	4899.04	2.11137e+07	11505		2053	0	2708	5	1967	0	560	15	625	360	332	389	68	68	354	0	219	16	917	0	0	313	0	0	44	0	0	0	0	0	0
1790.V3	1790	V3	1	1	black	1	sPTB	IV-B	0	1	2	26	1	1		3.8944e+07	6952		945	0	1220	0	3140	0	479	0	173	23	0	171	38	105	0	0	8	0	289	0	0	17	0	0	14	0	0	0	0	0	0
1811.V1	1811	V1	1	1	black	1	sPTB	III	0	1	3	34	2	2	542.127	1.10051e+07	8395		7496	200	87	233	5	0	0	0	0	8	0	5	0	0	0	0	0	0	0	0	0	0	75	0	13	0	17	0	67	0	0
1811.V2	1811	V2	1	1	black	1	sPTB	IV-B	0	1	3	34	2	2		4.33501e+07	11178		228	11	1402	0	5737	0	385	580	136	66	407	355	87	104	0	427	12	0	652	0	0	56	0	0	57	0	0	0	0	0	0
1811.V3	1811	V3	1	1	black	1	sPTB	IV-B	0	1	3	34	2	2		1.1937e+08	7172		586	8	776	0	4776	0	90	94	20	68	81	18	36	0	0	365	0	0	9	0	0	7	0	0	9	0	0	0	0	0	0
1831.V1	1831	V1	1	1	black	1	sPTB	I	0	1	2	31	1	1	385.478	6.88551e+07	13795		7	13283	8	0	0	0	0	0	0	0	0	0	0	0	0	0	0	0	0	0	0	0	0	0	0	0	0	0	0	0	3
1831.V3	1831	V3	1	1	black	1	sPTB	I	0	1	2	31	1	1		2.97381e+07	7039		93	5470	23	0	428	0	0	7	0	15	0	0	0	0	0	13	23	11	0	0	0	0	0	0	0	0	4	0	0	117	60
1844.V1	1844	V1	1	1	black	1	sPTB	IV-A	0	1	1	18	1	1	23715	4.47138e+07	12100		3078	0	2105	61	0	0	0	0	194	99	0	1241	140	726	293	0	584	252	253	0	0	4	0	0	186	0	0	0	0	0	0
																	60559360
[truncated: 198 more columns]

## Sheet: Data Dictionary
DATA DICTIONARY
SampleID	Subject ID + Visit number
subjID	Subject ID
visit	Visit number (1/2/3)
race	1: Black, 0: white, 2: others; 99: unknown
sPTB	1: Spontaneous preterm labor
raceChar	Race in character
delStatus.n	Delivery status: 1:Spontaneous preterm labor, 0: term labor
delStatus	Delivery status in character
cst	Community state type
nullip	1: Nulliparity, 0: Mulitparity
hxPTB	History of PTB
nSamples	Number of samples per subject
delGA	Gestational age at delivery
delStatus <34w	Gestational age at delivery less than 34 weeks
delStatus <32w	Gestational age at delivery less than 32 weeks
bacterialLoad	Bacterial load (total abundance) estimated using 16S rRNA gene qPCR
Total Sequences	Total number of 16S rRNA gen sequences for each samples
